# Supplementary material for: Early detection of SARS-CoV-2 variants through dynamic co-mutation network surveillance
Source: Front Public Health. 2023 Jan 23;11:1015969. doi: 10.3389/fpubh.2023.1015969 (PMC9901361; doi:10.3389/fpubh.2023.1015969)
Supplement: Supplementary file 1 [file Table_1.xlsx]

## Sheet: ST1
Supplementary Table 1. Compression, extension, or partial overlap of current week's co-mutation communities compared with latest dictionary
Charateristics		Co-mutation communities		Adjustment
Compression
	Latest dictionary	Week 2020-13	C17747T|A17858G|C18060T
	Currently detected	Week 2020-14	A17858G|C18060T
	Jaccard index		0.67	C17747T|A17858G|C18060T
Extension
Example 1
	Latest dictionary	Week 2020-14	C6312A|C23929T
	Currently detected	Week 2020-15	C6312A|C13730T|C23929T
	Jaccard index		0.67	C6312A|C23929T
Example 2
	Latest dictionary	Week 2020-19	C6312A|C23929T
	Currently detected	Week 2020-20	C6312A|C13730T|C23929T| C28311T
	Jaccard index		0.50	C6312A|C23929T; C13730T|C28311T
Example 3
	Latest dictionary	Week 2020-33	C6286T|C22227T|C26801G| C28932T|G29645T; T445C|G21255C
	Currently detected	Week 2020-34	T445C|C6286T|G21255C| C22227T|C26801G|C28932T| G29645T
	Jaccard index		0.71; 0.29	C6286T|C22227T|C26801G|C28932T|G29645T; T445C|G21255C
Partial overlap
Example 1
	Latest dictionary	Week 2020-25	A18424G|G25907T|C28472T| C28869T
	Currently detected	Week 2020-26	A18424G|C21304T|C28472T| C28869T
	Jaccard index		0.60	A18424G|G25907T|C28472T|C28869T
Example 2
	Latest dictionary	Week 2020-25	C16017T|C29421T
	Currently detected	Week 2020-26	A187G|C16017T|G27561T
	Jaccard index		0.25	A187G|C16017T|G27561T
NOTE: Co-mutation communities will be adjusted based on the principle that preserve the historical dictionary structure as much as possible where Jaccard coefficient is used to measure similarity of paired communities.

## Sheet: ST2
Supplementary Table 2. The collection, pileup, and adjustment history of weekly co-mutation communities for global co-mutation network surveillance.
Week no.	Week	Detected community	Count*	Frequency (%)#	Community adjustment$	GISAID Clade&	Clade count&	Lineage&	Lineage count&
2020_09	Mar 01, 20	C241T|C3037T|C14408T|A23403G	1588	56.7548		G|GR|GH|GV|O	691|601|292|2|2	B.1|B.1.1|B.1.1.257|B.1.1.331|B.1.91|B.1.1.1|B.1.1.323|B.1.76|B.1.356|B.1.177|B.1.383|B.1.1.10|B.1.1.61|B.1.12|B.1.205|B.1.1.142|B.1.110|B.1.617.1|B.1.8|B|B.1.1.17|B.1.1.33|B.1.1.482|B.1.111|B.1.147|B.1.395|B.1.428|B.1.494|B.1.510|B.1.69|B.1.93|B.40|B.1.1.204|B.1.1.28|B.1.1.306|B.1.1.319|B.1.1.369|B.1.1.371|B.1.1.70|B.1.1.71|B.1.104|B.1.105|B.1.108|B.1.157|B.1.166|B.1.201|B.1.211|B.1.212|B.1.22|B…	875|497|33|29|27|11|10|9|7|5|5|4|4|4|4|3|3|3|3|2|2|2|2|2|2|2|2|2|2|2|2|2|1|1|1|1|1|1|1|1|1|1|1|1|1|1|1|1|1|1|1|1|1|1|1|1|1|1
2020_09	Mar 01, 20	G28881A|G28882A|G28883C	615	21.98		GR|G|O|V	609|4|1|1	B.1.1|B.1.1.257|B.1.1.331|B.1.1.1|B.1.1.323|B.1.1.10|B.1.1.142|B.1.1.61|B.1|B|B.1.1.17|B.1.1.33|B.1.1.482|B.1.1.161|B.1.1.204|B.1.1.28|B.1.1.306|B.1.1.319|B.1.1.369|B.1.1.371|B.1.1.70|B.1.1.71|B.40|B.60	498|33|29|11|10|4|4|4|3|2|2|2|2|1|1|1|1|1|1|1|1|1|1|1
2020_09	Mar 01, 20	C8782T|T28144C	431	15.4039		S|GR	430|1	A.1|A.2|A|A.16|A.5|B|A.3|A.17|A.2.4|A.6|B.1.1	179|141|54|20|20|8|4|2|1|1|1
2020_09	Mar 01, 20	C17747T|A17858G|C18060T	180	6.43317		S|O	178|2	A.1	180
2020_09	Mar 01, 20	T9477A|G25979T|C28657T|C28863T	137	4.89635		S|O	135|2	A.2|A.2.4	136|1
2020_09	Mar 01, 20	G1397A|T28688C	88	3.1451		O|L	85|3	B.4|B.4.6|B.1.1|B.1	71|14|2|1
2020_10	Mar 08, 20	C241T|C3037T|C14408T|A23403G	4665	62.1917		GH|G|GR|O|GK|GRY|GV	2101|1491|1039|31|1|1|1	B.1|B.1.1|B.1.1.1|B.1.371|B.1.8|B.1.428|B.1.595|B.1.1.331|B.1.91|B.1.13|B.1.356|B.1.1.10|B.1.1.323|B.1.1.142|B.1.320|B.1.332|B.1.69|B.1.314|B.1.76|B.1.1.33|B.1.1.369|B.1.22|B.1.391|B.1.465|B.1.510|B.1.1.257|B.1.93|B.1.1.372|B.1.1.70|B.1.1.71|B.1.319|B.1.128|B.1.147|B.1.343|B.1.37|B.1.39|B.1.1.17|B.1.205|B.1.369|B.1.1.176|B.1.1.28|B.1.395|B.1.1.61|B.1.110|B.1.344|B.1.350|B.1.413|B.1.513|B.1.78|B.1…	3079|811|59|48|34|31|29|26|25|24|22|19|17|15|15|13|13|12|12|11|11|11|11|11|11|10|10|9|9|9|9|8|8|8|8|8|7|7|7|6|6|6|5|5|5|5|5|5|5|4|4|4|4|4|3|3|3|3|3|3|3|3|2|2|2|2|2|2|2|2|2|2|2|2|2|2|2|2|2|2|1|1|1|1|1|1|1|1|1|1|1|1|1|1|1|1|1|1|1|1|1|1|1|1|1|1|1|1|1|1|1|1|1|1|1|1|1|1|1|1|1|1|1|1|1
2020_10	Mar 08, 20	C8782T|T28144C	1240	16.5311		S|O|V	1233|6|1	A.1|A.2|A|A.5|A.6|A.3|A.2.4|A.16|A.17|B|A.4|A.2.3|B.1	564|303|188|75|60|26|8|4|4|4|2|1|1
2020_10	Mar 08, 20	G28881A|G28882A|G28883C	1069	14.2514		GR|O|G|GRY	1055|12|1|1	B.1.1|B.1.1.1|B.1.1.331|B.1.1.10|B.1.1.323|B.1.1.142|B.1.1.33|B.1.1.369|B.1.1.257|B.1.1.372|B.1.1.70|B.1.1.71|B.1.1.17|B.1.1.176|B.1.1.28|B.1.1.61|B.1.1.271|B.1.1.231|B.1|B.1.1.13|B.1.1.135|B.1.1.16|B.1.1.194|B.1.1.198|B.1.1.254|B.1.1.291|B.1.1.391|B.1.1.419|B.1.1.438|B.1.1.7|B.1.1.89|C.36	826|61|26|20|19|15|11|11|10|9|9|9|7|6|6|5|3|2|1|1|1|1|1|1|1|1|1|1|1|1|1|1
2020_10	Mar 08, 20	C17747T|A17858G|C18060T	551	7.34569		S|O	542|9	A.1	551
2020_10	Mar 08, 20	T9477A|G25979T|C28657T|C28863T	313	4.17278		S|O	311|2	A.2|A.2.4|A.2.3	304|8|1
2020_10	Mar 08, 20	A2480G|C2558T	213	2.83962		V|O	201|12	B.40	213
2020_10	Mar 08, 20	T490A|C3177T|T18736C|C24034T|T26729C|G28077C|A29700G	122	1.62645		S|O	119|3	A|A.3	97|25
2020_10	Mar 08, 20	G1397A|T28688C	89	1.18651		O|L	87|2	B.4|B.4.6|B.4.4|B.4.5|B|B.1.1|B.4.7	51|25|5|5|1|1|1
2020_10	Mar 08, 20	G10097A|C23731T	83	1.10652		GR|G|O	81|1|1	B.1.1.1|B.1.1.369|B.1.1.372|B.1|C.36	61|11|9|1|1
2020_11	Mar 15, 20	C241T|C3037T|C14408T|A23403G	9982	69.0652		GH|G|GR|O|GV|GRY|S|V|L	4788|2992|2115|73|7|2|2|2|1	B.1|B.1.1|B.1.320|B.1.595|B.1.1.1|B.1.8|B.1.356|B.1.1.372|B.1.91|B.1.371|B.1.332|B.1.1.369|B.1.13|B.1.93|B.1.314|B.1.391|B.1.1.33|B.1.428|B.1.319|B.1.1.10|B.1.1.28|B.1.369|B.1.39|B.1.22|B.1.1.176|B.1.147|B.1.128|B.1.110|B.1.12|B.1.157|B.1.166|B.1.1.331|B.1.108|B.1.223|B.1.350|B.1.119|B.1.413|B.1.439|B.1.1.17|B.1.190|B.1.1.71|B.1.179|B.1.1.5|B.1.111|B.1.507|B.1.277|B.1.422|B.1.513|B.1.1.323|B.1.1.…	6273|1560|94|81|76|73|70|61|61|60|57|56|49|47|42|42|41|41|40|38|37|35|30|29|27|25|24|23|23|22|22|19|19|19|19|18|18|18|17|16|15|15|14|14|14|13|13|13|12|12|11|11|10|10|10|10|9|9|9|8|8|8|8|7|7|7|7|7|7|7|6|6|6|6|6|6|6|6|6|6|5|5|5|5|5|5|5|5|5|5|5|4|4|4|4|4|4|4|4|4|4|4|4|3|3|3|3|3|3|3|3|3|3|3|3|3|3|3|3|3|3|3|3|3|3|3|2|2|2|2|2|2|2|2|2|2|2|2|2|2|2|2|2|2|2|2|2|2|2|2|2|2|2|2|2|2|2|2|2|1|1|1|1|1|1|1|1|1|1|1…
2020_11	Mar 15, 20	C1059T|G25563T	4149	28.7068		GH|O|S|G|L|V	4079|65|2|1|1|1	B.1|B.1.320|B.1.595|B.1.371|B.1.356|B.1.332|B.1.314|B.1.319|B.1.428|B.1.369|B.1.39|B.1.12|B.1.166|B.1.108|B.1.350|B.1.119|B.1.413|B.1.507|B.1.422|B.1.513|B.1.586|B.1.360|B.1.450|B.1.302|B.1.323|B.1.336|B.1.118|B.1.359|B.1.589|B.1.264|B.1.268|B.1.324|B.1.510|B.1.566|B.1.578|B.1.115|B.1.284|B.1.293|B.1.321|B.1.334|B.1.343|B.1.38|B.1.40|B.1.446|B.1.453|B.1.494|B.1.590|A|A.4|B|B.1.2|B.1.263|B.1.265|B…	3298|96|81|72|70|58|43|42|41|35|30|23|22|20|19|18|18|14|13|13|10|9|8|7|6|6|5|5|4|3|3|3|3|3|3|2|2|2|2|2|2|2|2|2|2|2|2|1|1|1|1|1|1|1|1|1|1|1|1|1|1|1|1|1|1|1|1|1
2020_11	Mar 15, 20	G28881A|G28882A|G28883C	2197	15.201		GR|O|G|GRY|S|GH	2168|22|2|2|2|1	B.1.1|B.1.1.1|B.1.1.372|B.1.1.369|B.1.1.33|B.1.1.28|B.1.1.10|B.1.1.176|B.1.1.331|B.1.1.17|B.1.1.71|B.1.1.5|B.1.1.323|B.1.1.515|B.1|B.1.1.75|B.1.1.8|B.1.1.113|B.1.1.257|B.1.1.61|B.1.1.164|B.1.1.89|B.1.1.319|B.1.1.231|B.1.1.254|B.1.1.419|B.1.1.513|B.1.1.142|B.1.1.161|B.1.1.166|B.1.1.174|B.1.1.271|B.1.1.277|B.1.1.7|B.1.1.70|B.1.1.137|B.1.1.198|B.1.1.270|B.1.1.3|B.1.1.339|B.1.1.378|B.1.1.44|B.1.1.67|…	1602|79|61|56|47|41|37|27|19|17|16|14|12|12|11|11|10|8|8|7|6|6|5|4|4|4|4|3|3|3|3|3|3|3|3|2|2|2|2|2|2|2|2|2|2|1|1|1|1|1|1|1|1|1|1|1|1|1|1|1|1|1|1|1|1|1|1|1|1|1
2020_11	Mar 15, 20	C8782T|T28144C	1767	12.2258		S|O	1759|8	A.1|A|A.2|A.5|A.6|A.2.2|A.3|A.16|A.4|A.2.4|B|A.2.3|A.17|A.22|A.11|A.9|B.1|B.1.1	732|286|259|114|109|103|96|19|13|10|10|8|2|2|1|1|1|1
2020_11	Mar 15, 20	C17747T|A17858G|C18060T	715	4.94707		S|O	709|6	A.1	715
2020_11	Mar 15, 20	A2480G|C2558T	530	3.66706		V|O|GR	510|19|1	B.40|B.1.1|B.60	528|1|1
2020_11	Mar 15, 20	T9477A|G25979T|C28657T|C28863T	379	2.62229		S|O	374|5	A.2|A.2.2|A.2.4|A.2.3	257|103|11|8
2020_11	Mar 15, 20	T490A|C3177T|T18736C|C24034T|T26729C|G28077C|A29700G	280	1.93731		S|O	278|2	A|A.3	190|90
2020_11	Mar 15, 20	G1440A|G2891A	241	1.66747		L|O|G	225|15|1	B.3|B.3.1|B.1	148|91|2
2020_11	Mar 15, 20	C18998T|G29540A	208	1.43915		GH|O|L|S|V	201|4|1|1|1	B.1|B.1.507|A.4|B|B.1.499|B.1.505|B.3.1	189|14|1|1|1|1|1
2020_11	Mar 15, 20	G10097A|C23731T	189	1.30769		GR|O|G	186|2|1	B.1.1.1|B.1.1.369|B.1.1.372|B.1|C.14|C.25	78|55|53|1|1|1
2020_12	Mar 22, 20	C241T|C3037T|C14408T|A23403G	13349	73.2777		GH|G|GR|O|GV|GK|GRA|V	5404|4313|3585|41|3|1|1|1	B.1|B.1.1|B.1.1.369|B.1.1.372|B.1.91|B.1.391|B.1.1.1|B.1.1.10|B.1.371|B.1.356|B.1.13|B.1.1.176|B.1.147|B.1.93|B.1.320|B.1.428|B.1.1.33|B.1.157|B.1.8|B.1.350|B.1.369|B.1.110|B.1.223|B.1.1.28|B.1.23|B.1.319|B.1.422|B.1.222|B.1.179|B.1.39|B.1.332|B.1.128|B.1.22|B.1.1.5|B.1.279|B.1.314|B.1.166|B.1.1.164|B.1.513|B.1.595|B.1.1.137|B.1.1.17|B.1.1.8|B.1.104|B.1.108|B.1.190|B.1.360|B.1.6|B.1.1.71|B.1.9|B.…	7377|2442|171|158|130|108|107|106|102|99|96|95|90|76|72|66|65|59|57|52|52|50|48|45|43|40|38|34|32|32|30|26|26|25|24|24|22|21|21|21|20|20|20|20|20|20|20|20|19|19|18|18|18|17|17|17|15|15|15|15|15|14|14|14|14|13|13|13|13|13|13|12|12|12|11|11|11|10|10|10|10|10|10|10|10|9|9|9|9|9|9|9|8|8|8|8|8|7|7|7|7|7|7|7|7|7|6|6|6|6|6|6|5|5|5|5|5|5|5|5|5|5|4|4|4|4|4|4|4|4|4|4|4|4|4|4|4|4|3|3|3|3|3|3|3|3|3|3|3|3|3|3…
2020_12	Mar 22, 20	G28881A|G28882A|G28883C	3717	20.404		GR|O|G|GRA|V	3663|48|4|1|1	B.1.1|B.1.1.369|B.1.1.372|B.1.1.10|B.1.1.1|B.1.1.176|B.1.1.33|B.1.1.28|B.1.1.5|B.1.1.164|B.1.1.137|B.1.1.17|B.1.1.8|B.1.1.71|B.1.1.289|B.1.1.89|B.1.1.277|B.1.1.88|B.1.1.257|B.1.1.75|B.1.1.83|B.1.1.142|C.14|B.1.1.323|B.1.1.220|B.1.1.198|B.1.1.339|B.1.1.70|L.1|B.1.1.270|B.1.1.283|B.1.1.419|B.1.1.296|B.1.1.41|B.1|B.1.1.161|B.1.1.194|B.1.1.267|B.1.1.436|B.1.1.174|B.1.1.331|B.1.1.378|B.1.1.43|B.1.1.51…	2502|173|158|108|106|95|70|52|25|21|20|20|20|19|17|16|15|13|12|12|12|11|11|10|9|8|8|8|8|7|7|7|6|6|5|5|5|5|5|4|4|4|4|4|4|4|4|3|3|3|3|3|3|3|3|2|2|2|2|2|2|2|2|2|1|1|1|1|1|1|1|1|1|1|1|1|1|1|1|1|1|1|1|1|1|1|1|1|1|1
2020_12	Mar 22, 20	C8782T|T28144C	1469	8.0639		S|O	1467|2	A.1|A|A.2.2|A.2|A.5|A.3|A.2.3|A.2.4|A.4|A.6|A.16|B|A.17|A.11|A.22|A.2.5|B.1	530|279|205|156|101|88|26|25|25|13|8|4|3|2|2|1|1
2020_12	Mar 22, 20	A2480G|C2558T	688	3.77669		V|O	665|23	B.40|B.60|B.1	682|4|2
2020_12	Mar 22, 20	C17747T|A17858G|C18060T	514	2.82154		S|O	509|5	A.1	514
2020_12	Mar 22, 20	G10097A|C23731T	442	2.42631		GR|O|G	431|8|3	B.1.1.369|B.1.1.372|B.1.1.1|C.14|C.36|B.1	169|153|103|11|4|2
2020_12	Mar 22, 20	T9477A|G25979T|C28657T|C28863T	415	2.27809		S|O	413|2	A.2.2|A.2|A.2.3|A.2.4	206|158|26|25
2020_12	Mar 22, 20	G1440A|G2891A	303	1.66328		L|O	280|23	B.3|B.3.1|B.1.1.409	198|104|1
2020_12	Mar 22, 20	T490A|C3177T|T18736C|C24034T|T26729C|G28077C|A29700G	206	1.13081		S	206	A|A.3	124|82
2020_13	Mar 29, 20	C241T|C3037T|C14408T|A23403G	13941	80.4815		GH|GR|G|O|GK|GV|GRA|S	5610|4396|3890|35|5|3|1|1	B.1|B.1.1|B.1.147|B.1.391|B.1.1.369|B.1.93|B.1.1.1|B.1.356|B.1.371|B.1.1.10|B.1.1.33|B.1.13|B.1.595|B.1.1.372|B.1.320|B.1.91|B.1.8|B.1.1.176|B.1.1.28|B.1.268|B.1.369|B.1.428|B.1.332|L.1|B.1.1.289|B.1.23|B.1.104|B.1.222|B.1.39|B.1.110|B.1.552|B.1.142|B.1.350|B.1.1.164|B.1.1.285|B.1.223|B.1.1.8|B.1.157|B.1.190|B.1.22|B.1.35|B.1.1.48|B.1.465|B.1.1.220|B.1.264|B.1.319|B.1.383|B.1.44|B.1.108|B.1.9|B.1…	6659|3024|179|146|144|139|136|107|104|102|96|89|78|75|68|64|63|62|60|60|59|58|55|54|52|52|45|45|41|40|38|37|37|36|35|33|32|32|31|30|29|28|28|26|26|26|26|26|25|25|24|24|23|23|22|22|21|21|20|20|19|19|18|18|17|16|16|16|16|16|15|15|15|14|14|13|13|13|13|13|13|12|12|12|12|12|11|11|11|11|11|11|11|10|10|10|10|10|10|10|10|9|9|9|8|8|8|8|8|8|8|8|7|7|7|7|7|7|7|6|6|6|6|6|6|6|5|5|5|5|5|5|5|5|5|5|5|5|5|5|5|5|5|…
2020_13	Mar 29, 20	G28881A|G28882A|G28883C	4511	26.042		GR|O|G|GH|GRA|S	4459|40|8|2|1|1	B.1.1|B.1.1.369|B.1.1.1|B.1.1.10|B.1.1.33|B.1.1.372|B.1.1.28|B.1.1.176|L.1|B.1.1.289|B.1.1.164|B.1.1.285|B.1.1.8|B.1.1.48|B.1.1.220|B.1.1.5|B.1|B.1.1.137|B.1.1.279|B.1.1.75|B.1.1.71|B.1.1.89|B.1.1.198|B.1.1.267|C.14|B.1.1.257|B.1.1.277|B.1.1.296|B.1.1.419|B.1.1.83|B.1.1.41|B.1.1.436|B.1.1.70|B.1.1.171|B.1.1.174|B.1.1.283|B.1.1.154|B.1.1.513|B.1.1.161|B.1.1.194|B.1.1.464|B.1.1.515|B.1.1.113|B.1.1.…	3071|148|137|102|98|76|63|62|54|52|36|35|32|28|26|20|19|18|16|16|15|15|13|13|13|12|11|11|11|11|10|10|10|9|9|8|7|7|6|6|6|6|5|5|5|5|5|5|5|5|5|5|5|4|4|4|4|4|4|4|4|4|4|3|3|3|3|3|3|3|2|2|2|2|2|2|2|2|2|2|2|2|2|2|1|1|1|1|1|1|1|1|1|1|1|1|1|1|1|1|1|1|1|1|1|1|1|1|1|1|1|1|1|1|1|1|1|1|1|1|1|1|1
2020_13	Mar 29, 20	C8782T|T28144C	881	5.08602		S|GH|O	879|1|1	A.1|A|A.2|A.3|A.2.2|A.5|A.2.3|A.2.4|A.4|A.6|A.11|A.9|B|A.16|A.26|B.1|Unassigned	362|109|91|74|72|65|36|29|20|8|3|3|3|2|2|1|1
2020_13	Mar 29, 20	A2480G|C2558T	430	2.48239		V|O|G|GH|L	400|27|1|1|1	B.40|B|B.60|B.3	425|2|2|1
2020_13	Mar 29, 20	G10097A|C23731T	379	2.18797		GR|O|G|GH	375|2|1|1	B.1.1.369|B.1.1.1|B.1.1.372|C.14|C.36|C.11|B.1|C.13|C.25|C.22|C.8	145|132|75|11|5|3|2|2|2|1|1
2020_13	Mar 29, 20	C17747T|A17858G|C18060T	354	2.04364		S|O	352|2	A.1	354
2020_13	Mar 29, 20	G1440A|G2891A	254	1.46634		L|O	225|29	B.3|B.3.1	159|95
2020_13	Mar 29, 20	T9477A|G25979T|C28657T|C28863T	226	1.3047		S	226	A.2|A.2.2|A.2.3|A.2.4	90|71|36|29
2020_13	Mar 29, 20	C6312A|C23929T	176	1.01605		O|L	174|2	B.6|B.6.6|B.6.1|B.6.3	95|63|14|4
2020_14	Apr 05, 20	C241T|C3037T|C14408T|A23403G	11950	84.1668		GR|GH|G|O|GK|GV	4651|4019|3242|34|2|2	B.1|B.1.1|B.1.147|B.1.1.369|B.1.391|B.1.93|B.1.1.1|L.1|B.1.1.10|B.1.222|B.1.595|B.1.1.372|B.1.1.48|B.1.1.33|B.1.371|B.1.13|B.1.1.176|B.1.369|B.1.1.28|B.1.1.289|B.1.1.8|B.1.279|B.1.356|B.1.8|B.1.104|B.1.320|B.1.1.220|B.1.142|B.1.319|B.1.1.285|B.1.424|B.1.91|B.1.422|B.1.182|B.1.1.164|B.1.1.3|B.1.157|B.1.22|B.1.332|B.1.105|B.1.108|B.1.350|B.1.609|B.1.268|B.1.44|B.1.223|B.1.344|B.1.35|B.1.39|B.1.215|…	4791|3194|255|140|137|135|112|105|90|90|90|88|81|66|63|57|55|54|53|49|48|43|40|40|38|36|35|35|35|34|33|30|29|28|27|26|26|24|24|23|23|23|23|22|22|21|20|19|19|18|18|17|17|17|17|17|16|16|16|16|16|16|16|16|15|15|15|14|14|14|14|14|14|13|13|13|13|13|13|13|12|12|12|12|12|12|12|11|11|11|11|11|11|11|10|10|10|10|10|10|10|10|10|10|10|9|9|9|9|9|9|9|8|8|8|8|8|7|7|7|7|7|7|7|7|7|6|6|6|6|6|6|6|6|6|6|6|6|5|5|5|5|…
2020_14	Apr 05, 20	G28881A|G28882A|G28883C	4765	33.5611		GR|O|G	4720|40|5	B.1.1|B.1.1.369|B.1.1.1|L.1|B.1.1.372|B.1.1.10|B.1.1.48|B.1.1.33|B.1.1.176|B.1.1.28|B.1.1.289|B.1.1.8|B.1.1.220|B.1.1.285|B.1.1.164|B.1.1.3|B.1.1.270|B.1.1.267|B.1.1.436|B.1.1.181|B.1.1.71|B.1.1.89|B.1.1.137|B.1.1.198|B.1.1.83|B.1.1.279|B.1.1.363|B.1.1.5|B.1.1.161|B.1.1.41|B.1.1.277|B.1.1.283|C.14|L.2|B.1.1.213|B.1.1.49|B.1.1.75|B.1|B.1.1.114|B.1.1.134|B.1.1.257|B.1.1.296|B.1.1.43|B.1.1.13|B.1.1.…	3247|140|113|105|91|90|81|71|55|54|49|49|35|34|27|26|17|16|16|15|15|14|13|13|13|12|12|12|11|11|10|10|9|9|8|8|8|7|7|7|7|7|7|6|6|6|5|5|5|5|5|5|5|5|5|5|4|4|4|4|4|4|4|4|4|3|3|3|3|3|3|3|3|3|3|3|2|2|2|2|2|2|2|2|2|2|2|2|2|1|1|1|1|1|1|1|1|1|1|1|1|1|1|1|1|1|1|1|1|1|1|1|1|1|1|1|1|1|1|1|1|1|1|1|1|1|1|1|1|1
2020_14	Apr 05, 20	C8782T|T28144C	539	3.79631		S|O	537|2	A.1|A.3|A.2.2|A|A.2|A.2.3|A.2.4|A.5|A.4|A.26|A.12|A.6|A.9|A.21	150|84|81|76|47|37|22|17|12|5|3|2|2|1
2020_14	Apr 05, 20	G10097A|C23731T	353	2.48627		GR	353	B.1.1.369|B.1.1.1|B.1.1.372|C.14|C.8|C.35	139|113|87|9|4|1
2020_14	Apr 05, 20	A2480G|C2558T	237	1.66925		V|O	232|5	B.40|B.60	235|2
2020_14	Apr 05, 20	C6312A|C23929T	194	1.36639		O	194	B.6.6|B.6|B.6.1|B.6.3|B.6.5	130|53|5|5|1
2020_14	Apr 05, 20	T9477A|G25979T|C28657T|C28863T	187	1.31709		S|O	186|1	A.2.2|A.2|A.2.3|A.2.4	81|47|36|23
2020_14	Apr 05, 20	G1440A|G2891A	156	1.09875		L|O	138|18	B.3.1|B.3|B.1	86|69|1
2020_14	Apr 05, 20	A17858G|C18060T	153	1.07762	C17747T|A17858G|C18060T	S|O	152|1	A.1	153
2020_14	Apr 05, 20	C18998T|G29540A	145	1.02127		GH|G|O	142|2|1	B.1|B.1.499|B.1.503|B.1.507	130|7|4|4
2020_15	Apr 12, 20	C241T|C3037T|C14408T|A23403G	10438	86.5865		GR|GH|G|O|GV|GRA|GRY	4139|3659|2612|24|2|1|1	B.1|B.1.1|B.1.279|B.1.93|B.1.147|L.1|B.1.1.369|B.1.1.48|B.1.1.33|B.1.1.1|B.1.222|B.1.391|B.1.1.28|B.1.1.10|B.1.1.372|B.1.1.83|B.1.320|B.1.182|B.1.369|B.1.371|B.1.112|B.1.1.164|B.1.332|B.1.13|B.1.356|B.1.384|B.1.1.220|B.1.595|B.1.1.176|B.1.1.289|B.1.104|B.1.424|B.1.1.194|B.1.243|B.1.35|B.1.315|B.1.91|B.1.428|B.1.1.8|B.1.252|B.1.289|B.1.22|B.1.439|B.1.1.285|B.1.142|B.1.157|B.1.223|B.1.1.181|B.1.162…	3584|2493|450|168|164|164|150|129|107|103|97|97|90|89|74|59|56|55|52|51|44|42|41|39|39|37|36|36|34|33|32|32|31|30|29|26|26|25|24|24|23|22|22|21|21|21|21|20|20|19|19|19|18|17|17|17|17|16|16|16|16|15|15|14|14|14|14|13|13|13|13|12|12|12|12|12|12|11|11|11|11|10|10|10|10|10|10|10|10|9|9|9|9|9|9|9|9|9|9|9|9|9|9|8|8|8|8|8|8|8|8|8|8|7|7|7|7|7|7|7|7|7|7|7|7|7|7|6|6|6|6|6|6|6|6|6|6|6|6|6|6|6|6|6|6|6|6|5|5|…
2020_15	Apr 12, 20	G28881A|G28882A|G28883C	4224	35.0394		GR|O|G|GRA|GRY	4190|28|3|2|1	B.1.1|L.1|B.1.1.369|B.1.1.48|B.1.1.33|B.1.1.1|B.1.1.28|B.1.1.10|B.1.1.372|B.1.1.83|B.1.1.164|B.1.1.220|B.1.1.176|B.1.1.289|B.1.1.194|B.1.1.8|B.1|B.1.1.285|B.1.1.181|B.1.1.513|B.1.1.3|B.1.1.363|B.1.1.306|B.1.1.172|B.1.1.267|B.1.1.43|B.1.1.134|B.1.1.270|B.1.1.154|B.1.1.171|C.14|B.1.1.137|B.1.1.360|B.1.1.459|B.1.1.61|B.1.1.71|B.1.1.27|B.1.1.113|B.1.1.14|B.1.1.192|B.1.1.210|B.1.1.436|B.1.1.5|B.1.1.89…	2520|164|152|129|109|102|91|90|74|60|42|39|34|34|32|25|21|21|20|19|17|17|15|14|14|14|12|12|10|10|10|9|9|9|9|9|8|7|7|7|7|7|7|7|6|6|6|6|6|6|6|5|5|5|5|5|5|5|5|4|4|4|4|4|4|4|4|4|3|3|3|3|3|2|2|2|2|2|2|2|2|2|2|2|2|2|2|2|2|2|2|1|1|1|1|1|1|1|1|1|1|1|1|1|1|1|1|1|1|1|1|1|1|1|1|1|1|1|1|1|1
2020_15	Apr 12, 20	C8782T|T28144C	456	3.78266		S|O	455|1	A.1|A|A.3|A.2.2|A.2.3|A.2|A.2.4|A.5|A.4|A.26|A.21|A.11|A.12|A.2.5|A.2.5.1|A.2.5.2|A.22|B.1	126|69|66|56|46|36|21|14|7|4|3|2|1|1|1|1|1|1
2020_15	Apr 12, 20	C1913T|G2528A|C12525T|C16806T|G20014T|A25718G	434	3.60017		GH	434	B.1.279	434
2020_15	Apr 12, 20	G10097A|C23731T	336	2.78722		GR|G|O	334|1|1	B.1.1.369|B.1.1.1|B.1.1.372|C.14|C.1|B.1|C.13	152|99|72|9|2|1|1
2020_15	Apr 12, 20	C19170T|G19509A	239	1.98258		GR|O	238|1	L.1|B.1.1.10|L.2	164|74|1
2020_15	Apr 12, 20	C6312A|C13730T|C23929T	211	1.75031	C6312A|C23929T	O|L	209|2	B.6.6|B.6|B.6.3|B.1|B.6.4	142|58|9|1|1
2020_15	Apr 12, 20	A2480G|C2558T	176	1.45998		V|O	164|12	B.40	176
2020_15	Apr 12, 20	C13862T|C28836T	166	1.37702		G|GV	165|1	B.1.93	166
2020_15	Apr 12, 20	T9477A|G25979T|C28657T|C28863T	160	1.32725		S	160	A.2.2|A.2.3|A.2|A.2.4|A.2.5|A.2.5.1|A.2.5.2	57|44|35|21|1|1|1
2020_15	Apr 12, 20	C18998T|G29540A	158	1.31066		GH	158	B.1|B.1.499|B.1.503|B.1.507|B.1.505	138|7|7|5|1
2020_15	Apr 12, 20	C6402T|TCCTACCATACAGAAAGACGTTCTTGAGTGTAATGTGAAAACTACCGAAGTTGTAGGAGACAT6427.|C6926T|A12218C|C13551T|T25272C	152	1.26089		GR	152	L.1	152
2020_15	Apr 12, 20	A17858G|C18060T	127	1.0535	C17747T|A17858G|C18060T	S|O	126|1	A.1|B.1	126|1
2020_16	Apr 19, 20	C241T|C3037T|C14408T|A23403G	8658	88.2569		GR|GH|G|O|GRY|GV	3336|3110|2183|18|9|2	B.1|B.1.1|B.1.279|B.1.1.369|B.1.1.33|B.1.93|L.1|B.1.1.28|B.1.1.1|B.1.222|B.1.147|B.1.1.372|B.1.1.465|B.1.1.48|B.1.1.10|B.1.391|B.1.371|B.1.384|B.1.492|B.1.1.83|B.1.243|B.1.428|B.1.320|B.1.182|B.1.201|B.1.356|B.1.1.8|B.1.128|B.1.289|B.1.315|B.1.1.306|B.1.1.289|B.1.1.220|B.1.39|B.1.413|B.1.424|B.1.465|B.1.104|B.1.595|B.1.1.194|B.1.1.43|B.1.117|B.1.609|B.1.142|B.1.22|B.1.252|B.1.426|B.1.8|B.1.1.164|…	2823|1905|442|149|120|112|96|94|92|91|78|67|64|62|61|55|53|50|48|47|43|43|40|34|32|32|30|29|29|29|28|27|26|25|25|25|24|23|23|22|22|22|22|20|20|20|20|20|19|19|19|18|18|18|18|17|17|17|17|17|16|15|15|14|14|14|13|13|13|13|13|12|12|12|12|12|12|11|11|11|11|11|11|11|10|10|10|10|10|10|10|10|9|9|9|9|9|9|9|9|8|8|8|8|8|8|8|8|8|8|8|8|8|8|8|7|7|7|7|7|7|7|7|7|7|7|7|6|6|6|6|6|6|6|6|6|6|6|6|6|6|5|5|5|5|5|5|5|5|5…
2020_16	Apr 19, 20	G28881A|G28882A|G28883C	3432	34.9847		GR|O|GRY|G	3392|27|9|4	B.1.1|B.1.1.369|B.1.1.33|B.1.1.28|L.1|B.1.1.1|B.1.1.372|B.1.1.465|B.1.1.48|B.1.1.10|B.1.1.83|B.1.1.8|B.1.1.306|B.1.1.220|B.1.1.289|B.1.1.194|B.1.1.43|B.1.1.164|B.1.1.61|B.1|B.1.1.3|B.1.1.71|B.1.1.27|B.1.1.270|B.1.1.113|B.1.1.119|B.1.1.172|B.1.1.363|B.1.1.5|B.1.1.513|B.1.1.98|B.1.1.279|B.1.1.7|B.1.1.14|B.1.1.231|B.1.1.263|B.1.1.274|B.1.1.285|B.1.1.296|B.1.1.176|B.1.1.261|B.1.1.409|B.1.1.482|B.1.1.…	1939|150|120|98|96|92|66|64|62|61|48|31|28|27|27|23|23|19|18|17|17|16|14|14|11|10|10|10|10|10|10|9|9|8|8|8|8|8|8|7|7|7|7|7|7|6|6|6|6|6|6|5|5|5|5|5|5|4|4|4|4|3|3|3|3|3|3|3|3|3|3|3|2|2|2|2|2|2|2|2|2|2|2|2|2|2|2|2|2|2|1|1|1|1|1|1|1|1|1|1|1|1|1|1|1|1|1|1|1|1|1|1|1|1|1|1|1|1|1|1|1|1
2020_16	Apr 19, 20	C1913T|G2528A|C12525T|C16806T|G20014T|A25718G	436	4.44444		GH	436	B.1.279	436
2020_16	Apr 19, 20	C8782T|T28144C	313	3.19062		S|GH	312|1	A.1|A|A.2|A.3|A.5|A.2.2|A.2.3|A.2.4|A.15|A.4|A.9|A.2.5|A.11|B.1	89|82|40|22|21|18|16|10|5|3|3|2|1|1
2020_16	Apr 19, 20	G10097A|C23731T	307	3.12946		GR	307	B.1.1.369|B.1.1.1|B.1.1.372|C.10|C.1|C.13|C.14|C.27	146|90|65|2|1|1|1|1
2020_16	Apr 19, 20	C19170T|G19509A	146	1.48828		GR	146	L.1|B.1.1.10|B.1.1|L.2	96|48|1|1
2020_16	Apr 19, 20	C11494T|G25234T	134	1.36595		GH	134	B.1.279	134
2020_16	Apr 19, 20	C6312A|C23929T|C28311T	123	1.25382	C6312A|C23929T	O	123	B.6.6|B.6|B.6.1|B.6.3	94|20|5|4
2020_16	Apr 19, 20	T27299C|T29148C	122	1.24363		GR|O	114|8	B.1.1.33|N.3|N.5|N.6	119|1|1|1
2020_16	Apr 19, 20	C18998T|G29540A	106	1.08053		GH|G	105|1	B.1|B.1.499|B.1.503|B.1.504|B.1.506|B.1.507	74|11|11|6|2|2
2020_16	Apr 19, 20	C10798A|C13862T|C28836T	99	1.00917	C13862T|C28836T	G	99	B.1.93	99
2020_16	Apr 19, 20	C6402T|C13551T	93	0.948012	C6402T|TCCTACCATACAGAAAGACGTTCTTGAGTGTAATGTGAAAACTACCGAAGTTGTAGGAGACAT6427.|C6926T|A12218C|C13551T|T25272C	GR	93	L.1	93
2020_17	Apr 26, 20	C241T|C3037T|C14408T|A23403G	7839	89.4149		GH|GR|G|O|GV	2953|2941|1914|29|2	B.1|B.1.1|B.1.279|B.1.1.369|B.1.1.1|B.1.1.33|B.1.147|B.1.371|B.1.93|B.1.1.372|L.1|B.1.384|B.1.391|B.1.485|B.1.1.48|B.1.1.28|B.1.243|B.1.320|B.1.1.289|B.1.1.10|B.1.201|B.1.1.25|B.1.301|B.1.232|B.1.289|B.1.499|B.1.1.113|B.1.1.83|B.1.579|B.1.128|B.1.428|B.1.595|B.1.162|B.1.369|B.1.515|B.1.609|B.1.1.111|B.1.22|B.1.1.61|B.1.595.4|B.1.195|B.1.252|B.1.356|B.1.120|B.1.124|B.1.222|B.1.426|B.1.1.26|B.1.1.2…	2557|1573|231|160|122|106|95|85|84|67|62|51|51|50|46|44|43|43|40|39|35|34|34|33|33|31|30|30|29|28|28|28|27|27|27|27|26|26|25|25|23|23|23|22|22|22|22|21|21|21|20|19|19|19|18|18|18|17|17|17|17|17|16|16|16|16|15|15|15|14|14|14|14|13|13|13|13|13|13|12|12|12|12|11|11|11|11|11|10|10|10|10|10|10|10|10|10|10|10|9|9|9|9|9|9|9|8|8|8|8|8|8|8|8|8|8|7|7|7|7|7|7|7|7|6|6|6|6|6|6|6|6|6|6|6|6|6|6|6|6|6|5|5|5|5|5|…
2020_17	Apr 26, 20	G28881A|G28882A|G28883C	3042	34.6983		GR|O|G	3016|22|4	B.1.1|B.1.1.369|B.1.1.1|B.1.1.33|B.1.1.372|L.1|B.1.1.28|B.1.1.48|B.1.1.10|B.1.1.289|B.1.1.113|B.1.1.25|B.1.1.83|B.1.1.61|B.1.1.111|B.1.1.26|B.1.1.263|B.1.1.306|B.1.1.220|B.1.1.267|B.1.1.29|B.1|B.1.1.8|N.4|B.1.1.27|B.1.1.41|B.1.1.98|B.1.1.176|B.1.1.419|B.1.1.464|B.1.1.70|B.1.1.3|B.1.1.360|B.1.1.55|B.1.1.119|B.1.1.480|B.1.1.134|B.1.1.164|B.1.1.175|B.1.1.363|B.1.1.127|B.1.1.271|B.1.1.132|B.1.1.194|B…	1607|164|123|106|69|62|48|46|41|41|34|33|32|27|26|21|21|21|20|20|17|15|15|14|13|13|13|12|11|11|11|10|10|10|9|9|8|8|8|8|7|7|6|6|6|6|6|6|5|5|5|5|5|5|5|5|4|4|4|4|4|4|4|4|4|3|3|3|3|3|3|3|3|3|3|3|3|3|2|2|2|2|2|2|2|2|2|2|2|2|2|2|2|2|2|2|2|2|2|2|2|2|2|2|2|2|2|1|1|1|1|1|1|1|1|1|1|1|1|1|1|1|1|1|1|1|1|1|1|1|1|1|1|1|1|1|1|1|1
2020_17	Apr 26, 20	G10097A|C23731T	367	4.18615		GR|O|G	364|2|1	B.1.1.369|B.1.1.1|B.1.1.372|C.14|C.27|C.36|C.28|C.26	165|121|67|4|4|3|2|1
2020_17	Apr 26, 20	C8782T|T28144C	249	2.8402		S|O	248|1	A.1|A|A.2|A.3|A.5|A.2.4|A.2.2|A.2.3|A.4|A.22|A.12|A.15|A.26|A.9	104|56|25|20|17|7|6|5|3|2|1|1|1|1
2020_17	Apr 26, 20	C1913T|G2528A|C12525T|C16806T|G20014T|A25718G	230	2.62347		GH	230	B.1.279	230
2020_17	Apr 26, 20	C18998T|G29540A	143	1.63112		GH	143	B.1|B.1.499|B.1.503|B.1.498|B.1.507|B.1.1.335|B.1.501|B.1.508	88|31|13|4|4|1|1|1
2020_17	Apr 26, 20	C4002T|C13536T	137	1.56268		GR|O	135|2	B.1.1.1|C.14|C.27|C.36|C.28|C.26	123|4|4|3|2|1
2020_17	Apr 26, 20	T27299C|T29148C	130	1.48283		GR|G|O	128|1|1	B.1.1.33|N.4|N.6|N.1|N.5|N.3	106|14|5|2|2|1
2020_17	Apr 26, 20	C6312A|C23929T|C28311T	119	1.35736	C6312A|C23929T	O|L	118|1	B.6.6|B.6|B.6.3	68|50|1
2020_17	Apr 26, 20	C17747T|A17858G|C18060T	106	1.20908		S|O	104|2	A.1	106
2020_17	Apr 26, 20	C19170T|G19509A	89	1.01517		GR	89	L.1|B.1.1.10|L.2	62|26|1
2020_17	Apr 26, 20	C13862T|C28836T	85	0.969545		G	85	B.1.93	85
2020_18	May 03, 20	C241T|C3037T|C14408T|A23403G	6415	91.2129		GH|GR|G|O|GRY|GV	2581|2358|1468|4|3|1	B.1|B.1.1|B.1.1.369|B.1.279|B.1.1.1|B.1.147|B.1.1.33|B.1.1.372|B.1.499|B.1.93|B.1.428|B.1.371|B.1.1.113|B.1.369|B.1.518|B.1.1.10|B.1.1.28|B.1.116|B.1.243|B.1.289|L.1|B.1.391|B.1.497|B.1.320|B.1.222|B.1.124|B.1.8|B.1.1.176|B.1.1.83|B.1.22|B.1.1.289|B.1.1.306|B.1.142|B.1.338|B.1.111|B.1.225|B.1.609|B.1.120|B.1.390|B.1.595|B.1.1.48|B.1.201|B.1.1.263|B.1.426|B.1.350|B.1.418|B.1.503|B.1.1.291|B.1.1.36…	1970|1161|156|139|109|93|71|66|64|59|54|53|49|46|43|37|37|37|37|37|37|34|32|31|30|29|29|28|28|28|27|27|27|26|25|25|25|24|24|24|23|23|22|22|21|21|20|19|19|19|19|19|18|18|18|17|17|17|17|17|15|15|15|15|15|15|14|14|14|13|13|12|12|11|11|11|11|11|11|10|10|10|10|9|9|9|9|9|9|9|9|9|9|8|8|8|8|8|8|8|8|8|8|8|7|7|7|7|7|7|7|7|7|7|7|6|6|6|6|6|6|6|6|6|6|6|6|6|6|6|6|5|5|5|5|5|5|5|5|5|5|5|5|5|5|5|5|5|5|5|5|5|4|4|4…
2020_18	May 03, 20	G28881A|G28882A|G28883C	2417	34.3666		GR|O|G|GRY	2394|15|5|3	B.1.1|B.1.1.369|B.1.1.1|B.1.1.33|B.1.1.372|B.1.1.113|B.1.1.10|B.1.1.28|L.1|B.1.1.176|B.1.1.83|B.1.1.289|B.1.1.306|B.1.1.48|B.1.1.263|B.1.1.291|B.1.1.363|B.1.1.419|B.1.1.513|B.1.1.25|B.1.1.26|B.1.1.29|B.1.1.41|B.1.1.459|B.1.1.49|B.1.1.71|B.1.1.14|B.1.1.270|B.1.1.3|B.1.1.464|B.1.1.61|B.1.1.220|B.1.1.8|B.1|B.1.1.194|B.1.1.267|B.1.1.409|N.3|B.1.1.160|B.1.1.222|B.1.1.275|B.1.1.395|C.14|B.1.1.134|B.1.1…	1189|156|109|71|67|49|37|37|37|28|28|27|27|23|22|19|19|19|18|16|16|15|15|11|11|11|10|10|9|9|9|8|8|7|7|7|7|7|6|6|6|6|6|5|5|5|5|5|5|4|4|4|4|4|4|4|4|4|4|4|3|3|3|3|3|3|3|3|3|3|3|3|3|3|2|2|2|2|2|2|2|2|2|2|2|2|2|2|2|2|2|2|2|2|2|2|2|2|1|1|1|1|1|1|1|1|1|1|1|1|1|1|1|1|1|1|1|1|1|1|1|1|1|1|1|1|1|1|1|1|1|1|1|1|1|1|1|1|1|1|1|1|1|1|1|1
2020_18	May 03, 20	G10097A|C23731T	350	4.97654		GR	350	B.1.1.369|B.1.1.1|B.1.1.372|C.14|C.36|C.32|C.10|C.13|C.28|C.6|C.25|C.26	156|105|66|6|4|3|2|2|2|2|1|1
2020_18	May 03, 20	C18998T|G29540A	146	2.07593		GH	146	B.1.499|B.1|B.1.503|B.1.507|B.1.508	63|54|20|7|2
2020_18	May 03, 20	C8782T|T28144C	144	2.04749		S	144	A.1|A|A.3|A.7|A.2|A.5|A.2.3|A.9|A.2.4|A.2.2|B|A.4|B.1	48|45|11|10|6|6|5|4|3|2|2|1|1
2020_18	May 03, 20	C1913T|G2528A|C12525T|C16806T|G20014T|A25718G	137	1.94796		GH	137	B.1.279	137
2020_18	May 03, 20	C4002T|C13536T	127	1.80577		GR	127	B.1.1.1|C.14|C.36|C.32|C.10|C.13|C.28|C.25|C.26|C.6	105|6|4|3|2|2|2|1|1|1
2020_18	May 03, 20	T27299C|T29148C	86	1.22281		GR|O	85|1	B.1.1.33|N.3|N.4|N.1|N.5|N.6	71|7|5|1|1|1
2020_18	May 03, 20	C19170T|G19509A	73	1.03796		GR	73	L.1|B.1.1.10	37|36
2020_19	May 10, 20	C241T|C3037T|C14408T|A23403G	5744	90.7568		GH|GR|G|GK|O|GRY|GV	2215|2029|1465|18|12|4|1	B.1|B.1.1|B.1.1.369|B.1.426|B.1.595|B.1.279|B.1.93|B.1.147|B.1.1.372|B.1.243|B.1.384|B.1.1.1|B.1.289|B.1.499|B.1.1.263|B.1.1.306|B.1.1.33|B.1.350|B.1.371|B.1.301|B.1.222|B.1.142|B.1.1.28|B.1.1.25|B.1.1.462|B.1.1.291|B.1.1.391|B.1.210|B.1.497|B.1.620|B.1.1.289|B.1.274|B.1.320|B.1.116|B.1.213|B.1.503|B.1.199|B.1.338|B.1.435|B.1.428|B.1.168|B.1.224|B.1.609|B.1.128|B.1.1.14|B.1.165|B.1.369|B.1.370|B.…	1521|851|148|148|102|96|91|83|69|65|63|56|56|52|51|51|49|40|39|38|37|34|33|32|32|31|30|29|28|28|27|27|27|25|25|24|23|22|22|21|20|20|20|19|18|18|18|18|18|18|17|17|17|16|16|15|15|15|14|14|14|13|13|13|13|13|12|12|12|12|12|11|11|11|11|11|11|11|10|10|10|10|10|10|10|10|10|10|9|9|9|9|9|9|9|9|9|8|8|8|8|8|8|8|8|7|7|7|7|7|7|7|7|7|7|7|7|7|7|7|7|6|6|6|6|6|6|6|6|6|6|6|6|6|6|6|6|6|6|6|6|6|5|5|5|5|5|5|5|5|5|5|5…
2020_19	May 10, 20	G28881A|G28882A|G28883C	2113	33.386		GR|O|G|GRY|S	2078|24|5|4|2	B.1.1|B.1.1.369|B.1.1.372|B.1.1.1|B.1.1.263|B.1.1.306|B.1.1.33|B.1.1.25|B.1.1.462|B.1.1.28|B.1.1.291|B.1.1.391|B.1.1.289|N.3|B.1.1.14|B.1.1.10|B.1.1.83|L.1|B.1.1.326|B.1.1.208|B.1.1.26|B.1.1.176|B.1.1.339|B.1.1.363|B.1.1.48|B.1.1.513|B.1.1.8|N.4|B.1|B.1.1.366|B.1.1.49|B.1.1.113|B.1.1.132|B.1.1.464|B.1.1.71|B.1.1.166|B.1.1.41|N.6|B.1.1.133|B.1.1.169|B.1.1.378|B.1.1.395|B.1.1.409|B.1.1.419|C.26|B.1…	893|147|70|59|53|51|49|36|34|33|31|31|27|19|18|17|17|17|16|14|14|13|12|12|12|12|12|12|11|11|11|10|10|10|10|8|8|8|7|7|7|7|7|7|7|6|6|6|6|6|6|6|6|6|6|6|6|5|5|5|5|4|4|4|4|4|3|3|3|3|3|3|3|3|3|3|2|2|2|2|2|2|2|2|2|2|2|2|2|2|2|2|2|2|2|2|2|2|2|1|1|1|1|1|1|1|1|1|1|1|1|1|1|1|1|1|1|1|1|1|1|1|1|1|1|1|1|1|1|1|1|1|1|1|1|1|1|1|1|1|1|1|1|1|1|1|1
2020_19	May 10, 20	G10097A|C23731T	292	4.61368		GR|G|O	290|1|1	B.1.1.369|B.1.1.372|B.1.1.1|C.26|C.23|C.27|C.1|C.14|C.36|C.7	148|69|58|7|4|2|1|1|1|1
2020_19	May 10, 20	C8782T|T28144C	199	3.14426		S	199	A|A.1|A.2.4|A.2|A.3|A.2.3|A.5|A.9|A.22|A.15|A.2.5.1|A.7|B|B.1.1	109|35|13|9|8|7|6|4|3|1|1|1|1|1
2020_19	May 10, 20	C18998T|G29540A	142	2.24364		GH|O	140|2	B.1|B.1.499|B.1.503|B.1.508|B.1.507	54|51|25|9|3
2020_19	May 10, 20	G28878A|G29742A	111	1.75383		S|O|G	107|3|1	A|A.22|A.15|A.7|A.9|B|B.1|B.1.1	102|3|1|1|1|1|1|1
2020_19	May 10, 20	C1913T|G2528A|C12525T|C16806T|G20014T|A25718G	96	1.51683		GH	96	B.1.279	96
2020_19	May 10, 20	C13862T|C28836T	91	1.43783		G	91	B.1.93	91
2020_19	May 10, 20	T27299C|T29148C	91	1.43783		GR	91	B.1.1.33|N.3|N.4|N.6|N.5|N.2	49|19|12|8|2|1
2020_19	May 10, 20	C6312A|C13730T|C23929T	84	1.32722	C6312A|C23929T	O|L	83|1	B.6.6|B.6|B.6.3	55|28|1
2020_19	May 10, 20	G11230T|G28167A	80	1.26402		S|G	79|1	A|A.15|B.1|B.1.1	77|1|1|1
2020_19	May 10, 20	T17137C|C25584T	70	1.10602		GH	70	B.1.595	70
2020_19	May 10, 20	C26256T|C29668T	64	1.01122		G	64	B.1.384	64
2020_20	May 17, 20	C241T|C3037T|C14408T|A23403G	5290	90.0426		GR|GH|G|O|GRY|GV|V	2209|1950|1108|13|6|3|1	B.1|B.1.1|B.1.1.369|B.1.1.263|B.1.22|B.1.426|B.1.595|B.1.147|B.1.1.25|B.1.243|B.1.1.306|B.1.1.33|B.1.93|B.1.499|B.1.1.372|B.1.1.1|B.1.289|B.1.222|B.1.1.391|B.1.210|B.1.369|B.1.1.291|B.1.1.462|B.1.1.27|B.1.1.289|B.1.1.464|B.1.1.83|B.1.425|B.1.1.29|B.1.428|B.1.497|B.1.1.181|B.1.274|B.1.279|N.3|B.1.139|B.1.142|B.1.350|B.1.371|B.1.1.176|B.1.1.28|B.1.120|B.1.320|B.1.516|B.1.179|B.1.195|B.1.252|B.1.276…	1206|736|140|121|121|110|98|83|77|65|61|61|55|49|46|45|42|41|39|39|39|37|37|36|34|33|33|31|28|28|27|25|24|24|23|22|22|22|22|21|21|21|21|20|19|19|19|19|18|18|18|18|18|17|17|16|15|15|15|15|15|14|14|14|13|13|13|13|13|13|13|13|12|12|12|12|12|11|11|10|10|10|10|10|10|9|9|9|9|9|9|9|9|9|9|8|8|8|8|8|8|8|8|7|7|7|7|7|7|7|7|7|7|6|6|6|6|6|6|6|6|6|6|6|6|5|5|5|5|5|5|5|5|5|5|5|5|5|5|5|5|5|5|5|5|5|5|5|4|4|4|4|4|4…
2020_20	May 17, 20	G28881A|G28882A|G28883C	2305	39.234		GR|O|GRY|G	2249|49|6|1	B.1.1|B.1.1.369|B.1.1.263|B.1.1.25|B.1.1.306|B.1.1.33|B.1.1.372|B.1.1.1|B.1.1.391|B.1.1.291|B.1.1.462|B.1.1.27|B.1.1.289|B.1.1.464|B.1.1.83|B.1.1.29|B.1.1.181|N.3|B.1.1.176|B.1.1.28|B.1.1.366|C.14|B.1.1.26|B.1.1.339|B.1.1.282|B.1.1.409|B.1.1.133|B.1.1.363|B.1.1.10|B.1.1.41|B.1.1.216|B.1.1.55|B.1.1.132|B.1.1.275|B.1.1.30|B.1.1.134|B.1.1.3|B.1.1.344|B.1.1.379|B.1.1.113|B.1.1.174|B.1.1.398|B.1.1.71|…	759|139|125|78|63|61|48|46|42|41|39|36|35|33|33|28|25|23|21|21|18|18|16|16|15|15|14|14|13|13|12|12|11|11|11|10|10|10|10|9|9|9|9|8|8|8|7|7|7|7|7|7|6|6|6|5|5|5|5|5|5|5|5|5|4|4|4|4|4|4|4|4|4|4|3|3|3|3|3|3|3|3|3|3|3|3|3|3|3|3|3|3|2|2|2|2|2|2|2|2|2|2|2|2|2|2|2|2|2|2|2|2|2|2|2|2|2|2|2|2|1|1|1|1|1|1|1|1|1|1|1|1|1|1|1|1|1|1|1|1|1|1|1|1|1|1|1|1|1|1|1|1|1|1|1|1|1|1|1|1|1|1|1|1|1
2020_20	May 17, 20	G10097A|C23731T	264	4.49362		GR|G	263|1	B.1.1.369|B.1.1.372|B.1.1.1|C.14|C.26|C.36|C.13|C.3|C.27|C.28|C.32|C.33|C.4|C.8	139|48|44|17|3|3|2|2|1|1|1|1|1|1
2020_20	May 17, 20	C8782T|T28144C	184	3.13191		S	184	A|A.1|A.2.4|A.3|A.2|A.11|A.2.3|A.22|A.5	119|39|8|7|4|2|2|2|1
2020_20	May 17, 20	C6312A|C13730T|C23929T|C28311T	134	2.28085	C6312A|C13730T|C23929T|C28311T	O|L	133|1	B.6|B.6.6|B.6.2|B.6.3	62|60|11|1
2020_20	May 17, 20	C18998T|G29540A	128	2.17872		GH|O|V	126|1|1	B.1.499|B.1|B.1.503|B.1.508|B.1.507|B.1.506	49|40|19|14|5|1
2020_20	May 17, 20	G28878A|G29742A	122	2.0766		S|O	118|4	A|A.11|A.22|B	116|2|2|2
2020_20	May 17, 20	C1594T|C11109T	120	2.04255		GH	120	B.1.22	120
2020_20	May 17, 20	G5924A|T21775G	120	2.04255		GR|G|O	118|1|1	B.1.1.263|B.1.1	118|2
2020_20	May 17, 20	T27299C|T29148C	92	1.56596		GR	92	B.1.1.33|N.3|N.6|N.1|N.4|N.5	59|23|5|2|2|1
2020_20	May 17, 20	C13458T|C27654T	92	1.56596		GH	92	B.1.22	92
2020_20	May 17, 20	C1150T|C17977T	61	1.0383		GH|O|G	57|3|1	B.1.595|B.1	59|2
2020_21	May 24, 20	C241T|C3037T|C14408T|A23403G	4025	90.0045		GH|GR|G|O|GV	1632|1584|800|8|1	B.1|B.1.1|B.1.426|B.1.1.291|B.1.369|B.1.1.33|B.1.1.369|B.1.1.306|B.1.428|B.1.497|B.1.147|B.1.210|B.1.595|B.1.36|B.1.1.289|B.1.1.326|B.1.516|B.1.179|B.1.289|B.1.328|B.1.142|B.1.1.464|B.1.609|B.1.1.1|B.1.1.28|B.1.22|B.1.36.8|B.1.243|B.1.329|B.1.338|B.1.1.222|B.1.425|B.1.1.26|B.1.1.282|B.1.371|B.1.1.176|B.1.1.372|B.1.319|B.1.320|D.2|B.1.1.149|B.1.1.363|B.1.120|B.1.214|B.1.453|B.1.499|B.1.93|B.1.1.13…	1020|554|131|129|79|71|68|64|64|64|46|45|43|36|35|34|30|29|29|28|27|24|24|23|23|23|23|21|21|21|19|19|18|16|16|15|15|15|15|15|14|14|14|14|14|14|14|13|13|13|13|13|13|12|12|12|12|12|11|10|10|10|10|10|9|9|9|9|9|9|9|9|8|8|8|8|8|8|7|7|7|7|7|7|7|7|7|6|6|6|6|6|6|6|6|6|5|5|5|5|5|5|5|5|5|5|5|5|5|5|5|4|4|4|4|4|4|4|4|4|4|4|4|4|4|4|4|4|4|4|4|4|4|4|3|3|3|3|3|3|3|3|3|3|3|3|3|3|3|3|3|3|3|3|3|3|3|3|3|3|3|3|3|3|3|…
2020_21	May 24, 20	G28881A|G28882A|G28883C	1668	37.2987		GR|O|G|S	1633|29|5|1	B.1.1|B.1.1.291|B.1.1.33|B.1.1.369|B.1.1.306|B.1.1.289|B.1.1.326|B.1.1.464|B.1.1.1|B.1.1.28|B.1.1.222|B.1.1.26|B.1.1.282|B.1.1.176|B.1.1.372|C.36|D.2|B.1.1.149|B.1.1.363|B.1.1.132|B.1.1.174|B.1.1.25|B.1.1.161|B.1.1.216|B.1.1.27|B.1.1.29|B.1.1.301|B.1|B.1.1.55|B.1.1.181|B.1.1.83|B.1.1.262|B.1.1.304|B.1.1.379|B.1.1.41|B.1.1.284|B.1.1.172|B.1.1.208|B.1.1.163|B.1.1.228|N.4|N.6|B.1.1.113|B.1.1.205|B.1…	577|144|74|71|65|35|34|25|24|23|19|17|16|15|15|15|15|14|14|13|13|13|12|12|12|12|12|11|11|10|10|9|9|9|9|8|7|7|6|6|6|6|5|5|5|5|5|4|4|4|4|4|4|4|4|4|4|4|4|3|3|3|3|3|3|3|3|3|3|3|3|3|3|3|3|3|3|3|3|3|3|3|3|2|2|2|2|2|2|2|2|2|2|2|2|2|2|2|2|2|2|2|2|2|2|2|2|1|1|1|1|1|1|1|1|1|1|1|1|1|1|1|1|1|1|1|1|1|1|1|1|1|1|1|1|1|1|1|1|1|1|1|1|1|1|1|1
2020_21	May 24, 20	G10097A|C23731T	138	3.08587		GR|G	137|1	B.1.1.369|B.1.1.1|C.36|B.1.1.372|C.26|C.3|C.7|C.14|C.28|B.1|C.11|C.27	71|21|15|14|4|3|3|2|2|1|1|1
2020_21	May 24, 20	C8782T|T28144C	102	2.28086		S	102	A.2.4|A|A.1|A.3|A.11|A.2|A.2.3|A.2.5|A.25|A.9	30|24|24|12|3|3|3|1|1|1
2020_21	May 24, 20	T27299C|T29148C	92	2.05724		GR|O	90|2	B.1.1.33|N.4|N.5|N.6|N.3	74|6|5|5|2
2020_21	May 24, 20	C16260T|C28821A	82	1.83363		GH|O	80|2	B.1.369	82
2020_21	May 24, 20	C6312A|C13730T|C23929T	70	1.5653	C6312A|C13730T|C23929T|C28311T	O	70	B.6|B.6.6|B.6.3	43|26|1
2020_21	May 24, 20	C16650T|A20675T|G29179T|G29779T	63	1.40877		GH	63	B.1.497	63
2020_21	May 24, 20	C18998T|G29540A	53	1.18515		GH	53	B.1|B.1.499|B.1.503|B.1.507|B.1.498|B.1.508|B.1.615	26|14|7|3|1|1|1
2020_22	May 31, 20	C241T|C3037T|C14408T|A23403G	4263	93.1803		GR|GH|G|O|GV|GK|GRY	1819|1574|838|18|12|1|1	B.1|B.1.1|B.1.1.291|B.1.1.33|B.1.497|B.1.1.369|B.1.369|B.1.516|B.1.428|B.1.426|B.1.1.306|B.1.595|B.1.595.4|B.1.36|B.1.1.25|B.1.609|B.1.243|B.1.210|B.1.366|B.1.1.1|B.1.1.289|B.1.142|B.1.1.28|B.1.1.284|B.1.1.326|B.1.320|B.1.1.222|B.1.1.26|B.1.1.37|B.1.289|B.1.147|B.1.391|B.1.1.301|B.1.499|B.1.134|B.1.139|B.1.118|B.1.223|B.1.1.208|B.1.1.10|C.36|B.1.1.149|B.1.1.464|B.1.1.55|B.1.324|B.1.1.372|B.1.179|…	951|630|209|92|83|61|59|58|56|54|50|48|48|47|46|41|39|32|32|31|28|28|25|25|25|25|24|24|22|22|20|20|19|18|17|17|16|16|15|14|14|13|13|13|13|12|12|12|12|12|12|12|11|11|11|11|10|10|10|10|10|10|10|10|10|10|10|9|9|9|9|9|9|9|8|8|8|8|8|8|8|8|7|7|7|7|7|7|7|7|7|7|7|7|6|6|6|6|6|6|6|6|6|6|6|6|6|5|5|5|5|5|5|5|5|5|5|5|5|5|5|5|4|4|4|4|4|4|4|4|4|4|4|4|4|4|4|4|4|4|4|4|4|4|4|4|4|4|4|4|4|4|4|4|4|4|4|4|4|4|4|4|3|3|3…
2020_22	May 31, 20	G28881A|G28882A|G28883C	1906	41.6612		GR|O|G|GRY|S	1878|20|6|1|1	B.1.1|B.1.1.291|B.1.1.33|B.1.1.369|B.1.1.306|B.1.1.25|B.1.1.1|B.1.1.289|B.1.1.326|B.1.1.26|B.1.1.28|B.1.1.284|B.1.1.222|B.1.1.37|B.1.1.301|C.36|B.1.1.10|B.1.1.208|B.1.1.149|B.1.1.464|B.1.1.55|B.1.1.372|B.1.1.253|B.1|B.1.1.398|N.6|B.1.1.258|B.1.1.41|C.3|B.1.1.210|B.1.1.294|N.4|B.1.1.123|B.1.1.158|B.1.1.261|B.1.1.262|B.1.1.27|B.1.1.290|B.1.1.365|B.1.1.421|B.1.1.181|B.1.1.277|B.1.1.29|B.1.1.459|C.26…	656|219|95|62|51|47|35|28|26|25|25|25|24|22|20|19|15|15|13|13|13|12|11|10|10|10|9|9|9|8|8|8|7|7|7|7|7|7|7|7|6|6|6|6|6|6|5|5|5|5|5|5|4|4|4|4|4|4|4|4|4|4|4|4|4|4|4|4|4|4|4|3|3|3|3|3|3|3|3|3|3|3|3|3|3|3|3|3|3|3|3|2|2|2|2|2|2|2|2|2|2|2|2|2|2|2|2|2|2|2|2|2|1|1|1|1|1|1|1|1|1|1|1|1|1|1|1|1|1|1|1|1|1|1|1|1|1|1|1|1|1|1|1|1|1|1|1|1|1|1|1|1|1|1|1|1|1|1|1|1|1|1|1|1|1|1
2020_22	May 31, 20	C1059T|G25563T	1359	29.7049		GH|O	1339|20	B.1|B.1.497|B.1.428|B.1.369|B.1.516|B.1.426|B.1.595|B.1.595.4|B.1.320|B.1.366|B.1.289|B.1.499|B.1.118|B.1.324|B.1.495|B.1.503|B.1.451|B.1.319|B.1.333|B.1.356|B.1.362|B.1.39|B.1.493|B.1.165|B.1.371|B.1.453|B.1.579|B.1.2|B.1.301|B.1.315|B.1.329|B.1.335|B.1.336|B.1.12|B.1.425|B.1.589|B.1.504|B.1.594|B.1.291|B.1.3|B.1.311|B.1.325|B.1.349|B.1.350|B.1.450|B.1.506|B.1.567|B.1.572|B.1.578|B.1.606|B.1.370…	479|84|64|59|58|54|49|48|32|32|22|19|16|13|12|12|11|10|10|10|10|10|10|9|9|9|9|8|7|7|7|7|7|6|6|6|5|5|4|4|4|4|4|4|4|4|4|4|4|4|3|3|3|3|3|3|2|2|2|2|2|2|2|2|2|2|2|2|2|1|1|1|1|1|1|1|1|1|1|1|1|1|1|1|1|1|1|1|1|1|1|1|1|1|1|1|1|1|1|1|1|1|1|1|1
2020_22	May 31, 20	C15933T|G16968T	188	4.10929		GR|G	186|2	B.1.1.291|B.1	186|2
2020_22	May 31, 20	G10097A|C23731T	157	3.43169		GR|G|GH|O	154|1|1|1	B.1.1.369|B.1.1.1|C.36|B.1.1.372|C.3|C.26|C.27|C.11|C.7|B.1|C.1|C.14|C.35	62|34|16|11|9|6|6|4|4|2|1|1|1
2020_22	May 31, 20	T27299C|T29148C	120	2.62295		GR	120	B.1.1.33|N.6|N.4|N.1|N.3|N.5	95|10|8|4|2|1
2020_22	May 31, 20	C16650T|A20675T|G29179T|G29779T	84	1.83607		GH|O	83|1	B.1.497	84
2020_22	May 31, 20	C4002T|C13536T	81	1.77049		GR|G|O	79|1|1	B.1.1.1|C.36|C.3|C.26|C.27|C.11|C.7|C.1|C.14|C.35	33|16|9|6|6|4|4|1|1|1
2020_22	May 31, 20	C18998T|G29540A	64	1.39891		GH|O	63|1	B.1|B.1.499|B.1.503|B.1.504|B.1.506	24|19|12|5|4
2020_22	May 31, 20	C16260T|C28821A	62	1.35519		GH	62	B.1.369|B.1.571|B.1.564|B.1.607	58|2|1|1
2020_22	May 31, 20	C8782T|T28144C	60	1.31147		S	60	A.1|A|A.2|A.19|A.3|A.5|A.15|A.2.4|B|B.1.1	33|11|6|2|2|2|1|1|1|1
2020_22	May 31, 20	C13730T|C23929T	53	1.15847	C6312A|C13730T|C23929T|C28311T	O	53	B.6.6|B.6|B.6.2	40|10|3
2020_22	May 31, 20	C28609T|G28621A|G29395A|G29628T	52	1.13661		GH	52	B.1.516	52
2020_22	May 31, 20	C1812T|G5617T|C6026T|C13665T|C28531T	46	1.00546		GH	46	B.1.595.4	46
2020_23	Jun 07, 20	C241T|C3037T|C14408T|A23403G	5929	92.5683		GR|GH|G|O|GK|GV|GRA	3279|1681|948|13|4|3|1	B.1.1|B.1|B.1.1.291|B.1.1.37|B.1.1.301|B.1.1.1|B.1.595|B.1.1.4|B.1.1.369|B.1.36|B.1.516|B.1.1.284|B.1.1.51|B.1.369|B.1.206|B.1.1.279|B.1.1.33|B.1.1.200|B.1.1.28|B.1.497|B.1.1.217|B.1.391|B.1.1.298|B.1.1.306|B.1.1.326|B.1.1.253|B.1.1.372|B.1.1.25|B.1.113|B.1.134|B.1.1.125|B.1.1.289|C.3|B.1.1.365|B.1.416|B.1.243|B.1.2|B.1.428|B.1.1.45|D.2|B.1.1.26|B.1.289|B.1.320|B.1.609|B.1.1.59|B.1.223|B.1.357|B.…	930|923|200|141|118|107|102|100|99|79|61|60|58|57|56|53|49|46|45|45|44|43|42|40|40|39|39|35|35|33|31|31|31|30|30|29|27|27|26|26|25|24|24|24|23|23|22|22|22|21|21|21|20|19|18|18|18|18|17|17|17|16|16|16|16|16|16|16|16|15|15|15|14|14|14|14|13|13|13|13|13|13|13|12|12|12|12|12|12|12|12|12|11|11|11|11|11|10|10|10|10|10|9|9|9|9|9|9|9|9|9|9|9|9|9|9|9|9|9|8|8|8|8|8|8|8|8|7|7|7|7|7|7|7|7|7|7|7|7|7|6|6|6|6|6…
2020_23	Jun 07, 20	G28881A|G28882A|G28883C	3445	53.7861		GR|O|G|GRA|S	3426|10|7|1|1	B.1.1|B.1.1.291|B.1.1.37|B.1.1.301|B.1.1.1|B.1.1.4|B.1.1.369|B.1.1.284|B.1.1.51|B.1.1.279|B.1.1.217|B.1.1.200|B.1.1.33|B.1.1.28|B.1.1.298|B.1.1.372|B.1.1.326|B.1.1.306|B.1.1.253|B.1.1.25|B.1.1.125|B.1.1.289|B.1.1.365|C.3|B.1.1.45|D.2|B.1.1.26|B.1.1.59|B.1.1.222|B.1.1.171|B.1.1.41|B.1.1.294|B.1.1.256|B.1.1.258|B.1.1.263|B.1.1.290|B.1.1.149|B.1.1.208|B.1.1.464|B.1.1.89|B.1.1.92|B.1.1.210|B.1.1.361|…	989|203|148|125|113|102|100|60|60|54|51|49|49|46|42|42|41|40|39|37|32|32|31|31|27|26|25|23|21|20|20|17|16|16|16|15|14|14|14|14|13|12|12|12|12|12|11|11|11|11|10|10|10|10|9|9|9|9|9|9|9|9|9|8|8|8|8|7|7|7|7|7|7|7|6|6|6|6|6|6|6|6|6|5|5|5|5|5|5|5|5|5|5|4|4|4|4|4|4|4|4|4|4|4|4|4|4|4|3|3|3|3|3|3|3|3|3|3|3|3|3|3|3|3|3|2|2|2|2|2|2|2|2|2|2|2|2|2|2|2|2|2|2|2|2|2|2|2|2|2|1|1|1|1|1|1|1|1|1|1|1|1|1|1|1|1|1|1|1|…
2020_23	Jun 07, 20	G10097A|C23731T	318	4.96487		GR|O	317|1	B.1.1.1|B.1.1.369|B.1.1.372|C.3|C.27|C.36|C.7|B.1.1|C.28|C.13|C.14|C.2|C.22|C.26|C.35|C.8	106|100|41|31|12|8|8|3|2|1|1|1|1|1|1|1
2020_23	Jun 07, 20	C15933T|G16968T	188	2.93521		GR|G	185|3	B.1.1.291|B.1	187|1
2020_23	Jun 07, 20	C4002T|C13536T	173	2.70101		GR|O	172|1	B.1.1.1|C.3|C.27|C.36|C.7|C.28|C.1|C.13|C.14|C.2|C.22|C.26|C.35|C.8	104|31|12|8|8|2|1|1|1|1|1|1|1|1
2020_23	Jun 07, 20	C21637T|A28169G	147	2.29508		GR	147	B.1.1.37	147
2020_23	Jun 07, 20	A9433T|A19650G	116	1.81109		GR	116	B.1.1.301	116
2020_23	Jun 07, 20	C274T|C6395T|A12410G|A18366G|C18788T|T21093C|C25703T	99	1.54567		GR	99	B.1.1.4	99
2020_23	Jun 07, 20	C8782T|T28144C	81	1.26464		S|G	80|1	A|A.1|A.25|A.19|A.2|A.2.4|A.5|A.21|A.3|B|B.1|B.1.1|B.1.113	43|16|5|4|3|2|2|1|1|1|1|1|1
2020_23	Jun 07, 20	C16260T|C28821A	68	1.06167		GH	68	B.1.369|B.1.564	56|12
2020_23	Jun 07, 20	G2282A|T9742C	67	1.04606		G	67	B.1.206|B.1.546	55|12
2020_24	Jun 14, 20	C241T|C3037T|C14408T|A23403G	8076	93.7652		GR|GH|G|O|GV|GRA	3515|3375|1122|53|8|3	B.1|B.1.329|B.1.1|B.1.2|B.1.1.291|B.1.1.37|B.1.1.306|B.1.1.1|B.1.206|B.1.1.301|B.1.595|B.1.1.369|B.1.305|B.1.36|B.1.369|B.1.1.25|B.1.426|B.1.516|B.1.576|B.1.1.33|B.1.1.4|B.1.1.284|B.1.1.253|B.1.243|B.1.497|B.1.1.51|B.1.36.8|B.1.1.279|B.1.1.28|B.1.1.46|D.2|B.1.564|C.1|B.1.582|B.1.1.300|B.1.371|B.1.416|B.1.1.59|B.1.240|B.1.1.298|B.1.1.372|B.1.428|B.1.499|B.1.1.258|B.1.1.365|B.1.1.171|B.1.1.232|C.3|…	1075|1017|928|179|177|141|140|126|120|110|102|91|81|80|68|66|63|62|61|58|58|55|53|53|52|50|50|48|47|44|43|41|41|38|36|35|35|34|34|33|32|32|32|30|30|29|29|29|28|28|27|26|26|25|25|24|24|23|23|23|23|22|21|21|20|20|19|19|19|19|18|18|18|18|17|17|17|17|17|17|17|16|16|16|16|16|16|15|15|15|15|15|14|14|14|14|14|13|13|13|13|13|13|13|12|12|12|12|12|12|11|11|11|11|11|11|10|10|10|10|10|10|10|10|10|9|9|9|9|9|9…
2020_24	Jun 14, 20	G28881A|G28882A|G28883C	3670	42.61		GR|O|G|GRA	3623|34|10|3	B.1.1|B.1.1.291|B.1.1.37|B.1.1.306|B.1.1.1|B.1.1.301|B.1.1.369|B.1.1.25|B.1.1.33|B.1.1.4|B.1.1.284|B.1.1.253|B.1.1.51|B.1.1.279|B.1.1.28|B.1.1.46|D.2|C.1|B.1.1.300|B.1.1.298|B.1.1.59|B.1.1.372|B.1.1.171|B.1.1.258|B.1.1.365|C.3|B.1.1.232|B.1.1.125|B.1.1.217|B.1.1.256|B.1.1.289|B.1.1.294|B.1.1.200|B.1.1.299|B.1.1.176|C.8|B.1.1.363|B.1.1.120|B.1.1.123|B.1.1.135|B.1.1.237|B.1.1.118|B.1.1.26|C.14|B.1.…	978|179|145|142|129|112|91|70|59|58|55|54|53|50|47|45|43|41|36|34|34|33|32|30|30|30|29|27|27|27|26|24|23|22|21|21|18|17|17|17|17|16|16|16|15|15|15|14|14|14|14|14|14|12|12|11|10|10|10|10|10|10|9|9|9|9|8|8|8|8|8|8|7|7|6|6|6|6|6|6|6|6|6|6|5|5|5|5|5|5|5|5|5|5|4|4|4|4|4|4|4|4|4|4|4|4|4|4|4|4|4|3|3|3|3|3|3|3|3|3|3|3|3|3|3|3|3|3|3|3|3|3|3|3|3|3|3|2|2|2|2|2|2|2|2|2|2|2|2|2|2|2|2|2|2|2|2|2|2|1|1|1|1|1|1|1…
2020_24	Jun 14, 20	C1059T|G25563T	3030	35.1794		GH|O|G	2986|42|2	B.1.329|B.1|B.1.2|B.1.595|B.1.305|B.1.369|B.1.576|B.1.426|B.1.516|B.1.497|B.1.582|B.1.564|B.1.371|B.1.428|B.1.499|B.1.324|B.1.579|B.1.3|B.1.366|B.1.287|B.1.325|B.1.503|B.1.313|B.1.425|B.1.336|B.1.428.1|B.1.509|B.1.495|B.1.589|B.1.320|B.1.590|B.1.301|B.1.326|B.1.501|B.1.567|B.1.606|B.1.451|B.1.498|B.1.521|B.1.594|B.1.289|B.1.432|B.1.445|B.1.487|B.1.506|B.1.577|B.1.357|B.1.453|B.1.571|B.1.304|B.1.1…	1018|493|179|105|80|71|65|63|63|52|41|40|36|35|32|27|25|23|23|22|20|20|18|18|17|17|17|16|16|15|15|14|14|14|12|12|11|11|10|10|9|9|9|9|9|9|8|8|8|7|6|6|6|6|6|6|5|5|5|4|4|4|4|4|4|4|3|3|3|3|3|3|3|3|3|3|3|2|2|2|2|2|2|2|2|2|2|1|1|1|1|1|1|1|1|1|1|1|1|1|1|1|1|1|1|1|1|1|1|1
2020_24	Jun 14, 20	C6406T|G18972A	1022	11.8658		GH|O|GR	1001|20|1	B.1.329|B.1|B.1.1.141	1017|4|1
2020_24	Jun 14, 20	G10097A|C23731T	408	4.73703		GR|G	407|1	B.1.1.1|B.1.1.369|C.1|B.1.1.372|C.3|C.8|C.14|C.27|C.13|C.35|C.36|C.4|C.7|C.32|C.23|C.25|B.1.1|C.22|C.33	124|91|41|32|30|21|16|14|11|5|5|4|4|3|2|2|1|1|1
2020_24	Jun 14, 20	C4002T|C13536T	287	3.33217		GR|G|GH	284|2|1	B.1.1.1|C.1|C.3|C.8|C.14|C.27|C.13|C.35|C.36|C.4|C.7|C.32|C.23|C.25|B.1.36|C.22|C.33	125|41|30|21|16|14|11|6|5|4|4|3|2|2|1|1|1
2020_24	Jun 14, 20	C15933T|G16968T	167	1.93893		GR|O	166|1	B.1.1.291	167
2020_24	Jun 14, 20	G2282A|T9742C	152	1.76477		G	152	B.1.206|B.1.546	121|31
2020_24	Jun 14, 20	A18424G|C21304T|G25907T|C28472T|C28869T	146	1.69511		GH|O	145|1	B.1.2	146
2020_24	Jun 14, 20	C21637T|A28169G	144	1.67189		GR	144	B.1.1.37	144
2020_24	Jun 14, 20	C16260T|C28821A	115	1.33519		GH|O	114|1	B.1.369|B.1.564|B.1.571	69|38|8
2020_24	Jun 14, 20	A9433T|A19650G	101	1.17265		GR	101	B.1.1.301	101
2020_24	Jun 14, 20	C8782T|T28144C	99	1.14942		S	99	A.2.4|A.1|A|A.19|A.2|A.5|B|A.15|A.3	36|27|20|6|4|2|2|1|1
2020_24	Jun 14, 20	C18998T|G29540A	98	1.13782		GH|O	96|2	B.1.499|B.1.503|B.1.501|B.1|B.1.506|B.1.498|B.1.502|B.1.611|B.1.507|B.1.508	32|20|14|11|9|5|3|2|1|1
2020_25	Jun 21, 20	C241T|C3037T|C14408T|A23403G	6734	92.1961		GH|GR|G|O|GV|GRA	2679|2651|1364|21|17|2	B.1|B.1.1|B.1.2|B.1.329|D.2|B.1.206|B.1.305|B.1.595|B.1.582|B.1.240|B.1.564|B.1.576|B.1.369|B.1.1.284|B.1.1.1|B.1.1.291|B.1.1.59|B.1.396|B.1.139|B.1.1.301|B.1.546|B.1.516|B.1.1.33|B.1.243|B.1.36|B.1.1.37|B.1.497|B.1.1.306|B.1.1.28|B.1.574|B.1.1.369|B.1.1.279|B.1.1.51|B.1.1.232|B.1.590|B.1.241|B.1.355|B.1.219|B.1.3|B.1.324|B.1.1.135|B.1.426|B.1.445|L.2|B.1.112|B.1.313|B.1.509|B.1.1.222|B.1.1.25|B.…	977|666|250|234|178|165|138|138|114|96|89|89|86|84|80|69|65|62|61|58|56|53|52|51|49|48|47|46|45|42|40|36|33|32|32|31|30|28|28|28|27|27|26|26|25|25|25|24|24|24|23|23|23|23|22|22|22|21|21|21|19|19|19|18|18|18|17|17|17|17|17|16|16|16|16|15|15|15|15|15|15|14|14|14|14|14|14|14|14|14|14|14|13|13|13|13|13|13|13|13|12|12|12|12|12|12|12|11|11|11|11|11|11|10|10|10|10|10|10|10|10|9|9|9|9|9|9|9|9|9|9|9|8|8|8…
2020_25	Jun 21, 20	G28881A|G28882A|G28883C	2844	38.9376		GR|O|G|GRA	2796|36|10|2	B.1.1|D.2|B.1.1.1|B.1.1.284|B.1.1.291|B.1.1.59|B.1.1.301|B.1.1.33|B.1.1.28|B.1.1.37|B.1.1.306|B.1.1.369|B.1.1.279|B.1.1.51|B.1.1.232|B.1.1.135|B.1.1.25|L.2|B.1.1.300|B.1.1.200|B.1.1.222|B.1.1.258|B.1.1.298|B.1.1.253|B.1.1.70|B.1.1.217|B.1.1.299|B.1.1.339|C.35|D.3|B.1.1.148|B.1.1.227|C.1|C.3|B.1.1.133|B.1.1.356|B.1.1.365|B.1.1.391|B.1.1.4|B.1.1.226|B.1.1.228|B.1.1.268|B.1.1.344|B.1.1.50|N.7|B.1.1.…	718|179|86|84|69|65|62|59|52|50|46|44|37|36|32|27|27|26|25|24|24|24|23|22|22|20|20|20|20|19|16|16|16|16|15|15|15|15|15|14|14|14|14|14|14|13|13|13|13|13|12|11|11|11|11|11|11|11|11|10|10|10|10|9|9|9|9|9|9|8|8|8|8|8|8|8|7|7|7|6|6|6|6|6|6|5|5|5|5|5|5|5|5|5|4|4|4|4|4|4|4|4|4|4|4|4|4|4|4|4|4|4|4|4|3|3|3|3|3|3|3|3|3|3|3|3|3|3|2|2|2|2|2|2|2|2|2|2|2|2|2|2|2|2|2|2|2|2|2|2|2|2|2|2|2|2|2|2|2|2|2|2|1|1|1|1|1|…
2020_25	Jun 21, 20	C1059T|G25563T	2486	34.0361		GH|O|G	2464|18|4	B.1|B.1.2|B.1.329|B.1.595|B.1.305|B.1.582|B.1.576|B.1.564|B.1.369|B.1.516|B.1.497|B.1.574|B.1.590|B.1.3|B.1.355|B.1.324|B.1.336|B.1.426|B.1.445|B.1.313|B.1.509|B.1.357|B.1.501|B.1.335|B.1.325|B.1.521|B.1.606|B.1.453|B.1.428|B.1.577|B.1.320|B.1.499|B.1.589|B.1.581|B.1.425|B.1.495|B.1.567|B.1.326|B.1.330|B.1.432|B.1.498|B.1.503|B.1.612|B.1.294|B.1.304|B.1.487|B.1.332|B.1.366|B.1.451|B.1.507|B.1.594…	444|257|234|146|141|115|96|95|86|53|47|44|35|30|30|29|29|27|26|25|25|23|22|21|19|17|17|16|15|14|13|13|13|11|10|10|10|9|9|9|9|9|9|8|8|8|7|7|7|7|6|5|5|5|5|4|4|4|4|4|4|3|3|3|3|3|3|3|3|3|3|2|2|2|2|2|2|2|2|2|2|2|2|1|1|1|1|1|1|1|1|1|1|1|1|1|1|1|1|1|1
2020_25	Jun 21, 20	C6406T|G18972A	235	3.21741		GH|O	231|4	B.1.329|B.1	234|1
2020_25	Jun 21, 20	G2282A|T9742C	228	3.12158		G|GH	227|1	B.1.206|B.1.546	172|56
2020_25	Jun 21, 20	A18424G|C21304T|G25907T|C28472T|C28869T	222	3.03943		GH|G	221|1	B.1.2	222
2020_25	Jun 21, 20	G10097A|C23731T	219	2.99836		GR|O|G	210|6|3	B.1.1.1|B.1.1.369|C.3|C.35|C.1|C.26|B.1.1.372|C.36|C.8|C.16|B.1|C.11|C.14|C.23|C.27|C.7|C.13|C.29	81|45|16|15|13|11|10|7|4|3|2|2|2|2|2|2|1|1
2020_25	Jun 21, 20	T7540C|G16647T|C18555T|G22992A|G23401A	177	2.42333		GR	177	D.2	177
2020_25	Jun 21, 20	C4002T|C13536T	175	2.39595		GR|G|O	171|3|1	B.1.1.1|C.35|C.1|C.3|C.26|C.36|C.8|C.16|B.1|C.11|C.14|C.23|C.27|C.7|C.13|C.29	84|19|16|16|11|8|4|3|2|2|2|2|2|2|1|1
2020_25	Jun 21, 20	C16260T|C28821A	173	2.36856		GH	173	B.1.564|B.1.369|B.1.571|B.1.2	87|83|2|1
2020_25	Jun 21, 20	A10323G|T15276A|G28842T	149	2.03998		GH	149	B.1.582|B.1|B.1.581|B.1.612	115|22|11|1
2020_25	Jun 21, 20	T6905G|C13994T|C17518T|G21724T|G23120T|C25667T	127	1.73877		GH	127	B.1.305	127
2020_25	Jun 21, 20	T27299C|T29148C	100	1.36911		GR	100	B.1.1.33|N.7|N.4|N.6|N.3|N.2|B.1|N.1|N.5	59|14|9|8|5|2|1|1|1
2020_25	Jun 21, 20	C18486T|T22162C	94	1.28697		G	94	B.1.240|B.1.169	91|3
2020_25	Jun 21, 20	T5290C|C26455T	87	1.19113		GH|G	83|4	B.1.576|B.1.285	83|4
2020_25	Jun 21, 20	T4346C|C9286T|C14708T|C28725T|G29692T	82	1.12267		GR	82	B.1.1.284	82
2020_25	Jun 21, 20	C13487T|C21707T|C23557T|G26690T	70	0.958379		GH	70	B.1.564	70
2020_26	Jun 28, 20	C241T|C3037T|C14408T|A23403G	7559	93.1485		GR|GH|G|GV|O|GRA	3431|2803|1307|11|5|2	B.1|B.1.1|D.2|B.1.2|B.1.206|B.1.595|B.1.1.284|B.1.369|B.1.564|B.1.240|B.1.582|B.1.576|B.1.1.25|B.1.1.214|B.1.1.187|B.1.1.28|B.1.1.301|B.1.1.37|B.1.1.1|B.1.1.33|B.1.574|B.1.497|B.1.546|B.1.139|B.1.516|B.1.1.291|B.1.1.70|B.1.1.258|B.1.509|B.1.1.369|B.1.1.365|B.1.1.4|B.1.243|B.1.1.380|B.1.1.54|B.1.36.29|B.1.320|B.1.1.306|B.1.428|B.1.1.210|B.1.1.222|B.1.110.3|B.1.336|C.35|B.1.1.372|B.1.1.448|B.1.325|…	1128|702|407|356|201|171|150|137|122|113|105|93|92|82|74|74|72|68|67|65|64|59|57|56|55|52|49|48|46|45|44|43|41|39|36|34|33|32|32|31|30|30|30|30|29|28|28|27|27|26|26|26|25|25|25|22|22|22|22|21|21|21|21|21|20|20|20|20|20|20|19|19|19|19|19|18|18|18|18|18|17|17|17|17|17|16|15|15|15|14|14|14|14|14|13|13|13|13|12|12|11|11|11|11|11|11|11|10|10|10|10|10|10|10|10|10|9|9|9|9|9|9|9|9|9|9|9|9|9|9|8|8|8|8|8|8…
2020_26	Jun 28, 20	G28881A|G28882A|G28883C	3598	44.3376		GR|O|G|GRA	3572|16|8|2	B.1.1|D.2|B.1.1.284|B.1.1.25|B.1.1.214|B.1.1.301|B.1.1.37|B.1.1.28|B.1.1.187|B.1.1.1|B.1.1.33|B.1.1.70|B.1.1.291|B.1.1.258|B.1.1.369|B.1.1.365|B.1.1.4|B.1.1.380|B.1.1.54|C.35|B.1.1.222|B.1.1.306|B.1.1.372|B.1.1.210|B.1.1.217|B.1.1.448|C.3|B.1.1.226|B.1.1.171|C.36|B.1.1.51|B.1.1.255|B.1.1.279|B.1.1.225|B.1.1.15|B.1.1.299|B.1.1.227|B.1.1.253|B.1.1.59|C.1|D.3|B.1.1.157|B.1.1.300|B.1.1.356|B.1.1.118|…	731|408|151|95|82|82|78|77|75|73|65|53|52|49|47|46|44|39|36|33|30|30|30|29|29|28|28|27|26|26|24|23|23|22|21|21|20|20|20|19|19|18|18|18|17|15|14|14|13|13|13|13|12|11|10|10|10|9|9|9|9|9|9|9|9|9|8|8|8|8|8|8|8|7|7|7|7|7|7|7|6|6|6|6|6|6|6|5|5|5|5|5|5|5|5|5|5|5|4|4|4|4|4|4|4|4|4|4|4|4|4|4|4|4|4|3|3|3|3|3|3|3|3|3|3|3|3|3|3|3|3|3|3|3|3|3|3|3|2|2|2|2|2|2|2|2|2|2|2|2|2|2|2|2|2|2|2|2|2|2|2|2|2|2|2|2|2|2|2|2…
2020_26	Jun 28, 20	C1059T|G25563T	2569	31.6574		GH|O|G	2533|32|4	B.1|B.1.2|B.1.595|B.1.369|B.1.564|B.1.582|B.1.576|B.1.574|B.1.497|B.1.516|B.1.509|B.1.320|B.1.336|B.1.428|B.1.325|B.1.3|B.1.567|B.1.355|B.1.501|B.1.305|B.1.590|B.1.313|B.1.589|B.1.334|B.1.577|B.1.606|B.1.521|B.1.324|B.1.571|B.1.581|B.1.432|B.1.499|B.1.329|B.1.108|B.1.326|B.1.335|B.1.445|B.1.503|B.1.306|B.1.487|B.1.495|B.1.573|B.1.595.1|B.1.304|B.1.309|B.1.453|B.1.366|B.1.371|B.1.452|B.1.612|B.1.2…	614|363|175|136|128|107|93|65|59|56|48|35|34|32|28|26|26|25|23|22|22|21|21|20|20|20|19|15|15|15|14|14|12|11|10|9|9|9|8|8|8|8|8|7|7|7|6|6|6|6|5|5|5|5|5|5|4|4|4|4|3|3|3|3|3|3|3|2|2|2|2|2|2|2|2|2|2|2|1|1|1|1|1|1|1|1|1|1|1|1|1|1|1|1|1|1|1|1|1|1|1|1
2020_26	Jun 28, 20	T7540C|G16647T|C18555T|G22992A|G23401A	407	5.0154		GR|G	404|3	D.2	407
2020_26	Jun 28, 20	A18424G|C21304T|G25907T|C28472T|C28869T	288	3.54898		GH|G	287|1	B.1.2	288
2020_26	Jun 28, 20	C16260T|C28821A	280	3.4504		GH|G|O	270|6|4	B.1.369|B.1.564|B.1.571|B.1	139|121|14|6
2020_26	Jun 28, 20	G2282A|T9742C	270	3.32717		G|O	264|6	B.1.206|B.1.546|B.1|B	204|59|6|1
2020_26	Jun 28, 20	G10097A|C23731T	259	3.19162		GR|G|O	255|2|2	B.1.1.1|B.1.1.369|B.1.1.372|C.3|C.36|C.1|C.35|C.27|C.14|C.32|C.7|B.1|C.13|C.2|C.23|C.26|C.9|C.18|C.33|C.4|C.6	70|46|29|28|25|17|15|4|3|3|3|2|2|2|2|2|2|1|1|1|1
2020_26	Jun 28, 20	C4002T|C13536T	205	2.52619		GR|G|GH	201|3|1	B.1.1.1|C.35|C.3|C.36|C.1|C.27|C.14|C.32|C.7|B.1|C.13|C.2|C.23|C.26|C.9|B.1.170|C.18|C.33|C.4|C.6	73|30|27|26|19|4|3|3|3|2|2|2|2|2|2|1|1|1|1|1
2020_26	Jun 28, 20	T1927C|A22255T	172	2.11953		GH	172	B.1.2	172
2020_26	Jun 28, 20	T4346C|C9286T|C10376T|C14708T|C28725T|G29692T	150	1.84843	T4346C|C9286T|C14708T|C28725T|G29692T	GR	150	B.1.1.284	150
2020_26	Jun 28, 20	C335T|T16425G	125	1.54036		GH|O	124|1	B.1.576|B.1.574	67|58
2020_26	Jun 28, 20	C18486T|T22162C	121	1.49107		G	121	B.1.240|B.1.169	112|9
2020_26	Jun 28, 20	T1936C|C21707T	96	1.18299	T1936C|C13487T|C21707T|C23557T	GH|O|G	92|3|1	B.1.564	96
2020_26	Jun 28, 20	A24389C|G24390C	92	1.1337		GH|G|GR|O	47|20|18|7	B.1|B.1.1.411|B.1.2|B.1.1.226|B.1.595|B.1.369|B.1.206|B.1.501|B.1.521|B|B.1.1|B.1.1.210|B.1.1.258|B.1.1.268|B.1.1.356|B.1.1.402|B.1.239|B.1.3|B.1.320|B.1.335|B.1.336|B.1.397|B.1.487|B.1.571|B.1.606	43|9|7|4|4|3|2|2|2|1|1|1|1|1|1|1|1|1|1|1|1|1|1|1|1
2020_26	Jun 28, 20	T27299C|T29148C	89	1.09673		GR	89	B.1.1.33|N.3|N.4|N.7|N.1|N.5|N.8|N.6	65|8|5|4|2|2|2|1
2020_26	Jun 28, 20	A187G|C16017T|G27561T	82	1.01047		G|GH|O	80|1|1	B.1	82
2020_26	Jun 28, 20	C18167T|G21518T|G28975T	82	1.01047		GR	82	B.1.1.214	82
2020_26	Jun 28, 20	T5290C|C26455T	81	0.998152		GH|G|O	78|2|1	B.1.576	81
2020_27	Jul 05, 20	C241T|C3037T|C14408T|A23403G	7841	95.5986		GH|GR|G|GV|O|GRY|GK|GRA	3422|2946|1439|15|8|6|4|1	B.1|D.2|B.1.2|B.1.1|B.1.1.284|B.1.369|B.1.240|B.1.206|B.1.595|B.1.564|B.1.1.63|B.1.243|B.1.576|B.1.582|B.1.509|B.1.1.70|B.1.1.28|B.1.1.25|B.1.1.306|B.1.1.33|B.1.574|B.1.428|B.1.139|B.1.1.214|B.1.110.3|C.35|B.1.1.258|B.1.241|B.1.546|B.1.516|B.1.336|B.1.499|B.1.501|B.1.503|B.1.609|B.1.305|B.1.1.1|B.1.1.157|B.1.1.210|B.1.1.225|B.1.36|B.1.497|B.1.590|B.1.3|B.1.556|B.1.570|D.3|B.1.521|B.1.606|B.1.1.38…	1302|851|807|455|237|200|174|157|156|148|104|103|95|77|76|67|59|57|53|48|46|45|43|42|42|39|34|34|33|32|30|30|30|30|30|29|28|26|26|26|26|26|26|25|25|24|24|23|23|22|22|21|20|20|20|19|19|19|19|18|18|18|18|17|17|16|16|16|16|16|16|15|15|14|14|14|14|13|13|12|12|12|12|12|12|12|12|12|11|11|11|11|11|11|11|10|10|10|10|10|9|9|9|9|9|9|9|9|9|9|9|9|9|9|9|9|8|8|8|8|8|8|8|8|8|8|8|8|8|8|8|8|8|7|7|7|7|7|7|7|7|7|7|…
2020_27	Jul 05, 20	C1059T|G25563T	3212	39.1612		GH|O|G	3154|50|8	B.1.2|B.1|B.1.369|B.1.564|B.1.595|B.1.576|B.1.582|B.1.509|B.1.574|B.1.428|B.1.503|B.1.516|B.1.305|B.1.336|B.1.499|B.1.501|B.1.497|B.1.521|B.1.590|B.1.3|B.1.570|B.1.108|B.1.606|B.1.357|B.1.313|B.1.326|B.1.571|B.1.422|B.1.340|B.1.315|B.1.325|B.1.432|B.1.320|B.1.324|B.1.413|B.1.581|B.1.329|B.1.335|B.1.451|B.1.453|B.1.577|B.1.589|B.1.595.1|B.1.426|B.1.487|B.1.567|B.1.595.3|B.1.334|B.1.596|B.1.289|B.1…	802|758|210|156|156|95|77|76|46|45|35|32|31|31|29|28|26|25|25|24|24|23|22|20|19|18|17|16|15|14|14|13|12|12|12|12|11|9|9|9|9|9|9|8|8|8|8|7|7|6|6|6|6|5|5|5|4|4|4|4|4|3|3|3|3|3|3|3|3|3|3|3|3|2|2|2|2|2|2|2|2|1|1|1|1|1|1|1|1|1|1|1|1|1|1|1|1|1|1|1|1
2020_27	Jul 05, 20	G28881A|G28882A|G28883C	3042	37.0885		GR|O|G|GRY|GRA	3000|18|17|6|1	D.2|B.1.1|B.1.1.284|B.1.1.63|B.1.1.70|B.1.1.28|B.1.1.25|B.1.1.306|B.1.1.33|B.1.1.214|C.35|B.1.1.258|B.1.1.1|B.1.1.157|B.1.1.210|B.1.1.225|D.3|B.1.1.380|B.1.1.54|B.1.1.291|B.1.1.440|C.1|B.1.1.217|B.1.1.222|B.1.1.448|B.1|B.1.1.226|B.1.1.369|B.1.1.231|B.1.1.93|B.1.1.230|B.1.1.273|B.1.1.39|N.3|B.1.1.174|B.1.1.228|B.1.1.118|B.1.1.177|B.1.1.356|B.1.1.37|B.1.1.464|B.1.1.128|B.1.1.135|B.1.1.304|B.1.1.148…	860|470|237|104|70|59|58|50|49|42|40|34|28|26|26|26|24|23|21|20|19|19|18|18|18|17|17|16|15|14|13|12|12|12|11|11|10|10|10|10|10|9|9|9|8|8|8|8|8|8|8|8|7|7|7|7|7|7|7|7|7|7|7|7|6|6|6|6|6|5|5|5|5|5|5|4|4|4|4|4|4|4|4|4|4|4|4|4|4|4|4|4|4|3|3|3|3|3|3|3|3|3|3|3|3|3|3|3|3|3|3|3|3|3|3|2|2|2|2|2|2|2|2|2|2|2|2|2|2|2|2|2|2|2|2|2|2|2|2|1|1|1|1|1|1|1|1|1|1|1|1|1|1|1|1|1|1|1|1|1|1|1|1|1|1|1|1|1|1|1|1|1|1|1|1|1|1|…
2020_27	Jul 05, 20	A1163T|T7540C|G16647T|C18555T|G22992A|G23401A	862	10.5096	T7540C|G16647T|C18555T|G22992A|G23401A	GR|G	847|15	D.2	862
2020_27	Jul 05, 20	A18424G|C21304T|G25907T|C28472T|C28869T	718	8.75396		GH|G	716|2	B.1.2	718
2020_27	Jul 05, 20	T1927C|A22255T	498	6.07169		GH|O	497|1	B.1.2	498
2020_27	Jul 05, 20	C16260T|C28821A	368	4.48671		GH|O|G	356|8|4	B.1.369|B.1.564|B.1.571|B.1|B.1.2	198|143|16|10|1
2020_27	Jul 05, 20	T4346C|C9286T|C10376T|C14708T|C28725T|G29692T	234	2.85296	T4346C|C9286T|C14708T|C28725T|G29692T	GR|G	233|1	B.1.1.284|B.1.1|B.1.1.253	232|1|1
2020_27	Jul 05, 20	G2282A|T9742C	193	2.35309		G|O|GH	185|7|1	B.1.206|B.1.546|B.1	152|36|5
2020_27	Jul 05, 20	T15276A|G28842T	185	2.25555	A10323G|T15276A|G28842T	GH|G|O	178|4|3	B.1|B.1.582|B.1.581|B.1.612	96|76|12|1
2020_27	Jul 05, 20	C18486T|T22162C	168	2.04828		G	168	B.1.240	168
2020_27	Jul 05, 20	C18998T|G29540A	123	1.49963		GH|G|O	121|1|1	B.1.503|B.1.499|B.1.501|B.1|B.1.502|B.1.505|B.1.498|B.1.611|B.1.504|B.1.506	34|30|26|18|4|4|3|2|1|1
2020_27	Jul 05, 20	C4002T|C13536T	108	1.31675		GR|O|G	102|5|1	C.35|B.1.1.1|C.1|C.26|C.36|C.14|C.7|B.1|C.17|C.2|C.27|C.3|C.6|C.8	40|28|19|4|4|3|3|1|1|1|1|1|1|1
2020_27	Jul 05, 20	T1936C|C13487T|C21707T|C23557T	105	1.28018		GH	105	B.1.564	105
2020_27	Jul 05, 20	C21597T|C29144T	104	1.26798		GR	104	B.1.1.63	104
2020_27	Jul 05, 20	C335T|T16425G	98	1.19483		GH	98	B.1.576|B.1.574	59|39
2020_27	Jul 05, 20	C2973T|C20312T	83	1.01195		GR	83	B.1.1.63	83
2020_28	Jul 12, 20	C241T|C3037T|C14408T|A23403G	9332	95.8505		GR|GH|G|GK|GV|O|GRA	4390|3159|1660|49|49|24|1	B.1|D.2|B.1.1|B.1.1.284|B.1.2|B.1.595|B.1.369|B.1.582|B.1.240|B.1.206|B.1.564|B.1.1.63|B.1.576|B.1.243|B.1.1.25|B.1.1.205|B.1.1.306|B.1.503|B.1.509|B.1.1.1|B.1.612|B.1.1.70|B.1.1.33|B.1.1.28|B.1.1.369|B.1.1.448|B.1.1.372|B.1.110.3|B.1.177|B.1.422|B.1.1.54|B.1.574|B.1.1.214|B.1.590|B.1.311|B.1.499|C.35|B.1.1.226|B.1.336|B.1.426|C.8|B.1.1.255|B.1.1.258|B.1.546|B.1.396|B.1.609|AY.75|B.1.1.326|B.1.3|…	1722|1524|448|400|340|178|152|145|142|140|124|116|98|89|83|75|75|73|71|68|59|55|51|45|43|41|38|38|38|36|35|35|32|32|31|31|31|30|30|30|30|29|29|29|26|26|25|25|25|25|24|24|24|23|23|22|22|21|21|21|21|20|20|20|19|19|19|19|18|18|18|18|18|18|18|18|18|18|17|17|17|17|17|16|16|16|15|15|15|15|15|14|14|14|14|14|13|13|13|13|13|13|13|13|13|13|12|12|12|12|11|11|11|11|11|11|11|11|11|11|11|11|10|10|10|10|10|10|1…
2020_28	Jul 12, 20	G28881A|G28882A|G28883C	4590	47.1446		GR|G|O|GRA	4533|33|23|1	D.2|B.1.1|B.1.1.284|B.1.1.63|B.1.1.25|B.1.1.205|B.1.1.306|B.1.1.1|B.1.1.33|B.1.1.70|B.1.1.28|B.1.1.369|B.1.1.372|B.1.1.448|B.1.1.54|B.1.1.214|C.35|B.1.1.255|B.1.1.258|C.8|B.1.1.171|B.1.1.226|B.1|B.1.1.326|B.1.1.273|B.1.1.74|B.1.1.198|B.1.1.376|B.1.1.301|B.1.1.51|C.1|B.1.1.210|B.1.1.39|B.1.1.228|B.1.1.37|B.1.1.4|B.1.1.148|B.1.1.217|B.1.1.222|B.1.1.406|B.1.1.97|B.1.1.356|B.1.1.261|B.1.1.225|B.1.1.4…	1537|463|402|117|87|75|73|68|58|57|54|46|42|41|35|32|32|30|30|30|29|29|26|26|24|24|22|22|21|21|21|20|20|19|19|19|18|18|18|18|18|17|16|15|15|15|14|14|14|13|13|13|12|12|12|12|12|11|11|11|11|11|11|11|11|11|9|9|9|9|8|8|8|8|8|8|8|8|8|7|7|7|7|7|7|7|6|6|6|6|6|6|6|6|6|6|6|5|5|5|5|5|5|5|5|5|5|5|5|5|5|4|4|4|4|4|4|4|4|4|4|4|4|4|4|4|3|3|3|3|3|3|3|3|3|3|3|3|3|3|3|3|3|3|2|2|2|2|2|2|2|2|2|2|2|2|2|2|2|2|2|2|2|2|…
2020_28	Jul 12, 20	A1163T|T7540C|G16647T|C18555T|G22992A|G23401A	1482	15.2219	T7540C|G16647T|C18555T|G22992A|G23401A	GR|G	1453|29	D.2	1482
2020_28	Jul 12, 20	T4346C|C9286T|C10376T|C14708T|C28725T|G29692T	393	4.03657	T4346C|C9286T|C14708T|C28725T|G29692T	GR|G	392|1	B.1.1.284|B.1.1|B.1	390|2|1
2020_28	Jul 12, 20	C21304T|C28472T	311	3.19433	A18424G|C21304T|G25907T|C28472T|C28869T	GH|G	306|5	B.1.2	311
2020_28	Jul 12, 20	G10097A|C23731T	270	2.77321		GR|O|G|GH	258|10|1|1	B.1.1.1|B.1.1.369|B.1.1.372|C.8|C.35|C.1|C.26|C.36|C.2|C.3|C.14|C.9|B.1|C.22|C.28|C.6|C.7	68|46|42|30|27|20|9|7|4|4|3|3|2|2|1|1|1
2020_28	Jul 12, 20	C4002T|C13536T	189	1.94125		GR|O|G	184|3|2	B.1.1.1|C.35|C.8|C.1|C.26|C.36|C.2|C.3|C.14|C.9|B.1|C.22|B.1.1.284|C.28|C.6|C.7	68|32|30|21|9|7|4|4|3|3|2|2|1|1|1|1
2020_28	Jul 12, 20	C18486T|T22162C	145	1.48932		G|O|GH	142|2|1	B.1.240|B.1	144|1
2020_28	Jul 12, 20	C18998T|G29540A	135	1.38661		GH|O	134|1	B.1.503|B.1.499|B.1|B.1.501|B.1.504|B.1.505|B.1.507|B.1.502|B.1.611	75|32|11|7|4|2|2|1|1
2020_28	Jul 12, 20	GATTTC28248.|A28273.	108	1.10929		G|GH|GK|GV|GR	45|35|19|8|1	B.1|AY.75|AY.43|AY.122|AY.100|B.1.1|AY.103|AY.126|AY.25|AY.44|AY.46|AY.61|B.1.2|B.1.223|B.1.324|B.1.325|B.1.336|B.1.540|B.1.576|B.1.582	51|19|10|7|5|2|1|1|1|1|1|1|1|1|1|1|1|1|1|1
2020_28	Jul 12, 20	T1927C|A22255T	98	1.00657		GH|G	97|1	B.1.2	98
2020_28	Jul 12, 20	C2973T|C20312T|C21597T|C28308G|C29144T	97	0.996302	C21597T|C29144T;C2973T|C20312T	GR|G	96|1	B.1.1.63|B.1	96|1
2020_28	Jul 12, 20	T27299C|T29148C	97	0.996302		GR	97	B.1.1.33|N.7|N.4|N.6|N.2|N.3	59|15|7|6|5|5
2020_29	Jul 19, 20	C241T|C3037T|C14408T|A23403G	9061	95.8532		GR|GH|G|GV|O|GK|GRA	4807|2799|1359|54|40|1|1	D.2|B.1|B.1.1.284|B.1.2|B.1.1|B.1.369|B.1.1.63|B.1.582|B.1.240|B.1.595|B.1.564|B.1.1.214|B.1.206|B.1.243|B.1.1.306|B.1.574|B.1.596|B.1.1.70|B.1.416|B.1.509|B.1.1.28|B.1.177|B.1.576|B.1.1.25|B.1.1.448|B.1.1.1|B.1.1.291|B.1.1.33|B.1.1.369|B.1.1.406|B.1.503|B.1.1.237|B.1.258|B.1.1.54|B.1.110.3|B.1.570|B.1.497|B.1.1.255|B.1.1.157|B.1.425|B.1.573|B.1.1.227|C.1|B.1.499|B.1.336|B.1.340|C.35|B.1.422|B.1.…	1916|1314|545|477|475|159|150|150|146|106|96|88|87|77|72|63|63|62|60|60|57|57|57|55|47|46|44|44|44|44|44|43|38|35|35|33|32|30|29|29|29|28|28|27|25|23|23|22|21|21|21|20|20|20|19|18|18|18|18|17|17|17|17|17|17|17|17|17|17|16|16|16|16|16|15|15|15|14|14|14|14|13|13|13|13|13|13|13|13|13|13|13|12|12|12|12|11|11|11|11|11|11|10|10|10|10|10|10|9|9|9|9|9|9|9|9|9|9|9|8|8|8|8|8|8|8|8|8|7|7|7|7|7|7|7|7|7|7|7|7…
2020_29	Jul 19, 20	G28881A|G28882A|G28883C	5020	53.1048		GR|G|O|GRA	4943|41|35|1	D.2|B.1.1.284|B.1.1|B.1.1.63|B.1.1.214|B.1.1.306|B.1.1.70|B.1.1.28|B.1.1.25|B.1.1.1|B.1.1.406|B.1.1.291|B.1.1.33|B.1.1.448|B.1.1.369|B.1.1.237|B.1.1.54|B.1|B.1.1.255|B.1.1.227|B.1.1.157|C.1|C.35|B.1.1.222|B.1.1.372|B.1.1.39|B.1.1.226|B.1.1.50|B.1.1.232|B.1.1.51|C.8|B.1.1.171|B.1.1.198|B.1.1.210|B.1.1.279|B.1.1.376|K.1|B.1.1.221|B.1.1.437|AE.1|B.1.1.135|B.1.1.148|B.1.1.192|B.1.1.230|B.1.1.253|B.1.…	1963|545|493|152|88|68|66|59|55|47|47|46|46|46|45|43|36|35|31|30|29|28|26|23|22|21|20|19|18|18|18|17|17|16|16|16|16|14|14|13|13|13|13|13|13|13|13|13|13|13|11|11|11|11|10|10|10|10|10|10|10|9|9|9|9|9|9|8|8|8|7|7|7|7|7|7|7|7|6|6|6|6|6|6|6|6|6|5|5|5|5|5|5|5|5|5|5|4|4|4|4|4|4|4|4|4|4|4|4|4|4|3|3|3|3|3|3|3|3|3|3|3|3|3|3|3|3|2|2|2|2|2|2|2|2|2|2|2|2|2|2|2|2|2|2|2|2|2|2|2|1|1|1|1|1|1|1|1|1|1|1|1|1|1|1|1|1…
2020_29	Jul 19, 20	C1059T|G25563T	2548	26.9544		GH|G|O|GR	2519|17|11|1	B.1|B.1.2|B.1.369|B.1.582|B.1.595|B.1.564|B.1.574|B.1.509|B.1.576|B.1.503|B.1.596|B.1.570|B.1.499|B.1.497|B.1.425|B.1.573|B.1.336|B.1.340|B.1.422|B.1.324|B.1.305|B.1.426|B.1.311|B.1.362|B.1.567|B.1.595.1|B.1.590|B.1.3|B.1.505|B.1.313|B.1.606|B.1.267|B.1.451|B.1.357|B.1.432|B.1.571|B.1.287|B.1.291|B.1.325|B.1.367|B.1.428|B.1.453|B.1.501|B.1.595.3|B.1.115|B.1.265|B.1.292|B.1.320|B.1.521|B.1.581|B.1…	628|468|165|146|103|93|63|61|56|45|34|33|31|30|29|29|28|23|23|22|20|19|18|16|16|16|15|14|12|11|11|10|9|8|8|8|7|7|7|7|7|7|7|7|6|6|6|6|6|6|6|5|5|5|5|5|5|4|4|4|4|4|4|4|4|3|3|3|3|3|3|3|2|2|2|2|2|2|2|2|2|2|2|2|2|2|1|1|1|1|1|1|1|1|1|1|1|1|1|1|1|1|1|1
2020_29	Jul 19, 20	A1163T|T7540C|G16647T|C18555T|G22992A|G23401A	1792	18.9569	T7540C|G16647T|C18555T|G22992A|G23401A	GR|G	1781|11	D.2	1792
2020_29	Jul 19, 20	T4346C|C9286T|C10376T|C14708T|C28725T|G29692T	535	5.65958	T4346C|C9286T|C14708T|C28725T|G29692T	GR	535	B.1.1.284|B.1.1	530|5
2020_29	Jul 19, 20	C21304T|C28472T	434	4.59114	A18424G|C21304T|G25907T|C28472T|C28869T	GH|O|G	431|2|1	B.1.2	434
2020_29	Jul 19, 20	C16260T|C28821A	250	2.64466		GH|G	244|6	B.1.369|B.1.564|B.1.571|B.1|B.1.2	153|84|9|3|1
2020_29	Jul 19, 20	G10097A|C23731T	197	2.08399		GR|O	180|17	B.1.1.369|B.1.1.1|C.1|B.1.1.372|C.35|C.8|C.36|C.26|C.11|C.3|C.9|C.14|C.2|C.22|C.29|C.37|C.6	45|44|26|22|20|17|7|4|2|2|2|1|1|1|1|1|1
2020_29	Jul 19, 20	T1927C|A22255T	178	1.883		GH|O	176|2	B.1.2	178
2020_29	Jul 19, 20	C21597T|C29144T	154	1.62911		GR|G|O	151|2|1	B.1.1.63|B.1	152|2
2020_29	Jul 19, 20	C18486T|T22162C	144	1.52333		G	144	B.1.240	144
2020_29	Jul 19, 20	C4002T|C13536T	138	1.45985		GR|G|O	136|1|1	B.1.1.1|C.1|C.35|C.8|C.36|C.26|C.11|C.3|C.9|B.1|C.14|C.2|C.22|C.29|C.6	46|28|24|18|6|4|2|2|2|1|1|1|1|1|1
2020_29	Jul 19, 20	C2973T|C28308G	124	1.31175		GR|G	122|2	B.1.1.63|B.1	122|2
2020_29	Jul 19, 20	C18998T|G29540A	114	1.20597		GH|O|G	111|2|1	B.1.503|B.1.499|B.1|B.1.505|B.1.501|B.1.504|B.1.611|B.1.1.50|B.1.362|B.1.498|B.1.506|B.1.507	45|31|11|9|6|5|2|1|1|1|1|1
2020_30	Jul 26, 20	C241T|C3037T|C14408T|A23403G	9037	96.169		GR|GH|G|GV|O|GK|GRA	5085|2517|1301|94|29|8|3	D.2|B.1|B.1.1.284|B.1.2|B.1.1|B.1.240|B.1.595|B.1.1.214|B.1.369|B.1.1.63|B.1.582|B.1.416|B.1.177|B.1.1.33|B.1.243|B.1.509|B.1.36.29|B.1.1.232|B.1.206|B.1.564|B.1.1.306|B.1.576|B.1.110.3|B.1.36|B.1.1.28|B.1.1.39|B.1.1.1|B.1.1.227|B.1.1.448|B.1.1.54|C.1|B.1.1.70|B.1.1.157|B.1.1.291|B.1.422|B.1.573|B.1.1.369|B.1.499|B.1.1.237|B.1.574|B.1.1.222|B.1.139|B.1.221|B.1.258|B.1.258.2|B.1.1.412|B.1.1.7|B.1.…	1803|1048|1043|593|454|144|121|120|120|111|97|88|85|82|81|61|60|56|55|53|50|47|45|44|42|42|38|36|36|35|35|32|30|30|30|30|29|29|28|27|26|25|25|25|25|24|24|24|23|23|23|22|22|21|20|20|20|19|19|19|19|19|19|19|18|18|17|17|17|16|16|16|16|16|15|15|15|15|14|14|13|13|13|13|12|12|12|12|12|12|11|11|11|11|11|10|10|10|10|10|10|10|10|10|9|9|9|9|9|9|9|9|9|9|9|9|9|9|9|8|8|8|8|8|8|8|8|8|7|7|7|7|7|7|7|7|7|7|7|7|7|…
2020_30	Jul 26, 20	G28881A|G28882A|G28883C	5285	56.2414		GR|O|G|GRA	5237|23|22|3	D.2|B.1.1.284|B.1.1|B.1.1.214|B.1.1.63|B.1.1.33|B.1.1.232|B.1.1.306|B.1.1.28|B.1.1.39|B.1.1.1|B.1.1.227|B.1.1.448|B.1.1.54|C.1|B.1.1.70|B.1.1.369|B.1.1.157|B.1.1.291|B.1.1.237|B.1.1.222|B.1.1.51|B.1.1.406|B.1.1.412|B.1.1.7|B.1.1.192|AE.1|B.1.1.25|B.1.1.269|B.1.1.279|B.1.1.376|B.1.1.180|B.1.1.273|B.1.1.37|B.1.1.466|B.1|B.1.1.170|B.1.1.288|B.1.1.47|B.1.1.258|B.1.1.198|B.1.1.221|C.35|B.1.1.117|B.1.1…	1893|1046|462|120|110|83|55|50|46|44|42|36|36|35|35|34|31|30|30|28|27|26|24|24|21|20|19|19|18|18|18|17|17|17|17|16|15|15|15|14|13|13|13|12|12|12|11|11|11|11|11|10|10|9|9|9|9|9|9|8|8|8|8|8|8|7|7|7|7|7|7|7|7|7|7|7|6|6|6|6|6|6|6|6|6|5|5|5|5|5|5|5|5|5|5|5|4|4|4|4|4|4|4|4|4|4|4|4|4|4|4|4|3|3|3|3|3|3|3|3|3|3|3|3|3|3|3|3|3|3|3|3|3|3|2|2|2|2|2|2|2|2|2|2|2|2|2|2|2|2|2|2|2|2|2|2|2|1|1|1|1|1|1|1|1|1|1|1|1|1…
2020_30	Jul 26, 20	A1163T|T7540C|G16647T|C18555T|G22992A|G23401A	1670	17.7716	T7540C|G16647T|C18555T|G22992A|G23401A	GR|G	1664|6	D.2	1670
2020_30	Jul 26, 20	T4346C|C9286T|C10376T|C14708T|C28725T|G29692T	1038	11.0461	T4346C|C9286T|C14708T|C28725T|G29692T	GR|O|G	1035|2|1	B.1.1.284|B.1.1|B.1.1.291	1032|5|1
2020_30	Jul 26, 20	T1927C|A22255T	233	2.47951		GH|O|G	228|4|1	B.1.2	233
2020_30	Jul 26, 20	G3114T|C27059T	182	1.93679		GR	182	D.2	182
2020_30	Jul 26, 20	G10097A|C23731T	159	1.69203		GR|O|G|L	150|6|2|1	B.1.1.1|C.1|B.1.1.369|C.35|B.1.1.372|C.36|C.2|C.23|C.8|B.1|C.28|C.9|C.26	40|35|31|13|11|6|4|4|4|3|3|3|2
2020_30	Jul 26, 20	C18486T|T22162C	144	1.5324		G|O	143|1	B.1.240	144
2020_30	Jul 26, 20	C18167T|G21518T|G28975T	121	1.28764		GR|O	120|1	B.1.1.214|B.1.1	120|1
2020_30	Jul 26, 20	T27299C|T29148C	98	1.04289		GR	98	B.1.1.33|N.3|N.4|N.5|N.1|N.2|N.6|N.8	83|4|4|3|1|1|1|1
2020_30	Jul 26, 20	C6286T|C22227T|C26801G|C28932T|G29645T	91	0.968394		GV	91	B.1.177|B.1.177.14|B.1.177.77	81|9|1
2020_30	Jul 26, 20	C2973T|C20312T|C21597T|C28308G|C29144T	91	0.968394	C2973T|C20312T|C28308G;C21597T|C29144T	GR|G	90|1	B.1.1.63|B.1	90|1
2020_31	Aug 02, 20	C241T|C3037T|C14408T|A23403G	8505	96.5052		GR|GH|G|GV|O|GRA|GK	4865|2116|1300|194|27|2|1	D.2|B.1.1.284|B.1|B.1.2|B.1.1|B.1.1.214|AD.2|B.1.177|B.1.240|B.1.595|B.1.369|B.1.243|B.1.426|B.1.582|B.1.36.29|B.1.1.291|B.1.422|B.1.1.33|B.1.177.14|B.1.1.1|B.1.1.63|B.1.1.157|B.1.1.232|B.1.36|B.1.206|B.1.1.28|B.1.1.51|B.1.1.269|B.1.221|B.1.1.369|B.1.1.279|B.1.36.8|B.1.367|B.1.1.25|B.1.564|B.1.1.176|B.1.416|B.1.241|B.1.22|B.1.499|B.1.1.222|B.1.1.306|B.1.1.37|B.1.258|B.1.258.2|B.1.1.432|B.1.169|B.…	1538|932|806|476|419|238|133|133|110|104|102|97|79|75|74|67|59|57|56|55|54|53|51|51|46|45|44|42|42|41|40|39|39|33|33|32|31|30|29|29|28|28|28|28|27|26|26|26|23|22|21|20|20|19|19|19|19|18|18|18|18|17|17|17|16|16|16|16|16|16|16|16|15|15|15|15|15|15|15|14|14|14|13|13|13|13|13|13|12|12|12|12|12|12|12|12|12|11|11|11|11|11|11|11|11|10|10|10|10|10|10|10|10|10|9|9|9|9|9|9|9|9|9|9|9|9|9|8|8|8|8|8|8|8|8|8|8…
2020_31	Aug 02, 20	G28881A|G28882A|G28883C	5033	57.1088		GR|O|G|GRA	4987|32|12|2	D.2|B.1.1.284|B.1.1|B.1.1.214|AD.2|B.1.1.291|B.1.1.33|B.1.1.1|B.1.1.63|B.1.1.157|B.1.1.232|B.1.1.28|B.1.1.269|B.1.1.51|B.1.1.369|B.1.1.279|B.1.1.25|B.1.1.176|B.1.1.222|B.1.1.306|B.1.1.37|B.1.1.432|B.1.1.39|B.1.1.228|B.1.1.70|B.1.1.74|B.1.1.277|B.1.1.372|B.1.1.253|B.1.1.266|B.1.1.4|C.8|B.1|B.1.1.225|B.1.1.297|B.1.1.171|B.1.1.241|B.1.1.255|B.1.1.135|B.1.1.67|B.1.1.280|B.1.1.464|B.1.532|C.1|C.35|B.1…	1612|938|429|238|133|67|58|55|55|53|51|46|44|44|41|40|35|32|28|28|27|25|23|21|20|20|18|18|17|17|16|16|15|15|15|14|14|14|13|13|12|12|12|12|12|11|11|11|11|11|10|10|10|10|9|9|9|9|9|9|8|8|8|8|8|8|7|7|7|6|6|6|6|6|6|6|6|6|5|5|5|5|5|5|5|5|5|4|4|4|4|4|4|4|4|4|4|4|4|4|4|4|4|4|4|4|4|4|4|4|4|3|3|3|3|3|3|3|3|3|3|3|3|3|3|3|3|3|3|3|3|2|2|2|2|2|2|2|2|2|2|2|2|2|2|2|2|2|2|2|2|2|2|2|2|2|2|2|2|2|2|2|2|2|2|2|2|1|1|1…
2020_31	Aug 02, 20	A1163T|T7540C|G16647T|C18555T|G23401A	1613	18.3025	T7540C|G16647T|C18555T|G22992A|G23401A	GR|G	1611|2	D.2	1613
2020_31	Aug 02, 20	T4346C|C9286T|C10376T|C14708T|C28725T|G29692T	933	10.5866	T4346C|C9286T|C14708T|C28725T|G29692T	GR|O	929|4	B.1.1.284|B.1.1	920|13
2020_31	Aug 02, 20	C18167T|G21518T|G28975T	238	2.70056		GR	238	B.1.1.214	238
2020_31	Aug 02, 20	T1927C|A22255T	205	2.32611		GH|G	204|1	B.1.2	205
2020_31	Aug 02, 20	T445C|C6286T|C22227T|C26801G|C28932T|G29645T	190	2.15591	C6286T|C22227T|C26801G|C28932T|G29645T	GV	190	B.1.177|B.1.177.14|B.1.177.53|B.1.177.17|B.1.177.44	129|56|3|1|1
2020_31	Aug 02, 20	G10097A|C23731T	184	2.08783		GR|O	174|10	B.1.1.1|B.1.1.369|B.1.1.372|C.8|C.1|C.35|C.36|C.14|C.9|C.30|C.2|C.22|C.34|C.18|C.23|C.28|C.32|C.4	55|41|17|16|11|11|8|7|4|3|2|2|2|1|1|1|1|1
2020_31	Aug 02, 20	T29867A|G29868A	162	1.83819		G|GH|GR	56|56|50	B.1.2|B.1.169|B.1|B.1.1.291|B.1.240|B.1.243|B.1.1.228|B.1.369|B.1.371|B.1.1.116|B.1.1.26|B.1.188|B.1.402|B.1.280|B.1.313|B.1.333|B.1.396|B.1.399|B.1.1|B.1.1.128|B.1.1.135|B.1.1.158|B.1.1.222|B.1.1.258|B.1.1.337|B.1.1.52|B.1.1.61|B.1.1.8|B.1.206|B.1.233|B.1.320|B.1.337|B.1.349|B.1.558|B.1.570|B.1.574|B.1.576|B.1.595|N.1	26|23|18|18|12|7|5|5|5|3|3|3|3|2|2|2|2|2|1|1|1|1|1|1|1|1|1|1|1|1|1|1|1|1|1|1|1|1|1
2020_31	Aug 02, 20	C16260T|C28821A	151	1.71338		GH|G	149|2	B.1.369|B.1.564|B.1.571|B.1.2	105|30|15|1
2020_31	Aug 02, 20	C4002T|C13536T	131	1.48644		GR|O	130|1	B.1.1.1|C.8|C.1|C.35|C.14|C.36|C.30|C.9|B.1.1.284|C.2|C.22|C.34|B.1.1|C.18|C.23|C.28|C.32|C.4	55|16|12|12|8|8|3|3|2|2|2|2|1|1|1|1|1|1
2020_31	Aug 02, 20	T3256C|C5622T|G14202T|G19542T|C19718T|C22388T|C26060T|G29227T|C29466T|A29771G	129	1.46375		GR|O	124|5	AD.2	129
2020_31	Aug 02, 20	C18486T|T22162C	116	1.31624		G|O	115|1	B.1.240|B.1.169|B.1.240.1	110|3|3
2020_31	Aug 02, 20	T14222G|A14223C	104	1.18007		GH|GR|G	35|35|34	B.1|B.1.169|B.1.1.291|B.1.2|B.1.240|B.1.243|B.1.371|B.1.1.228|B.1.333|B.1.1.128|B.1.1.222|B.1.1.26|B.1.1.337|B.1.1.52|B.1.1.8|B.1.188|B.1.206|B.1.313|B.1.320|B.1.337|B.1.369|B.1.402|B.1.558|B.1.574|B.1.576|B.1.595	19|19|17|16|6|3|3|2|2|1|1|1|1|1|1|1|1|1|1|1|1|1|1|1|1|1
2020_31	Aug 02, 20	A14084G|C23707T|T27785C	96	1.0893		GR	96	D.2	96
2020_31	Aug 02, 20	C5170T|G11132T	95	1.07795		GV|G	94|1	B.1.177.14|B.1.177	56|39
2020_31	Aug 02, 20	G3114T|C27059T	93	1.05526		GR	93	D.2	93
2020_32	Aug 09, 20	C241T|C3037T|C14408T|A23403G	8697	95.7503		GR|GH|G|GV|GK|O|GRA	4815|2099|1452|279|30|16|6	D.2|B.1|B.1.1.284|B.1.1|B.1.2|B.1.1.214|B.1.177|B.1.243|AD.2|B.1.1.288|B.1.1.51|B.1.369|B.1.1.306|B.1.1.37|B.1.128|B.1.258|B.1.1.326|B.1.1.1|B.1.582|B.1.497|B.1.240|B.1.1.70|B.1.1.74|B.1.160|B.1.367|B.1.1.63|B.1.595|B.1.279|B.1.574|B.1.1.269|B.1.1.28|B.1.110.3|B.1.400|B.1.36|B.1.1.33|B.1.426|B.1.1.228|B.1.221|B.1.1.291|B.1.22|B.1.422|B.1.1.232|B.1.1.253|B.1.389|B.1.1.372|B.1.235|B.1.258.2|B.1.36.…	994|733|631|617|389|303|241|173|170|169|97|82|80|77|76|76|75|74|74|70|66|62|61|60|57|56|56|55|55|54|54|53|53|49|48|48|45|45|43|42|42|40|37|36|35|33|32|32|32|31|31|30|29|28|28|27|26|25|25|24|24|23|23|22|21|21|20|18|18|18|18|17|17|17|17|17|17|16|16|16|15|15|15|15|15|14|14|14|14|13|13|13|13|13|13|13|12|12|12|12|12|12|12|12|11|11|11|11|11|11|11|11|11|10|10|10|10|10|10|10|9|9|9|9|9|9|9|9|9|8|8|8|8|8|8…
2020_32	Aug 09, 20	G28881A|G28882A|G28883C	5129	56.4681		GR|G|O|GRA	4984|104|35|6	D.2|B.1.1|B.1.1.284|B.1.1.214|AD.2|B.1.1.288|B.1.1.51|B.1.1.37|B.1.1.306|B.1.1.1|B.1.1.326|B.1.1.70|B.1.1.74|B.1|B.1.1.269|B.1.1.63|B.1.1.28|B.1.1.33|B.1.1.228|B.1.1.291|B.1.1.232|B.1.1.253|B.1.1.372|B.1.1.255|B.1.1.301|B.1.1.170|B.1.1.277|B.1.1.39|C.12|B.1.1.222|B.1.1.369|B.1.1.279|B.1.1.4|B.1.1.67|B.1.1.171|B.1.1.176|B.1.1.230|B.1.1.286|B.1.1.311|B.1.1.376|B.1.1.157|B.1.1.25|B.1.1.303|B.1.1.307…	1049|657|636|304|173|169|99|82|81|75|75|67|62|59|57|56|54|48|46|43|40|37|36|29|27|25|25|25|25|23|23|21|18|18|17|17|16|16|16|16|15|15|15|14|14|14|13|13|13|13|13|12|12|12|11|11|11|11|11|11|10|10|10|10|9|9|9|8|8|8|8|8|8|8|7|7|7|7|7|7|7|7|6|6|6|6|6|6|6|6|6|5|5|5|5|5|5|5|5|5|5|5|5|5|5|5|4|4|4|4|4|4|4|4|4|4|4|4|4|4|3|3|3|3|3|3|3|3|3|3|3|3|3|3|3|3|3|2|2|2|2|2|2|2|2|2|2|2|2|2|2|2|2|2|2|2|2|2|2|2|2|2|1|1|…
2020_32	Aug 09, 20	A1163T|T7540C|G16647T|C18555T|G23401A	1046	11.516	T7540C|G16647T|C18555T|G22992A|G23401A	GR	1046	D.2	1046
2020_32	Aug 09, 20	T4346C|C9286T|C10376T|C14708T|C28725T|G29692T	627	6.90301	T4346C|C9286T|C14708T|C28725T|G29692T	GR|G|O	623|2|2	B.1.1.284|B.1.1|B.1	618|7|2
2020_32	Aug 09, 20	A18424G|C21304T|G25907T|C28472T|C28869T	347	3.82032		GH	347	B.1.2	347
2020_32	Aug 09, 20	C18167T|G21518T|G28975T	307	3.37994		GR|G	306|1	B.1.1.214|B.1|B.1.1|B.1.1.28	304|1|1|1
2020_32	Aug 09, 20	T445C|C6286T|G21255C|C22227T|C26801G|C28932T|G29645T	265	2.91754	C6286T|C22227T|C26801G|C28932T|G29645T;T445C|G21255C	GV|O	264|1	B.1.177|B.1.177.14|B.1.177.53|B.1.177.17|B.1.177.44|B.1.177.73|AA.1|B.1.177.56|B.1.177.81	225|17|12|4|2|2|1|1|1
2020_32	Aug 09, 20	G10097A|C23731T	240	2.6423		GR|O	237|3	B.1.1.1|B.1.1.372|C.12|B.1.1.369|C.1|C.14|C.30|C.35|C.11|C.8|C.28|C.4|C.32|C.36|C.2|C.22|C.31	73|35|25|23|13|13|12|11|7|7|6|5|4|3|1|1|1
2020_32	Aug 09, 20	T1927C|A22255T	184	2.02576		GH	184	B.1.2	184
2020_32	Aug 09, 20	C4002T|C13536T	181	1.99273		GR|O	179|2	B.1.1.1|C.12|C.1|C.14|C.30|C.35|C.11|C.8|C.28|C.4|C.32|C.36|C.2|C.22|C.31	73|25|13|13|12|10|7|7|6|5|4|3|1|1|1
2020_32	Aug 09, 20	C1392T|C10377T|G15181T|C18744T|C25626T|C26022T|C27002T	168	1.84961		GR	168	B.1.1.288	168
2020_32	Aug 09, 20	T3256C|C5622T|G14202T|G19542T|C22388T|C26060T|G29227T|C29466T|A29771G	167	1.8386	T3256C|C5622T|G14202T|G19542T|C19718T|C22388T|C26060T|G29227T|C29466T|A29771G	GR	167	AD.2	167
2020_32	Aug 09, 20	T7767C|C8047T|C17104T|C22879A|G29734C	122	1.34317		G|O	121|1	B.1.258|B.1.258.2|B.1.258.3	79|32|11
2020_32	Aug 09, 20	G4180T|T10453C|C11195T	99	1.08995		GR	99	B.1.1.51	99
2020_32	Aug 09, 20	C10741T|T29710C	91	1.00187		G|GR	90|1	B.1.243|B.1.1.214	90|1
2020_33	Aug 16, 20	C241T|C3037T|C14408T|A23403G	8074	95.6182		GR|GH|G|GV|O|GK|GRA	4090|2047|1455|456|21|4|1	D.2|B.1|B.1.1.284|B.1.1|B.1.2|B.1.177|B.1.1.214|B.1.1.44|B.1.160|B.1.258|B.1.243|B.1.369|B.1.497|B.1.128|B.1.221|B.1.1.74|B.1.1.70|B.1.367|AD.2|B.1.1.288|B.1.240|B.1.1.51|B.1.1.33|B.1.1.269|B.1.1.28|B.1.422|B.1.1.217|B.1.1.227|B.1.400|B.1.595.1|B.1.582|B.1.1.277|B.1.1.232|B.1.499|B.1.1.222|B.1.1.37|B.1.389|B.1.416|B.1.279|B.1.595|B.1.1.306|B.1.372|C.12|B.1.1.63|B.1.425|B.1.241|B.1.1.1|B.1.1.157|B…	963|778|566|379|364|357|229|156|155|132|123|111|93|87|82|80|71|71|66|65|63|60|57|53|53|50|44|44|44|44|42|40|37|37|36|36|36|36|35|34|32|31|31|30|29|27|25|25|25|24|24|24|24|23|23|23|22|22|22|22|22|22|22|22|21|21|21|20|20|20|19|18|18|18|17|17|17|17|16|16|15|15|15|15|15|15|14|14|14|13|13|13|13|12|12|12|12|12|12|12|12|12|12|12|12|12|11|11|11|11|11|11|11|11|11|11|10|10|10|10|10|10|10|10|10|9|9|9|9|9|9|…
2020_33	Aug 16, 20	G28881A|G28882A|G28883C	4258	50.4263		GR|O|G|GRA	4218|30|9|1	D.2|B.1.1.284|B.1.1|B.1.1.214|B.1.1.44|B.1.1.74|B.1.1.70|AD.2|B.1.1.288|B.1.1.51|B.1.1.33|B.1.1.269|B.1.1.28|B.1.1.227|B.1.1.217|B.1.1.277|B.1.1.37|B.1.1.232|B.1.1.222|B.1.1.306|B.1.1.63|C.12|B.1.1.1|B.1.1.157|B.1.1.307|B.1.1.174|B.1.1.170|AE.8|B.1.1.39|C.35|B.1.1.50|B.1.1.241|B.1.1.433|B.1.1.326|N.5|B.1.1.138|B.1.1.189|D.3|B.1.1.115|B.1.1.180|B.1.1.311|B.1.1.464|B.1.1.218|B.1.1.228|B.1.1.25|B.1.…	975|567|418|228|161|83|78|67|65|62|59|54|53|45|44|43|40|38|36|34|31|31|28|25|25|24|23|22|22|18|17|16|16|15|15|14|14|14|13|13|13|13|12|12|12|12|12|12|12|12|12|12|11|11|11|11|11|11|11|11|10|10|10|10|9|9|9|9|9|8|8|8|8|8|7|7|7|7|7|7|6|6|6|6|6|6|5|5|5|5|5|5|5|5|5|5|4|4|4|4|4|4|4|4|4|4|4|4|4|4|4|4|4|4|4|3|3|3|3|3|3|3|3|3|3|3|3|3|2|2|2|2|2|2|2|2|2|2|2|2|2|2|2|2|2|2|2|2|2|2|2|2|2|2|1|1|1|1|1|1|1|1|1|1|1|…
2020_33	Aug 16, 20	A1163T|T7540C|G16647T|C18555T|G23401A	974	11.5348	T7540C|G16647T|C18555T|G22992A|G23401A	GR	974	D.2	974
2020_33	Aug 16, 20	T4346C|C9286T|C10376T|C14708T|C28725T|G29692T	564	6.6793	T4346C|C9286T|C14708T|C28725T|G29692T	GR|G	562|2	B.1.1.284|B.1|B.1.1	560|2|2
2020_33	Aug 16, 20	T445C|C6286T|G21255C|C22227T|C26801G|C28932T|G29645T	431	5.10422		GV|O	425|6	B.1.177|B.1.177.44|B.1.177.7|B.1.177.56|B.1.177.53|B.1.177.81|B.1.177.14|B.1.177.50|B.1.177.57|B.1.177.23|B.1.177.17|B.1.177.24|B.1.177.60|B.1.177.43|B.1.177.52|B.1.177.54|B.1.177.77|W.3	327|21|19|16|12|8|6|4|4|3|2|2|2|1|1|1|1|1
2020_33	Aug 16, 20	A18424G|C21304T|G25907T|C28472T	327	3.87257	A18424G|C21304T|G25907T|C28472T|C28869T	GH|G	326|1	B.1.2	327
2020_33	Aug 16, 20	C18167T|G21518T|G28975T	230	2.72383		GR|G	229|1	B.1.1.214|B.1.1.28	229|1
2020_33	Aug 16, 20	G10097A|C23731T	171	2.02511		GR|G|O	168|2|1	C.12|B.1.1.1|C.35|B.1.1.369|C.8|C.26|C.36|C.30|B.1.1.372|C.14|C.1|C.28|C.11|C.4|C.9|B.1|C.18|C.22|C.23|C.32	31|27|17|12|12|10|10|9|8|8|7|7|3|3|2|1|1|1|1|1
2020_33	Aug 16, 20	C4655T|G5305A|A5958G|C21302T|C21304A|G21305A|G28884T	160	1.89484		GR	160	B.1.1.44	160
2020_33	Aug 16, 20	T7767C|C8047T|C17104T|C22879A|G29734C	159	1.88299		G|O	158|1	B.1.258|B.1.258.3|B.1.258.2	134|15|10
2020_33	Aug 16, 20	C4002T|C13536T	158	1.87115		GR|G|O	154|3|1	C.12|B.1.1.1|C.35|C.8|C.26|C.36|C.30|C.1|C.14|C.28|C.4|C.9|C.11|B.1|B.1.1.284|C.18|C.22|C.23|C.29|C.32	31|27|17|12|10|10|9|7|7|7|5|4|3|2|2|1|1|1|1|1
2020_33	Aug 16, 20	C4543T|G5629T|G9526T|C11497T|G13993T|G15766T|A16889G|G17019T|C25710T|T26876C|G28975C|G29399A	146	1.72904		GH	146	B.1.160	146
2020_33	Aug 16, 20	T1927C|A22255T	112	1.32639		GH|O	111|1	B.1.2	112
2020_33	Aug 16, 20	G12988T|G15598A|G18028T|TACATG21765.|T24910C|T26972C|C27800A	111	1.31454		G|O	110|1	B.1.258	111
2020_33	Aug 16, 20	C16650T|A20675T	96	1.1369	C16650T|A20675T|G29179T|G29779T	GH|GR	93|3	B.1.497|B.1.1.284	93|3
2020_33	Aug 16, 20	T27299C|T29148C	88	1.04216		GR|O	87|1	B.1.1.33|N.5|N.6|N.4|N.2|N.3|N.7	58|12|10|5|1|1|1
2020_33	Aug 16, 20	C3602T|C6941T|C21855T|A25505G|G25996T|C28651T	87	1.03032		G	87	B.1.221|B.1.221.1	82|5
2020_33	Aug 16, 20	A4336G|C5730T|C8293T|T18488C|T24739C|A26530G	85	1.00663		G	85	B.1.128	85
2020_33	Aug 16, 20	C15738T|C21646T|G28083T	83	0.982946		GR	83	B.1.1.74|B.1.1.284	81|2
2020_33	Aug 16, 20	C6070T|C7303T|C10279T|C10525T|C10582T	77	0.91189		GH	77	B.1.367	77
2020_34	Aug 23, 20	C241T|C3037T|C14408T|A23403G	8217	95.3248		GR|GH|G|GV|O|GRA	3690|2322|1470|719|15|1	B.1|D.2|B.1.2|B.1.1.284|B.1.177|B.1.1|B.1.1.214|B.1.258|B.1.160|AD.2|B.1.443|B.1.1.37|B.1.243|B.1.367|B.1.36|B.1.240|AE.8|B.1.426|B.1.497|B.1.128|B.1.369|B.1.582|C.35|B.1.1.70|B.1.1.306|B.1.1.198|B.1.36.17|B.1.1.311|B.1.221|B.1.177.57|B.1.1.229|B.1.1.277|B.1.177.7|B.1.499|B.1.1.63|B.1.421|B.1.1.28|B.1.1.288|B.1.139|B.1.595|C.12|B.1.1.1|B.1.1.326|B.1.1.33|B.1.389|B.1.1.157|B.1.349|B.1.565|B.1.279|…	696|568|540|479|456|378|234|192|184|155|109|107|104|104|92|75|74|72|71|65|65|58|56|54|53|52|52|50|49|48|44|41|41|41|40|39|38|38|38|37|36|35|35|35|35|34|34|33|32|32|31|31|30|29|29|29|29|29|28|24|24|24|23|23|23|22|22|21|21|20|20|20|20|20|19|19|19|19|18|17|17|17|17|17|16|16|16|16|16|16|15|15|15|15|14|14|14|14|14|14|14|13|13|13|13|13|13|12|12|12|12|12|12|12|11|11|11|11|11|11|10|10|10|10|10|10|9|9|9|9…
2020_34	Aug 23, 20	G28881A|G28882A|G28883C	3918	45.4524		GR|O|G|GRA	3886|24|7|1	D.2|B.1.1.284|B.1.1|B.1.1.214|AD.2|B.1.1.37|AE.8|B.1.1.70|C.35|B.1.1.306|B.1.1.198|B.1.1.311|B.1.1.229|B.1.1.277|B.1.1.63|B.1.1.28|B.1.1.288|B.1.1.1|B.1.1.33|C.12|B.1.1.326|B.1.1.157|B.1.1.269|B.1.1.394|B.1.1.222|B.1.1.232|B.1.1.39|B.1.1.305|B.1.1.115|B.1.1.307|B.1.1.25|B.1.1.253|B.1.1.121|B.1.1.317|B.1.1.130|B.1.1.201|B.1.1.176|B.1.1.241|B.1.1.464|B.1.1.227|B.1.1.302|C.14|B.1.1.170|B.1.1.272|B.1…	630|480|440|235|157|107|75|57|57|53|52|51|44|43|40|38|37|36|36|36|35|34|33|31|30|30|30|24|23|22|21|21|20|20|19|19|18|18|18|17|17|16|15|14|14|13|13|13|12|12|12|12|11|11|11|11|10|10|10|10|10|10|9|9|9|8|8|8|8|8|8|8|7|7|7|7|7|7|7|7|6|6|6|6|6|6|6|6|6|6|5|5|5|5|5|5|5|5|5|4|4|4|4|4|3|3|3|3|3|3|3|3|3|3|3|3|3|3|3|3|3|3|3|3|2|2|2|2|2|2|2|2|2|2|2|2|2|2|2|2|2|2|2|2|2|2|2|2|2|2|2|2|2|2|2|2|2|1|1|1|1|1|1|1|1|1…
2020_34	Aug 23, 20	T445C|C6286T|G21255C|C22227T|C26801G|C28932T|G29645T	677	7.85383		GV|O	671|6	B.1.177|B.1.177.57|B.1.177.7|B.1.177.44|B.1.177.56|B.1.177.21|B.1.177.23|B.1.177.53|B.1.177.14|B.1.177.87|B.1.177.81|B.1.177.82|B.1.177.83|B.1.177.17|B.1.177.24|B.1.177.3|W.4|B.1.177.36|B.1.177.5|B.1.177.52|B.1.177.55|B.1.177.65|B.1.177.77|W.3	416|48|43|28|22|18|16|16|14|13|9|9|6|4|3|3|2|1|1|1|1|1|1|1
2020_34	Aug 23, 20	T7540C|G16647T|C18555T|G23401A	631	7.32019		GR|G	630|1	D.2	631
2020_34	Aug 23, 20	T4346C|C9286T|C10376T|C14708T|C28725T|G29692T	478	5.54524		GR|O	477|1	B.1.1.284|B.1.1	475|3
2020_34	Aug 23, 20	A18424G|C21304T|G25907T|C28472T|C28869T	471	5.46404		GH|O	470|1	B.1.2	471
2020_34	Aug 23, 20	C18167T|G21518T|G28975T	236	2.73782		GR	236	B.1.1.214|B.1.1.28	235|1
2020_34	Aug 23, 20	T7767C|C8047T|C17104T|C22879A|G29734C	205	2.37819		G	205	B.1.258|B.1.258.3|B.1.258.17|B.1.258.7	187|13|4|1
2020_34	Aug 23, 20	T1927C|A22255T	198	2.29698		GH	198	B.1.2	198
2020_34	Aug 23, 20	C4002T|G10097A|C13536T|C23731T	193	2.23898	G10097A|C23731T;C4002T|C13536T	GR|G|O	191|1|1	C.35|C.12|B.1.1.1|C.14|C.30|C.8|C.1|C.36|C.32|C.4|B.1|C.13|C.22|C.25|C.11|C.2|C.28	57|36|34|13|11|10|6|6|4|4|3|2|2|2|1|1|1
2020_34	Aug 23, 20	C4543T|G5629T|G9526T|C11497T|G13993T|G15766T|A16889G|G17019T|C25710T|T26876C|G28975C|G29399A	161	1.86775		GH	161	B.1.160|B.1.160.10	160|1
2020_34	Aug 23, 20	T3256C|G14202T|G19542T|C22388T|G29227T|C29466T|A29771G	152	1.76334		GR|O	149|3	AD.2|B.1.1.315	150|2
2020_34	Aug 23, 20	G12988T|G15598A|G18028T|TACATG21765.|T24910C|T26972C|C27800A	133	1.54292		G	133	B.1.258|B.1.258.17|B.1.258.7	128|4|1
2020_34	Aug 23, 20	C3099T|G4960T|C4965T|C6070T|C7303T|C7564T|C10279T|C10301A|C10525T|C10582T|G10688T|C14230A|G27632T|C27804T|C28830A	111	1.2877		GH	111	B.1.367	111
2020_34	Aug 23, 20	C21637T|A28169G	104	1.2065		GR	104	B.1.1.37|B.1.1.294	103|1
2020_34	Aug 23, 20	A11246T|A11955C|G25456T|C25680T|G28027A|G28916A|C29013T|G29329A|C29627T	102	1.18329		GH	102	B.1.443	102
2020_34	Aug 23, 20	C16260T|C28821A	94	1.09049		GH|GR|O	92|1|1	B.1.369|B.1.564|B.1.564.1|B.1.571|B.1|B.1.1.284	65|20|3|3|2|1
2020_34	Aug 23, 20	T15276A|G28842T	85	0.986079		GH|G	82|3	B.1.582|B.1|B.1.612|B.1.581	60|12|10|3
2020_35	Aug 30, 20	C241T|C3037T|C14408T|A23403G	8808	94.9752		GR|GH|G|GV|O|GK|GRA	3609|2488|1560|1123|25|2|1	B.1|B.1.177|B.1.160|B.1.2|B.1.1|B.1.1.284|D.2|AD.2|B.1.1.37|B.1.243|B.1.258|B.1.177.21|B.1.1.214|B.1.1.277|AE.8|B.1.367|B.1.443|B.1.240|B.1.1.307|B.1.128|B.1.1.272|B.1.1.33|B.1.36|B.1.177.57|B.1.221|B.1.36.17|B.1.369|B.1.1.1|C.35|B.1.177.7|B.1.1.311|B.1.1.70|B.1.389|B.1.1.241|B.1.1.269|B.1.497|B.1.1.121|B.1.1.198|B.1.1.306|B.1.1.157|B.1.1.25|B.1.1.28|B.1.1.464|B.1.177.56|B.1.1.288|B.1.421|B.1.565…	648|630|532|510|362|336|331|261|208|198|157|147|146|116|112|109|108|96|89|86|79|79|77|72|70|67|65|60|58|55|53|48|42|38|38|38|37|37|37|36|36|35|33|33|32|30|30|29|28|27|26|26|25|25|25|25|25|25|25|24|24|24|24|22|22|22|22|20|20|20|20|19|18|18|18|18|17|17|17|16|16|16|16|16|15|15|14|14|14|14|14|14|14|14|14|14|13|13|13|13|13|13|13|13|13|13|13|13|13|12|12|12|12|12|12|12|11|11|11|11|11|11|11|11|11|10|10|1…
2020_35	Aug 30, 20	G28881A|G28882A|G28883C	3846	41.4708		GR|O|G|GRA	3800|34|11|1	B.1.1|D.2|B.1.1.284|AD.2|B.1.1.37|B.1.1.214|B.1.1.277|AE.8|B.1.1.307|B.1.1.272|B.1.1.33|B.1.1.1|C.35|B.1.1.311|B.1.1.70|B.1.1.269|B.1.1.25|B.1.1.198|B.1.1.241|B.1.1.121|B.1.1.306|B.1.1.157|B.1.1.28|B.1.1.464|B.1.1.288|B.1.1.309|B.1.1.222|B.1.1.303|C.30|B.1.1.232|B.1.1.326|B.1.1.174|B.1|B.1.1.176|B.1.1.302|C.1|B.1.1.301|B.1.1.305|B.1.1.255|B.1.1.286|B.1.1.294|B.1.1.51|B.1.1.63|B.1.1.253|B.1.1.431|…	420|368|336|271|218|146|118|114|91|79|79|65|58|53|50|44|42|39|39|38|37|36|36|33|31|26|25|25|25|24|22|19|18|18|17|17|16|15|14|14|14|14|14|13|13|13|13|13|12|12|12|11|11|11|11|11|11|11|10|10|10|9|9|9|9|8|8|8|8|8|8|7|7|7|7|7|7|6|6|6|6|6|6|5|5|5|5|5|5|5|5|5|5|5|5|5|5|4|4|4|4|4|4|4|4|4|4|4|4|4|4|4|4|3|3|3|3|3|3|3|3|3|3|3|3|3|3|2|2|2|2|2|2|2|2|2|2|2|2|2|2|2|2|2|2|2|2|2|2|2|2|2|2|2|2|2|2|2|1|1|1|1|1|1|1|…
2020_35	Aug 30, 20	T445C|C6286T|G21255C|C22227T|C26801G|C28932T|G29645T	1102	11.8827		GV|O	1096|6	B.1.177|B.1.177.21|B.1.177.57|B.1.177.7|B.1.177.56|B.1.177.44|B.1.177.24|B.1.177.82|B.1.177.87|B.1.177.23|B.1.177.53|B.1.177.81|B.1.177.14|B.1.177.17|B.1.177.5|B.1.177.10|B.1.177.8|B.1.177.55|B.1.177.15|B.1.177.83|B.1.177.19|B.1.177.33|B.1.177.54|B.1.177.75|B.1.177.77|B.1.177.11|B.1.177.12|B.1.177.2|B.1.177.20|B.1.177.3|B.1.177.4|B.1.177.43|B.1.177.59|B.1.177.60|B.1.177.65|B.1.177.9|W.4	606|146|74|54|34|21|20|18|17|16|16|13|8|8|7|6|6|4|3|3|2|2|2|2|2|1|1|1|1|1|1|1|1|1|1|1|1
2020_35	Aug 30, 20	C18877T|C26735T	867	9.34872		GH|O|G	860|6|1	B.1.160|B.1.36|B.1.36.17|B.1|B.1.36.8|B.1.36.1|B.1.36.12|B.1.36.16|B.1.36.29|B.1.36.22|B.1.36.23|B.1.36.18|B.1.36.26|B.1.459|B.1.36.20|B.1.36.38|B.1.523|B.1.160.14|B.1.467|B.1.468|B.1.471|B.1.36.36|B.1.469|B.1.470	545|72|71|55|20|16|16|12|12|8|7|5|4|4|3|3|3|2|2|2|2|1|1|1
2020_35	Aug 30, 20	C4543T|G5629T|G9526T|C11497T|G13993T|G15766T|A16889G|G17019T|C25710T|T26876C|G28975C|G29399A	502	5.41298		GH|O|G	496|5|1	B.1.160|B.1.160.28	501|1
2020_35	Aug 30, 20	C10319T|A18424G|C21304T|G25907T|C27964T|C28472T	426	4.59349	A18424G|C21304T|G25907T|C28472T|C28869T	GH|G|O	424|1|1	B.1.2	426
2020_35	Aug 30, 20	T7540C|G16647T|C18555T|G23401A	368	3.96808	T7540C|G16647T|C18555T|G22992A|G23401A	GR	368	D.2	368
2020_35	Aug 30, 20	T4346C|C9286T|C10376T|C14708T|C28725T|G29692T	335	3.61225	T4346C|C9286T|C14708T|C28725T|G29692T	GR	335	B.1.1.284	335
2020_35	Aug 30, 20	T3256C|C5622T|G14202T|G19542T|C22388T|G29227T|C29466T|A29771G	230	2.48005		GR|O	227|3	AD.2	230
2020_35	Aug 30, 20	C4002T|G10097A|C13536T|C23731T	222	2.39379	G10097A|C23731T;C4002T|C13536T	GR|O	219|3	B.1.1.1|C.35|C.30|C.1|C.14|C.12|C.26|C.32|C.9|C.18|C.4|C.13|C.11|C.28|C.2|C.23|C.31|C.8	60|56|25|17|12|11|10|7|5|4|4|3|2|2|1|1|1|1
2020_35	Aug 30, 20	C21637T|A28169G	211	2.27518		GR|O	210|1	B.1.1.37	211
2020_35	Aug 30, 20	T7767C|C8047T|C17104T|C22879A|G29734C	205	2.21048		G|O	204|1	B.1.258|B.1.258.3|B.1.258.17|B.1.258.2|B.1.258.9|B.1.258.7|B.1.258.4	156|17|13|10|5|3|1
2020_35	Aug 30, 20	C8683T|G15406T	170	1.83308		GR|O	169|1	B.1.1.37	170
2020_35	Aug 30, 20	C18167T|G21518T|G28975T	147	1.58508		GR	147	B.1.1.214|B.1.1	146|1
2020_35	Aug 30, 20	G12988T|G15598A|G18028T|TACATG21765.|T24910C|T26972C|C27800A	140	1.5096		G|O	139|1	B.1.258|B.1.258.17|B.1.258.9|B.1.258.7|B.1.258.4	119|12|5|3|1
2020_35	Aug 30, 20	T1927C|A22255T	118	1.27237		GH	118	B.1.2	118
2020_35	Aug 30, 20	T772C|A2869G|C6445T|C10868T|G15652T|G23438T	111	1.19689		GR|G|O	109|1|1	B.1.1.277|B.1	110|1
2020_35	Aug 30, 20	C3099T|G4960T|C4965T|C6070T|C7303T|C7564T|C10279T|C10301A|C10525T|C10582T|G10688T|C14230A|G21800T|G27632T|C27804T|C28830A	108	1.16455		GH	108	B.1.367	108
2020_35	Aug 30, 20	T27299C|T29148C	107	1.15376		GR|O	104|3	B.1.1.33|N.4|N.3|N.5|N.6|N.7	78|13|5|5|5|1
2020_35	Aug 30, 20	A11246T|A11955C|G25456T|C25680T|G28027A|G28916A|C29013T|G29329A|C29627T	104	1.12141		GH	104	B.1.443	104
2020_35	Aug 30, 20	C18486T|T22162C	100	1.07828		G	100	B.1.240	100
2020_35	Aug 30, 20	A5949G|G17572T	99	1.0675		GH	99	B.1.160	99
2020_35	Aug 30, 20	C16260T|C28821A	94	1.01359		GH|G	93|1	B.1.369|B.1.564|B.1|B.1.564.1|B.1.571	63|26|3|1|1
2020_35	Aug 30, 20	C21855T|G25996T|C28651T	92	0.992021	C3602T|C6941T|C21855T|A25505G|G25996T|C28651T	G|GV	91|1	B.1.221|B.1.221.1|B.1.177	70|21|1
2020_35	Aug 30, 20	G1210T|G9802T	91	0.981238		GR	91	B.1.1.307	91
2020_35	Aug 30, 20	C1347T|C1943T|C6031T|T7153C|G13975T|G17944T	91	0.981238		GR	91	AE.8	91
2020_36	Sep 06, 20	C241T|C3037T|C14408T|A23403G	8929	95.8973		GR|GH|GV|G|O|GK|GRA	3281|2612|1669|1303|35|28|1	B.1.177|B.1.2|B.1.160|B.1|B.1.564|B.1.1|AD.2|B.1.1.37|D.2|B.1.1.284|B.1.1.311|B.1.177.7|B.1.1.307|B.1.36.17|B.1.1.214|B.1.258|B.1.243|B.1.110.3|AE.8|B.1.240|B.1.128|B.1.177.56|B.1.221|B.1.177.57|B.1.367|B.1.1.28|B.1.1.1|B.1.1.33|B.1.1.306|B.1.36|B.1.389|B.1.1.301|B.1.443|B.1.139|B.1.565|B.1.369|B.1.1.326|B.1.234|B.1.416.1|B.1.1.25|B.1.1.272|B.1.258.3|B.1.177.21|C.35|B.1.177.44|B.1.221.1|B.1.1.277…	1052|503|476|469|356|337|249|231|224|200|165|145|139|128|121|114|112|106|97|84|68|68|67|66|66|65|58|58|56|51|50|48|48|47|47|46|41|40|39|38|38|38|35|34|33|33|30|30|30|29|28|28|27|27|27|27|27|26|26|24|24|23|23|23|22|21|21|21|20|20|20|20|19|19|19|18|18|17|17|17|17|17|16|16|16|16|16|15|14|14|14|14|14|14|14|13|13|13|13|13|13|13|13|12|12|12|12|12|12|11|11|11|11|11|11|10|10|10|10|10|10|10|10|10|10|10|9|…
2020_36	Sep 06, 20	G28881A|G28882A|G28883C	3505	37.6436		GR|O|G|GRA	3443|39|22|1	B.1.1|AD.2|D.2|B.1.1.37|B.1.1.284|B.1.1.311|B.1.1.307|B.1.1.214|AE.8|B.1.1.28|B.1.1.1|B.1.1.33|B.1.1.306|B.1.1.301|B.1.1.326|B.1.1.25|B.1.1.272|C.35|B.1.1.279|B.1.1.277|C.30|B.1.1.44|B.1.1.269|B.1.1.286|B.1.1.303|B.1.1.464|B.1.1.157|B.1.1.222|B.1.1.253|B.1.1.448|B.1.1.70|B.1.1.232|B.1.1.198|B.1.1.310|B.1.1.241|B.1.1.191|B.1.1.255|B.1.1.240|B.1.1.251|B.1.1.312|B.1.1.288|B.1.1.309|B.1.1.39|C.12|B.1…	397|255|247|245|200|177|139|121|97|66|63|59|56|52|41|38|38|34|32|31|31|29|27|27|27|27|24|23|23|23|22|21|20|20|19|18|18|17|17|17|16|16|15|14|13|13|13|13|12|12|11|11|10|10|10|9|9|9|9|8|8|8|8|8|8|7|7|7|7|7|7|7|6|6|6|6|6|6|6|6|6|6|6|5|5|5|5|4|4|4|4|4|4|4|4|4|4|4|4|4|4|4|3|3|3|3|3|3|3|3|3|3|3|3|3|3|3|3|3|3|3|3|3|2|2|2|2|2|2|2|2|2|2|2|2|2|2|2|2|2|2|2|2|2|2|2|2|2|2|2|2|2|2|2|2|2|2|2|2|2|2|1|1|1|1|1|1|1|…
2020_36	Sep 06, 20	T445C|C6286T|G21255C|C22227T|C26801G|C28932T|G29645T	1633	17.5384		GV|O	1629|4	B.1.177|B.1.177.7|B.1.177.56|B.1.177.57|B.1.177.21|B.1.177.44|B.1.177.24|B.1.177.33|B.1.177.4|B.1.177.81|B.1.177.87|B.1.177.82|B.1.177.10|B.1.177.60|B.1.177.8|B.1.177.15|B.1.177.5|B.1.177.19|B.1.177.23|B.1.177.55|W.3|B.1.177.17|W.4|B.1.177.16|B.1.177.20|B.1.177.53|B.1.177.54|B.1.177.83|B.1.177.11|B.1.177.12|B.1.177.59|B.1.177.9|B.1.177.14|B.1.177.3|B.1.177.38|B.1.177.45|B.1.177.52|B.1.177.65|AA.1…	1005|143|73|67|34|29|22|21|20|19|18|15|14|14|13|11|11|10|10|9|9|7|7|5|5|4|4|4|3|3|3|3|2|2|2|2|2|2|1|1|1|1|1|1
2020_36	Sep 06, 20	C18877T|C26735T	871	9.35453		GH|G|O	863|4|4	B.1.160|B.1.36.17|B.1.36|B.1|B.1.36.8|B.1.36.29|B.1.471|B.1.36.16|B.1.36.20|B.1.36.28|B.1.36.18|B.1.36.22|B.1.160.23|B.1.36.12|B.1.470|B.1.36.38|B.1.459|B.1.36.9|B.1.36.26|B.1.523|B.1.36.23|B.1.36.1|B.1.160.14|B.1.463|B.1.160.10|B.1.160.28|B.1.36.34|B.1.36.36|B.1.36.7|B.1.460|B.1.533|B.3	477|134|52|20|20|17|17|16|13|13|10|9|8|8|8|7|7|6|5|5|4|3|2|2|1|1|1|1|1|1|1|1
2020_36	Sep 06, 20	C4543T|G5629T|G9526T|C11497T|G13993T|G15766T|A16889G|G17019T|C25710T|T26876C|G28975C|G29399A	429	4.60745		GH	429	B.1.160|B.1.160.23|B.1.160.28|B.1.160.10	418|8|2|1
2020_36	Sep 06, 20	C10319T|A18424G|C21304T|G25907T|C27964T|C28472T	418	4.48931	A18424G|C21304T|G25907T|C28472T|C28869T	GH|G|O	413|3|2	B.1.2	418
2020_36	Sep 06, 20	C16260T|C28821A	399	4.28525		GH|G	398|1	B.1.564|B.1.369|B.1.571|B.1	350|46|2|1
2020_36	Sep 06, 20	C3773T|C7086T|T14191C|C16092T|G23900C|A24253T|G29808T	307	3.29718		GH	307	B.1.564	307
2020_36	Sep 06, 20	T7540C|G16647T|G23401A	247	2.65278	T7540C|G16647T|C18555T|G22992A|G23401A	GR|O	246|1	D.2	247
2020_36	Sep 06, 20	T3256C|C5622T|G14202T|G19542T|C19718T|C22388T|G29227T|C29466T|A29771G	240	2.5776	T3256C|C5622T|G14202T|G19542T|C19718T|C22388T|C26060T|G29227T|C29466T|A29771G	GR|O	236|4	AD.2	240
2020_36	Sep 06, 20	G8083A|C14805T	215	2.3091		GH|G|O	209|4|2	B.1.2|B.1.596	211|4
2020_36	Sep 06, 20	T4346C|C9286T|C10376T|C14708T|C28725T|G29692T	201	2.15874	T4346C|C9286T|C14708T|C28725T|G29692T	GR	201	B.1.1.284|B.1.1	200|1
2020_36	Sep 06, 20	C8683T|G15406T|C21637T|A28169G	198	2.12652	C21637T|A28169G;C8683T|G15406T	GR|O	197|1	B.1.1.37	198
2020_36	Sep 06, 20	T7767C|C8047T|C17104T|C22879A|G29734C	192	2.06208		G|O	190|2	B.1.258|B.1.258.3|B.1.258.2|B.1.258.9|B.1.258.17|B.1.258.7|B.1.258.4|B.1.258.5|B.1.258.6|G.1	110|38|12|12|8|4|3|3|1|1
2020_36	Sep 06, 20	G11230T|T24088C	176	1.89024		GR|G	175|1	B.1.1.311|B.1.177.56	175|1
2020_36	Sep 06, 20	C4002T|G10097A|C13536T|C23731T	168	1.80432	G10097A|C23731T;C4002T|C13536T	GR|G|O	164|2|2	B.1.1.1|C.30|C.35|C.12|C.36|C.1|C.18|C.14|B.1|C.11|C.26|C.9|C.2	60|30|30|14|8|7|7|3|2|2|2|2|1
2020_36	Sep 06, 20	G1210T|G9802T	139	1.49286		GR|G	138|1	B.1.1.307|B.1	138|1
2020_36	Sep 06, 20	C5170T|G11132T	122	1.31028		GV|O	121|1	B.1.177|B.1.177.15|B.1.177.14|AA.1	108|11|2|1
2020_36	Sep 06, 20	C18167T|G21518T	120	1.2888	C18167T|G21518T|G28975T	GR	120	B.1.1.214	120
2020_36	Sep 06, 20	G15672T|G17721T|G18985T|C23185T|C25460T|G28727T	114	1.22436		GH	114	B.1.564	114
2020_36	Sep 06, 20	G12988T|G15598A|G18028T|TACATG21765.|T24910C|T26972C|C27800A	106	1.13844		G|O	105|1	B.1.258|B.1.258.9|B.1.258.17|B.1.258.4|B.1.258.5|B.1.258.6|B.1.258.7	80|12|6|3|3|1|1
2020_36	Sep 06, 20	C601T|C8389T|G12832T|G27915A|A28877T	106	1.13844		GH	106	B.1.110.3	106
2020_36	Sep 06, 20	C1513T|C22377T	102	1.09548		GV	102	B.1.177|B.1.177.87|B.1.177.82|B.1.177.83	66|17|15|4
2020_36	Sep 06, 20	C1347T|C1943T|C6031T|T7153C|G13975T	97	1.04178	C1347T|C1943T|C6031T|T7153C|G13975T|G17944T	GR	97	AE.8	97
2020_36	Sep 06, 20	T1927C|A22255T	97	1.04178		GH|G|O	95|1|1	B.1.2	97
2020_36	Sep 06, 20	C6941T|C21855T|A25505G|G25906C|G25996T|C28651T	92	0.988079	C3602T|C6941T|C21855T|A25505G|G25996T|C28651T	G	92	B.1.221|B.1.221.1	58|34
2020_36	Sep 06, 20	A696C|G3871T|C28977T	91	0.977339		G|O	90|1	B.1.565|B.1.139	47|44
2020_37	Sep 13, 20	C241T|C3037T|C14408T|A23403G	9680	97.3451		GR|GH|GV|G|O|GK|GRA	3232|2505|2158|1698|84|2|1	B.1.177|B.1.2|B.1.160|B.1|B.1.1|AD.2|B.1.1.37|B.1.564|B.1.1.311|D.2|B.1.1.284|B.1.177.21|B.1.240|B.1.177.7|B.1.258|B.1.243|B.1.177.45|AE.8|B.1.1.307|B.1.128|B.1.36.17|B.1.139|B.1.403|B.1.221|B.1.1.214|B.1.1.306|B.1.389|B.1.1.277|B.1.36|B.1.177.11|B.1.177.57|B.1.177.56|B.1.258.9|B.1.1.269|B.1.1.33|B.1.110.3|B.1.1.191|B.1.177.4|B.1.1.28|B.1.565|B.1.1.232|B.1.443|B.1.1.303|B.1.258.3|B.1.1.288|B.1.36…	1120|605|513|448|307|244|226|202|188|171|162|160|156|149|139|136|131|127|120|118|117|116|111|107|97|84|82|81|76|74|73|66|63|60|53|53|52|52|51|47|44|44|39|37|36|36|35|35|33|33|33|32|31|30|30|28|28|27|26|25|25|24|24|22|22|22|21|21|21|21|21|20|20|20|20|20|20|19|19|19|19|19|18|18|18|18|18|17|17|17|16|16|16|16|16|16|16|16|16|15|15|15|15|15|15|15|15|15|14|14|14|14|13|13|12|12|12|12|12|12|12|11|11|11|11…
2020_37	Sep 13, 20	G28881A|G28882A|G28883C	3396	34.1512		GR|O|G|GRA	3330|54|11|1	B.1.1|AD.2|B.1.1.37|B.1.1.311|D.2|B.1.1.284|AE.8|B.1.1.307|B.1.1.214|B.1.1.306|B.1.1.277|B.1.1.269|B.1.1.33|B.1.1.191|B.1.1.28|B.1.1.232|B.1.1.464|B.1.1.303|B.1.1.288|B.1.1.1|B.1.1.286|C.35|B.1.1.279|B.1.1.222|B.1.1.189|B.1.1.434|C.30|B.1.1.272|B.1.1.241|B.1.1.251|C.18|B.1.1.157|B.1.1.301|B.1.1.312|B.1.1.326|B.1.1.216|B.1.1.198|B.1.1.253|B.1.1.297|B.1.1.10|B.1.1.224|B.1.1.255|B.1.1.308|B.1.1.448|…	356|246|226|190|182|162|127|123|97|84|81|60|53|51|50|46|40|38|36|34|33|33|31|27|26|26|25|24|22|22|22|20|20|20|20|18|17|17|17|16|16|15|15|15|15|14|14|13|12|12|12|11|11|11|11|10|9|9|9|8|8|8|8|8|7|7|7|7|6|6|6|6|6|6|6|6|6|5|5|5|5|5|5|5|5|5|5|5|5|4|4|4|4|4|4|4|4|4|4|4|4|3|3|3|3|3|3|3|3|3|3|3|3|3|3|2|2|2|2|2|2|2|2|2|2|2|2|2|2|2|2|2|2|2|2|2|2|2|2|2|2|2|2|2|2|2|2|2|2|2|2|2|2|2|2|2|2|2|2|2|2|1|1|1|1|1|1|1…
2020_37	Sep 13, 20	T445C|C6286T|G21255C|C22227T|C26801G|C28932T|G29645T	2142	21.5406		GV|O	2123|19	B.1.177|B.1.177.21|B.1.177.7|B.1.177.45|B.1.177.11|B.1.177.57|B.1.177.56|B.1.177.4|B.1.177.55|B.1.177.24|B.1.177.17|B.1.177.5|B.1.177.15|B.1.177.54|B.1.177.14|B.1.177.33|B.1.177.83|B.1.177.10|B.1.177.8|W.4|B.1.177.3|B.1.177.81|B.1.177.18|B.1.177.87|B.1.177.75|B.1.177.16|B.1.177.20|B.1.177.77|B.1.177.84|B.1.177.38|B.1.177.82|B.1.177.50|W.3|B.1.177.19|B.1.177.2|B.1.177.53|B.1.177.9|AA.1|B.1.177.12|…	1095|159|150|131|73|73|66|49|31|26|21|21|19|19|17|17|16|15|15|15|14|14|9|8|7|6|6|6|6|5|5|4|4|3|3|3|2|1|1|1|1|1|1|1|1|1
2020_37	Sep 13, 20	C18877T|C26735T	849	8.53781		GH|O|G	844|4|1	B.1.160|B.1.36.17|B.1.36|B.1.36.8|B.1.36.29|B.1.36.36|B.1.36.9|B.1|B.1.36.22|B.1.36.20|B.1.36.38|B.1.471|B.1.523|B.1.36.16|B.1.36.18|B.1.459|B.1.36.28|B.1.463|B.1.468|B.1.36.27|B.1.470|B.1.160.13|B.1.160.23|B.1.36.1|B.1.36.23|B.1.36.26	520|117|78|21|20|11|10|8|8|7|6|6|6|5|4|4|3|3|3|2|2|1|1|1|1|1
2020_37	Sep 13, 20	C10319T|A18424G|C21304T|G25907T|C27964T|C28472T	548	5.51086	A18424G|C21304T|G25907T|C28472T|C28869T	GH|O|G	531|16|1	B.1.2	548
2020_37	Sep 13, 20	C4543T|G5629T|G9526T|C11497T|G13993T|G15766T|A16889G|G17019T|C25710T|T26876C|G28975C|G29399A	485	4.87731		GH|O	484|1	B.1.160|B.1.160.13|B.1.160.23	483|1|1
2020_37	Sep 13, 20	G8083A|C14805T	316	3.1778		GH|O|G	304|11|1	B.1.2	316
2020_37	Sep 13, 20	T7767C|C8047T|C17104T|C22879A|G29734C	295	2.96661		G|O|GV	289|5|1	B.1.258|B.1.258.9|B.1.258.3|B.1.258.7|B.1.258.2|B.1.258.11|B.1.258.5|B.1.258.17|B.1.258.4|B.1.258.10|G.1	132|63|35|27|18|8|4|3|3|1|1
2020_37	Sep 13, 20	T3256C|C5622T|G14202T|G19542T|C19718T|C22388T|G29227T|C29466T|A29771G	218	2.19228	T3256C|C5622T|G14202T|G19542T|C19718T|C22388T|C26060T|G29227T|C29466T|A29771G	GR|O	210|8	AD.2	218
2020_37	Sep 13, 20	G12988T|G15598A|G18028T|TACATG21765.|T24910C|T26972C|C27800A	216	2.17216		G|O|GV	213|2|1	B.1.258|B.1.258.9|B.1.258.7|B.1.258.11|B.1.258.17|B.1.258.5|B.1.258.4|B.1.258.10	109|62|26|8|4|4|2|1
2020_37	Sep 13, 20	C8683T|G15406T|C21637T|A28169G	190	1.9107	C21637T|A28169G;C8683T|G15406T	GR|O|G	186|3|1	B.1.1.37	190
2020_37	Sep 13, 20	T7540C|G16647T|C18555T|G23401A	183	1.84031	T7540C|G16647T|C18555T|G22992A|G23401A	GR|G	182|1	D.2	183
2020_37	Sep 13, 20	C3773T|C7086T|T14191C|C16092T|G23900C|A24253T|G29808T	174	1.7498		GH	174	B.1.564	174
2020_37	Sep 13, 20	A696C|G3871T|T3931C|C28977T	161	1.61907	A696C|G3871T|C28977T	G|O	156|5	B.1.139|B.1.565	114|47
2020_37	Sep 13, 20	G11230T|G11401T|T24088C	161	1.61907	G11230T|T24088C	GR	161	B.1.1.311	161
2020_37	Sep 13, 20	T4346C|C9286T|C10376T|C14708T|C28725T|G29692T	160	1.60901	T4346C|C9286T|C14708T|C28725T|G29692T	GR	160	B.1.1.284	160
2020_37	Sep 13, 20	G25049T|G25062T|C28657T	160	1.60901		GV|O	156|4	B.1.177|B.1.177.11	87|73
2020_37	Sep 13, 20	C18486T|T22162C	159	1.59895		G	159	B.1.240|B.1.240.2	157|2
2020_37	Sep 13, 20	C4002T|G10097A|C13536T|C23731T	155	1.55873	G10097A|C23731T;C4002T|C13536T	GR|G	149|6	B.1.1.1|C.35|C.30|C.18|C.1|C.14|C.21|B.1|C.23|C.11|C.31|C.32|C.34|C.36|C.8|B.1.351.1|C.12|C.28|C.4	33|33|25|20|8|6|6|5|3|2|2|2|2|2|2|1|1|1|1
2020_37	Sep 13, 20	T1927C|A22255T	149	1.49839		GH|G	148|1	B.1.2|B.1	148|1
2020_37	Sep 13, 20	C5170T|G11132T	131	1.31738		GV|O|G	128|2|1	B.1.177|B.1.177.15|B.1.177.14|AA.1	95|18|17|1
2020_37	Sep 13, 20	T6023C|G19999T	131	1.31738		GV|O	130|1	B.1.177.45	131
2020_37	Sep 13, 20	C3602T|C6941T|C21855T|A25505G|G25906C|G25996T|C28651T	131	1.31738	C3602T|C6941T|C21855T|A25505G|G25996T|C28651T	G	131	B.1.221|B.1.221.3|B.1.221.1	97|20|14
2020_37	Sep 13, 20	C1347T|C1943T|C6031T|T7153C|G13975T	126	1.2671	C1347T|C1943T|C6031T|T7153C|G13975T|G17944T	GR	126	AE.8	126
2020_37	Sep 13, 20	G1210T|G9802T	123	1.23693		GR|O	120|3	B.1.1.307	123
2020_37	Sep 13, 20	C4226T|C5672T|A7837C	114	1.14642		G|O	111|3	B.1.139	114
2020_37	Sep 13, 20	C4596A|C18377T|G19086T|A20649T	113	1.13636		G	113	B.1.403	113
2020_37	Sep 13, 20	A4336G|C5730T|C8293T|T18488C|T24739C|A26530G|TCCGTT29584.	110	1.1062	A4336G|C5730T|C8293T|T18488C|T24739C|A26530G	G	110	B.1.128	110
2020_37	Sep 13, 20	A5949G|G17572T	102	1.02574		GH	102	B.1.160	102
2020_37	Sep 13, 20	G8371T|A15477T|C18395T|A20622T|G20623T|A20624T|C23730T|A26319G|G29044A	101	1.01569		GH|O	100|1	B.1.389|B.1	84|17
2020_38	Sep 20, 20	C241T|C3037T|C14408T|A23403G	11796	97.0784		GR|GV|GH|G|O|GRA|GRY|GK	3552|3417|2815|1940|63|4|4|1	B.1.177|B.1|B.1.2|B.1.160|B.1.1|B.1.1.37|AD.2|B.1.1.311|B.1.258|B.1.177.45|B.1.177.7|B.1.1.307|B.1.36.17|B.1.1.284|B.1.177.4|B.1.243|B.1.177.21|B.1.177.57|B.1.240|B.1.221|B.1.177.11|B.1.128|B.1.177.56|B.1.36|AE.8|B.1.1.277|B.1.1.214|D.2|B.1.403|B.1.258.7|B.1.1.191|B.1.1.306|B.1.369|B.1.1.303|B.1.177.15|B.1.177.17|B.1.389|B.1.367|B.1.177.24|B.1.1.33|B.1.36.22|B.1.1.279|B.1.258.3|B.1.1.288|B.1.1.28…	1842|840|798|475|395|355|302|233|207|206|205|189|189|163|163|141|138|126|111|109|101|90|88|87|85|84|80|67|63|62|60|59|59|56|54|51|50|49|48|47|47|46|45|43|42|41|41|39|37|37|36|35|34|34|34|32|32|32|32|31|31|30|30|29|29|29|28|28|28|27|26|26|26|25|25|25|25|25|24|24|24|22|22|22|22|22|22|21|21|20|20|19|19|19|19|18|18|18|17|17|16|16|16|15|15|15|15|15|15|15|15|14|14|14|14|14|13|13|13|13|12|12|12|12|11|11…
2020_38	Sep 20, 20	G28881A|G28882A|G28883C	3759	30.9357		GR|O|G|GRA|GRY	3676|62|11|6|4	B.1.1|B.1.1.37|AD.2|B.1.1.311|B.1.1.307|B.1.1.284|AE.8|B.1.1.277|B.1.1.214|D.2|B.1.1.191|B.1.1.303|B.1.1.306|B.1.1.33|B.1.1.279|B.1.1.288|B.1.1.28|B.1.1.301|B.1.1.157|C.30|C.35|B.1.1.1|B.1.1.10|B.1.1.189|B.1.1.286|B.1.1.222|B.1.1.232|B.1.1.464|B.1.1.196|B.1.1.121|B.1.1.291|B.1.1.372|B.1.1.434|B.1.1.70|B.1.1.255|B.1.1.326|B.1.1.216|B.1.1.224|B.1.1.63|K.3|B.1.1.317|B.1.1.269|B.1.1.429|B.1.1.253|B.1…	466|354|303|234|191|163|85|84|80|66|61|59|55|47|46|46|43|41|39|39|37|35|34|34|32|29|29|27|26|25|25|23|22|22|19|19|18|18|18|18|17|16|16|15|15|15|15|15|14|14|14|13|11|11|11|11|10|10|10|10|9|9|9|9|9|8|8|8|8|7|7|7|7|7|6|6|6|6|6|6|6|6|6|6|5|5|5|5|5|5|5|5|5|5|4|4|4|4|4|4|4|4|4|4|4|4|4|4|4|4|4|4|4|4|3|3|3|3|3|3|3|3|3|3|3|3|3|3|3|3|3|3|3|3|2|2|2|2|2|2|2|2|2|2|2|2|2|2|2|2|2|2|2|2|2|2|2|2|2|2|2|2|2|2|2|2|2…
2020_38	Sep 20, 20	T445C|C6286T|G21255C|C22227T|C26801G|C28932T|G29645T	3387	27.8742		GV|O|GH	3357|29|1	B.1.177|B.1.177.45|B.1.177.7|B.1.177.4|B.1.177.21|B.1.177.57|B.1.177.11|B.1.177.56|B.1.177.15|B.1.177.17|B.1.177.24|B.1.177.8|B.1.177.87|B.1.177.20|B.1.177.54|B.1.177.12|B.1.177.3|B.1.177.19|B.1.177.10|B.1.177.14|B.1.177.5|B.1.177.81|B.1.177.18|B.1.177.33|B.1.177.16|B.1.177.55|B.1.177.84|B.1.177.2|B.1.177.50|B.1.177.75|B.1.177.83|W.3|W.4|B.1.177.9|B.1.177.82|B.1.177.44|B.1.177.6|AA.1|B.1.177.43|B…	1794|204|204|162|138|125|99|90|54|51|48|31|30|28|28|25|22|21|20|18|17|13|11|11|10|10|10|9|8|8|8|8|8|7|6|5|5|4|4|4|4|4|3|3|3|3|2|1|1|1|1|1|1|1
2020_38	Sep 20, 20	C18877T|C26735T	1056	8.69064		GH|G|O	1050|3|3	B.1.160|B.1.36.17|B.1.36|B.1.36.22|B.1.523|B.1.471|B.1.36.29|B.1.160.23|B.1.36.9|B.1|B.1.36.28|B.1.36.36|B.1.36.38|B.1.36.26|B.1.36.8|B.1.160.28|B.1.36.12|B.1.36.39|B.1.463|B.1.160.14|B.1.36.20|B.1.36.7|B.1.468|B.1.36.1|B.1.36.16|B.1.36.18|B.1.36.23|B.1.459|B.1.1|B.1.160.26|B.1.260|B.1.36.19|B.1.36.35|B.1.469	479|191|87|47|37|26|21|15|15|13|13|13|10|9|8|7|7|7|7|6|5|5|5|4|4|3|3|3|1|1|1|1|1|1
2020_38	Sep 20, 20	C10319T|A18424G|C21304T|G25907T|C27964T|C28472T	676	5.56333	A18424G|C21304T|G25907T|C28472T|C28869T	GH|O|G	671|4|1	B.1.2	676
2020_38	Sep 20, 20	C4543T|G5629T|G9526T|C11497T|G13993T|G15766T|A16889G|G17019T|G22992A|C25710T|T26876C|G28975C|G29399A	481	3.95852	C4543T|G5629T|G9526T|C11497T|G13993T|G15766T|A16889G|G17019T|C25710T|T26876C|G28975C|G29399A	GH|O	480|1	B.1.160|B.1.160.23|B.1.160.28|B.1.160.14	456|15|7|3
2020_38	Sep 20, 20	T7767C|C8047T|C17104T|C22879A|G29734C	432	3.55526		G|O	428|4	B.1.258|B.1.258.7|B.1.258.3|B.1.258.10|B.1.258.9|B.1.258.11|B.1.258.17|B.1.258.4|B.1.258.6|B.1.258.5|G.1|B.1.258.2|B.1.258.12|B.1.258.20	196|60|42|31|30|24|15|13|8|4|4|3|1|1
2020_38	Sep 20, 20	C21637T|A28169G	346	2.8475		GR|O|G|GV	342|2|1|1	B.1.1.37|B.1	345|1
2020_38	Sep 20, 20	G8083A|C14805T	331	2.72406		GH|O|G	328|2|1	B.1.2	331
2020_38	Sep 20, 20	G12988T|G15598A|G18028T|TACATG21765.|T24910C|T26972C|C27800A	312	2.56769		G|O	310|2	B.1.258|B.1.258.7|B.1.258.9|B.1.258.10|B.1.258.11|B.1.258.17|B.1.258.4|B.1.258.6|B.1.258.5|B.1.258.12|B.1.258.20	139|54|30|29|24|11|11|8|4|1|1
2020_38	Sep 20, 20	T3256C|C5622T|G14202T|G19542T|C19718T|C22388T|G29227T|C29466T|A29771G	274	2.25496	T3256C|C5622T|G14202T|G19542T|C19718T|C22388T|C26060T|G29227T|C29466T|A29771G	GR|O	267|7	AD.2	274
2020_38	Sep 20, 20	C8683T|G15406T	269	2.21381		GR|O|G	266|2|1	B.1.1.37	269
2020_38	Sep 20, 20	T1927C|A22255T	246	2.02452		GH|O	245|1	B.1.2	246
2020_38	Sep 20, 20	T6023C|G19999T	207	1.70356		GV|G|GH	205|1|1	B.1.177.45	207
2020_38	Sep 20, 20	G1210T|G9802T	194	1.59658		GR|G	191|3	B.1.1.307|B.1	192|2
2020_38	Sep 20, 20	C5170T|G11132T	194	1.59658		GV|O	193|1	B.1.177|B.1.177.15|B.1.177.14|AA.1	122|51|18|3
2020_38	Sep 20, 20	G11230T|G11401T|T24088C|G25617T	194	1.59658	G11230T|T24088C;G11401T|G25617T	GR	194	B.1.1.311	194
2020_38	Sep 20, 20	G25062T|C28657T	185	1.52251	G25049T|G25062T|C28657T	GV|O	184|1	B.1.177.11|B.1.177	102|83
2020_38	Sep 20, 20	G10097A|C23731T	169	1.39083		GR|O|G	164|3|2	C.30|C.35|B.1.1.1|B.1.1.372|C.8|C.26|C.14|C.23|C.36|B.1|C.1|C.18|C.32|C.12|C.16|C.2|C.36.1|C.6	39|36|35|20|9|5|4|4|4|2|2|2|2|1|1|1|1|1
2020_38	Sep 20, 20	T4346C|C9286T|C10376T|C14708T|C28725T	162	1.33322	T4346C|C9286T|C14708T|C28725T|G29692T	GR	162	B.1.1.284	162
2020_38	Sep 20, 20	A11533G|T26424C	149	1.22624		GV	149	B.1.177	149
2020_38	Sep 20, 20	T20661C|C29386T	144	1.18509		GV|O	142|2	B.1.177|B.1.177.12|B.1.177.44|B.1.177.43|B.1.177.36|B.1.177.38|B.1.177.41	107|25|5|4|1|1|1
2020_38	Sep 20, 20	C66T|A11781G|C25614T	143	1.17686		GV	143	B.1.177.4	143
2020_38	Sep 20, 20	C3602T|C6941T|C21855T|A25505G|G25906C|G25996T|C28651T	132	1.08633	C3602T|C6941T|C21855T|A25505G|G25996T|C28651T	G	132	B.1.221|B.1.221.1|B.1.221.3	95|25|12
2020_38	Sep 20, 20	C1513T|C22377T	127	1.04518		GV|O	126|1	B.1.177|B.1.177.87|B.1.177.84|B.1.177.83|B.1.177.82	72|30|10|8|7
2020_38	Sep 20, 20	G526T|C20762T	119	0.979343		G|GV	118|1	B.1	119
2020_39	Sep 27, 20	C241T|C3037T|C14408T|A23403G	11542	96.0952		GR|GV|GH|G|O|GRA|GRY	3588|3248|2610|2023|68|3|2	B.1.177|B.1.2|B.1|B.1.1.37|B.1.160|B.1.1|AD.2|B.1.1.307|B.1.177.45|B.1.258|B.1.1.312|B.1.1.311|B.1.36|B.1.243|B.1.1.284|B.1.177.11|B.1.177.4|B.1.177.7|B.1.177.57|B.1.221|B.1.1.214|B.1.240|B.1.128|B.1.177.8|B.1.36.17|S.1|B.1.177.5|B.1.369|B.1.177.21|B.1.36.22|B.1.1.28|B.1.1.33|B.1.177.56|B.1.1.434|B.1.234|AE.8|B.1.389|B.1.160.23|B.1.595|B.1.1.306|B.1.1.429|B.1.416.1|D.2|B.1.1.277|B.1.1.417|B.1.523…	1692|764|763|472|449|358|275|254|251|199|180|169|169|165|156|151|146|134|114|109|102|98|97|81|73|72|63|60|59|59|58|57|57|55|55|51|51|50|50|46|44|44|44|41|41|40|39|38|38|36|36|36|34|33|33|32|31|30|30|30|30|30|29|29|28|27|27|26|26|26|26|26|26|26|26|25|25|25|25|24|24|24|24|24|22|20|20|20|20|19|19|19|19|19|19|19|18|18|17|17|17|17|16|16|16|16|16|16|16|16|15|15|15|15|15|15|14|14|14|14|13|13|13|13|13|12…
2020_39	Sep 27, 20	G28881A|G28882A|G28883C	3822	31.8208		GR|O|G|GRA|GRY	3776|36|6|2|2	B.1.1.37|B.1.1|AD.2|B.1.1.307|B.1.1.312|B.1.1.311|B.1.1.284|B.1.1.214|S.1|B.1.1.28|B.1.1.33|B.1.1.434|AE.8|D.2|B.1.1.429|B.1.1.277|B.1.1.306|B.1.1.417|B.1.1.303|B.1.1.279|B.1.1.317|B.1.1.464|B.1.1.1|B.1.1.222|B.1.1.157|K.3|B.1.1.326|C.30|B.1.1.25|B.1.1.288|B.1.1.39|C.35|B.1.1.302|B.1.1.70|B.1.1.191|B.1.1.198|B.1.1.286|B.1.1.294|B.1.1.298|B.1.1.309|B.1.1.121|B.1.1.269|B.1.1.372|B.1.1.159|B.1.1.176…	484|467|277|263|180|172|156|102|72|58|57|55|51|47|45|43|41|41|39|37|33|32|31|31|30|29|27|25|24|24|24|24|20|20|19|16|16|16|16|15|14|14|14|13|13|13|13|13|11|11|11|11|10|10|10|9|9|8|8|8|8|8|8|7|7|7|7|6|6|6|6|6|6|6|6|6|5|5|5|5|5|5|5|5|5|5|5|5|5|5|4|4|4|4|4|4|4|4|4|4|4|4|4|4|4|4|4|4|4|4|4|4|4|4|3|3|3|3|3|3|3|3|3|3|3|3|3|3|3|3|3|3|2|2|2|2|2|2|2|2|2|2|2|2|2|2|2|2|2|2|2|2|2|2|2|2|2|2|2|2|2|2|2|1|1|1|1|1|…
2020_39	Sep 27, 20	T445C|C6286T|G21255C|C22227T|C26801G|C28932T|G29645T	3177	26.4508		GV|O	3136|41	B.1.177|B.1.177.45|B.1.177.11|B.1.177.4|B.1.177.7|B.1.177.57|B.1.177.8|B.1.177.5|B.1.177.56|B.1.177.21|B.1.177.17|B.1.177.54|B.1.177.12|B.1.177.32|B.1.177.24|B.1.177.16|B.1.177.69|W.4|B.1.177.10|B.1.177.20|B.1.177.44|B.1.177.18|B.1.177.87|B.1.177.81|B.1.177.9|B.1.177.15|B.1.177.19|B.1.177.3|W.3|B.1.177.65|B.1.177.82|B.1.177.33|B.1.177.60|B.1.177.14|B.1.177.6|B.1.177.84|B.1.177.41|B.1.177.52|B.1.1…	1598|245|150|145|123|109|82|60|58|56|35|34|30|28|27|26|26|25|24|24|23|18|18|17|17|15|15|15|14|13|13|12|9|7|7|7|6|6|4|4|4|3|3|3|3|3|2|2|2|2|1|1|1|1|1
2020_39	Sep 27, 20	C18877T|C26735T	1087	9.05004		GH|O|G	1076|8|3	B.1.160|B.1.36|B.1.36.17|B.1.36.22|B.1.160.23|B.1.523|B.1.463|B.1.36.29|B.1.36.36|B.1.36.10|B.1.36.28|B.1.36.26|B.1.471|B.1.160.14|B.1.36.8|B.1.36.38|B.1.36.9|B.1.36.39|B.1.36.16|B.1|B.1.36.1|B.1.36.20|B.1.160.15|B.1.160.7|B.1.36.12|B.1.36.19|B.1.36.2|B.1.468|B.1.469|B.1.470|B.1.160.16|B.1.160.26|B.1.160.32|B.1.36.23|B.1.36.27|B.1.36.34|B.1.36.35|B.1.459	452|169|74|58|50|40|33|27|26|25|19|16|12|11|11|9|8|6|5|4|4|4|2|2|2|2|2|2|2|2|1|1|1|1|1|1|1|1
2020_39	Sep 27, 20	C10319T|A18424G|C21304T|G25907T|C27964T|C28472T	653	5.43668	A18424G|C21304T|G25907T|C28472T|C28869T	GH|O	646|7	B.1.2	653
2020_39	Sep 27, 20	C4543T|G5629T|G9526T|C11497T|G13993T|G15766T|A16889G|G17019T|G22992A|C25710T|T26876C|G28975C|G29399A	464	3.86313	C4543T|G5629T|G9526T|C11497T|G13993T|G15766T|A16889G|G17019T|C25710T|T26876C|G28975C|G29399A	GH|O|G	454|7|3	B.1.160|B.1.160.23|B.1.160.14|B.1.160.7|B.1.160.16|B.1.160.32	405|50|5|2|1|1
2020_39	Sep 27, 20	C8683T|G15406T|C21637T|A28169G	437	3.63833	C21637T|A28169G;C8683T|G15406T	GR	437	B.1.1.37	437
2020_39	Sep 27, 20	G8083A|C14805T	304	2.53101		GH|O	301|3	B.1.2	304
2020_39	Sep 27, 20	T1927C|A22255T	298	2.48106		GH|O	295|3	B.1.2	298
2020_39	Sep 27, 20	T1344C|A4291T|C19862T|A19960G	270	2.24794		GR	270	B.1.1.37	270
2020_39	Sep 27, 20	T3256C|C5622T|G14202T|G19542T|C19718T|C26060T|G29227T|C29466T|A29771G	260	2.16468	T3256C|C5622T|G14202T|G19542T|C19718T|C22388T|C26060T|G29227T|C29466T|A29771G	GR|O	256|4	AD.2|B.1.1.315	259|1
2020_39	Sep 27, 20	G1210T|G9802T|G12067T	259	2.15636	G1210T|G9802T	GR	259	B.1.1.307	259
2020_39	Sep 27, 20	T6023C|G19999T	250	2.08142		GV|O|G	246|3|1	B.1.177.45	250
2020_39	Sep 27, 20	T7767C|C8047T|G12988T|G15598A|C17104T|G18028T|TACATG21765.|C22879A|T24910C|T26972C|C27800A|G29734C	245	2.0398	G12988T|G15598A|G18028T|TACATG21765.|T24910C|T26972C|C27800A;T7767C|C8047T|C17104T|C22879A|G29734C	G|O	244|1	B.1.258|B.1.258.10|B.1.258.7|B.1.258.4|B.1.258.17|B.1.258.11|B.1.258.9|B.1.258.5|B.1.258.6|B.1.258.12	149|25|25|13|12|8|8|2|2|1
2020_39	Sep 27, 20	G25049T|G25062T|C28657T	230	1.91491		GV|O	227|3	B.1.177.11|B.1.177	150|80
2020_39	Sep 27, 20	C2455T|C14625T|C19018T|A24432T|A28081G	180	1.49863		GR	180	B.1.1.312	180
2020_39	Sep 27, 20	C13667T|G15957T|A27865T|T27866A|T29785A	170	1.41537		GR	170	B.1.1.307	170
2020_39	Sep 27, 20	T4346C|C9286T|C10376T|C14708T|C28725T|G29692T	156	1.29881	T4346C|C9286T|C14708T|C28725T|G29692T	GR	156	B.1.1.284	156
2020_39	Sep 27, 20	G11230T|G11401T|T24088C|G25617T	155	1.29048	G11230T|T24088C;G11401T|G25617T	GR|O	154|1	B.1.1.311	155
2020_39	Sep 27, 20	C5170T|G11132T	144	1.1989		GV|O	143|1	B.1.177|B.1.177.15|B.1.177.14	122|15|7
2020_39	Sep 27, 20	C1513T|C22377T	143	1.19057		GV|O	139|4	B.1.177|B.1.177.87|B.1.177.82|B.1.177.84|B.1.177.83	104|18|13|7|1
2020_39	Sep 27, 20	A11781G|C25614T	142	1.18225	C66T|A11781G|C25614T	GV|O	140|2	B.1.177.4	142
2020_39	Sep 27, 20	T20661C|C29386T	136	1.1323		GV|G	134|2	B.1.177|B.1.177.12|B.1.177.44|B.1.177.41|B.1.177.43|B.1.177.38	72|31|22|5|5|1
2020_39	Sep 27, 20	T4195A|C10977T|C26151T	136	1.1323		GV	136	B.1.177.11	136
2020_39	Sep 27, 20	C3602T|C6941T|C21855T|A25505G|G25906C|G25996T|C28651T	123	1.02406	C3602T|C6941T|C21855T|A25505G|G25996T|C28651T	G	123	B.1.221|B.1.221.1|B.1.221.3|B.1.221.4	86|20|16|1
2020_39	Sep 27, 20	G10097A|C23731T	122	1.01574		GR|GH	121|1	B.1.1.1|C.30|C.35|C.11|B.1.1.372|C.1|C.16|C.18|C.9|C.26|C.36|C.4|C.8|B.1.1.375|B.1.351|C.14|C.23|C.28|C.34|C.36.1	26|25|23|11|9|4|3|3|3|2|2|2|2|1|1|1|1|1|1|1
2020_39	Sep 27, 20	A11533G|T26424C	121	1.00741		GV|G|O	117|3|1	B.1.177	121
2020_40	Oct 04, 20	C241T|C3037T|C14408T|A23403G	14331	95.8339		GV|GR|GH|G|O|GRY|GRA|GK	4747|3770|3093|2518|197|3|2|1	B.1.177|B.1.2|B.1|B.1.177.45|B.1.160|B.1.1|B.1.1.37|B.1.177.4|AD.2|B.1.177.7|B.1.1.307|B.1.177.57|B.1.243|B.1.258|B.1.1.311|B.1.1.284|B.1.36.17|B.1.221|B.1.240|B.1.1.214|B.1.177.56|B.1.177.17|B.1.177.54|B.1.177.16|AE.8|B.1.36|B.1.1.157|B.1.234|B.1.139|B.1.36.22|B.1.1.312|B.1.1.176|B.1.126|B.1.400|B.1.177.8|B.1.369|B.1.1.434|B.1.128|B.1.1.33|C.30|W.4|B.1.1.28|B.1.177.69|B.1.396|B.1.463|B.1.177.15|…	2202|1016|769|515|489|384|323|322|270|231|230|229|206|200|197|168|135|112|112|107|105|99|99|98|97|96|87|82|81|81|80|77|76|75|74|71|70|70|69|59|59|56|55|55|55|54|52|52|50|50|47|47|47|45|44|43|43|43|43|42|41|41|40|40|40|39|37|36|34|34|34|33|33|33|33|32|32|32|31|30|30|30|29|29|29|28|27|27|26|26|26|26|26|25|25|25|25|24|24|24|23|23|23|23|22|22|21|21|21|20|20|20|19|19|19|18|18|18|17|17|17|17|16|16|16|1…
2020_40	Oct 04, 20	T445C|C6286T|G21255C|C22227T|C26801G|C28932T|G29645T	4849	32.4261		GV|O|GH|GR	4750|95|3|1	B.1.177|B.1.177.45|B.1.177.4|B.1.177.57|B.1.177.7|B.1.177.56|B.1.177.54|B.1.177.17|B.1.177.16|B.1.177.8|W.4|B.1.177.69|B.1.177.15|B.1.177.5|B.1.177.20|B.1.177.24|B.1.177.21|B.1.177.11|B.1.177.44|B.1.177.55|B.1.177.9|B.1.177.81|B.1.177.82|B.1.177.6|B.1.177.87|B.1.177.65|B.1.177.19|B.1.177.18|B.1.177.23|B.1.177.33|B.1.177.3|B.1.177.32|B.1.177.77|B.1.177.84|B.1.177.10|B.1.177.12|B.1.177.48|B.1.177.2…	2161|511|337|240|231|107|104|101|97|71|60|58|54|54|47|41|39|37|36|35|33|32|32|28|27|23|22|18|18|18|17|15|12|12|11|11|10|9|9|8|8|8|7|6|4|4|4|3|3|3|3|2|2|2|2|1|1
2020_40	Oct 04, 20	G28881A|G28882A|G28883C	4086	27.3238		GR|O|G|GRY|GRA	3979|78|24|3|2	B.1.1|B.1.1.37|AD.2|B.1.1.307|B.1.1.311|B.1.1.284|B.1.1.214|AE.8|B.1.1.157|B.1.1.312|B.1.1.176|B.1.1.434|B.1.1.33|C.30|D.2|B.1.1.28|B.1.1.1|B.1.1.25|B.1.1.294|B.1.1.39|B.1.1.279|C.35|B.1.1.222|B.1.1.70|B.1.1.317|B.1.1.277|B.1.1.298|B.1.1.306|C.1|C.11|AP.1|B.1.1.464|B.1.1.429|B.1.1.303|B.1.1.326|K.3|B.1.1.198|B.1.1.67|B.1.1.372|B.1.1.170|B.1.1.308|B.1.1.316|B.1.1.448|B.1.1.196|B.1.1.329|B.1.1.416|…	449|347|280|247|201|168|107|97|87|80|77|71|69|63|61|57|55|53|53|47|43|43|42|39|38|30|29|29|29|27|26|26|24|23|23|21|20|20|18|17|17|16|16|15|15|15|15|14|14|13|12|12|12|12|12|11|11|11|11|11|11|11|10|10|10|10|9|9|9|9|9|8|8|8|8|8|8|8|8|8|7|7|7|7|7|7|7|6|6|6|6|6|6|6|6|6|6|6|6|6|5|5|5|5|5|5|5|5|5|5|5|5|4|4|4|4|4|4|4|4|4|4|4|4|4|4|4|3|3|3|3|3|3|3|3|3|3|3|3|3|3|3|3|3|3|2|2|2|2|2|2|2|2|2|2|2|2|2|2|2|2|2|2|…
2020_40	Oct 04, 20	C18877T|C26735T	1235	8.25866		GH|O|G	1203|29|3	B.1.160|B.1.36.17|B.1.36|B.1.36.22|B.1.463|B.1.160.23|B.1.36.29|B.1.160.7|B.1.36.9|B.1.523|B.1.471|B.1|B.1.36.36|B.1.36.8|B.1.160.32|B.1.36.28|B.1.160.16|B.1.36.16|B.1.160.8|B.1.36.27|B.1.36.38|B.1.36.39|B.1.36.1|B.1.36.10|B.1.459|B.1.470|B.1.160.14|B.1.160.31|B.1.36.20|B.1.36.35|B.1.247|B.1.36.23|B.1.36.31|B.1.160.10|B.1.160.11|B.1.160.22|B.1.160.28|B.1.36.2|B.1.468|B.1.1|B.1.160.15|B.1.36.12|B.…	510|146|96|81|55|45|33|23|19|16|15|14|14|14|12|12|11|11|10|9|9|8|7|7|5|5|4|4|4|4|3|3|3|2|2|2|2|2|2|1|1|1|1|1|1|1|1|1|1|1
2020_40	Oct 04, 20	C10319T|A18424G|C21304T|G25907T|C27964T|C28472T|C28869T	872	5.83122	A18424G|C21304T|G25907T|C28472T|C28869T;C10319T|C27964T	GH|O|G	860|8|4	B.1.2	872
2020_40	Oct 04, 20	C4543T|G5629T|G9526T|C11497T|G13993T|G15766T|A16889G|G17019T|G22992A|C25710T|T26876C|G28975C|G29399A	560	3.74482	C4543T|G5629T|G9526T|C11497T|G13993T|G15766T|A16889G|G17019T|C25710T|T26876C|G28975C|G29399A	GH|O|G	542|16|2	B.1.160|B.1.160.23|B.1.160.7|B.1.160.32|B.1.160.8|B.1.160.16|B.1.160.10|B.1.160.28|B.1.160.14	462|43|23|12|10|5|2|2|1
2020_40	Oct 04, 20	T6023C|G19999T	515	3.44389		GV|O	514|1	B.1.177.45	515
2020_40	Oct 04, 20	T7767C|C8047T|C17104T|C22879A|G29734C	414	2.76849		G|O	407|7	B.1.258|B.1.258.7|B.1.258.3|B.1.258.17|B.1.258.12|B.1.258.4|B.1.258.2|B.1.258.11|B.1.258.5|B.1.258.6|B.1.258.10|B.1.258.9|G.1|B.1.258.14|B.1.258.21|B.1.258.18	176|43|41|30|24|24|17|14|13|11|6|6|4|2|2|1
2020_40	Oct 04, 20	T1927C|A22255T	350	2.34051		GH|O	348|2	B.1.2	350
2020_40	Oct 04, 20	G12988T|G15598A|G18028T|TACATG21765.|T24910C|T26972C|C27800A	339	2.26695		G|O	331|8	B.1.258|B.1.258.7|B.1.258.17|B.1.258.4|B.1.258.12|B.1.258.11|B.1.258.5|B.1.258.6|B.1.258.10|B.1.258.9|B.1.258.21|B.1.258.18	164|43|33|25|21|14|13|11|6|6|2|1
2020_40	Oct 04, 20	G8083A|C14805T	325	2.17333		GH|O|G	321|3|1	B.1.2	325
2020_40	Oct 04, 20	A1987G|A11781G|C25614T	306	2.04628	C66T|A11781G|C25614T	GV|O|G	299|6|1	B.1.177.4	306
2020_40	Oct 04, 20	C8683T|G15406T|C21637T|A28169G	302	2.01953	C21637T|A28169G;C8683T|G15406T	GR|O|G	288|12|2	B.1.1.37	302
2020_40	Oct 04, 20	C5170T|G11132T	270	1.80554		GV|O|GR	263|6|1	B.1.177|B.1.177.15|AA.1|B.1.177.14	211|55|2|2
2020_40	Oct 04, 20	C4002T|G10097A|C13536T|C23731T	256	1.71192	G10097A|C23731T;C4002T|C13536T	GR|O|G	249|6|1	C.30|B.1.1.1|C.35|C.1|C.11|C.34|C.30.1|C.18|C.23|C.8|C.16|C.36|C.2|C.4|C.36.1|C.9	63|53|40|29|26|11|6|5|5|5|4|3|2|2|1|1
2020_40	Oct 04, 20	T3256C|C5622T|G14202T|G19542T|C22388T|G29227T|C29466T|A29771G	249	1.66511	T3256C|C5622T|G14202T|G19542T|C19718T|C22388T|C26060T|G29227T|C29466T|A29771G	GR|O	242|7	AD.2	249
2020_40	Oct 04, 20	A11533G|T26424C	225	1.50461		GV|O|G	219|5|1	B.1.177	225
2020_40	Oct 04, 20	G1210T|G9802T|G12067T|C13667T|G15957T|A27865T|T27866A|T29785A	199	1.33075	C13667T|G15957T|A27865T|T27866A|T29785A;G1210T|G9802T	GR|O	192|7	B.1.1.307	199
2020_40	Oct 04, 20	G11230T|G11401T|T24088C|G25617T	190	1.27056	G11230T|T24088C;G11401T|G25617T	GR|O|G	182|6|2	B.1.1.311	190
2020_40	Oct 04, 20	T4346C|C9286T|C10376T|C14708T|C28725T	169	1.13013	T4346C|C9286T|C14708T|C28725T|G29692T	GR	169	B.1.1.284|B.1.1	168|1
2020_40	Oct 04, 20	C1513T|C22377T	162	1.08332		GV|O|G	159|2|1	B.1.177|B.1.177.82|B.1.177.87|B.1.177.84|B.1.177.83|B.1	86|33|28|12|2|1
2020_40	Oct 04, 20	T20661C|C29386T	158	1.05657		GV|O	156|2	B.1.177|B.1.177.44|B.1.177.12|B.1.177.39|B.1.177.43|B.1.177.38	101|39|11|4|2|1
2020_40	Oct 04, 20	C21855T|A25505G|G25906C|G25996T|C28651T	150	1.00308	C3602T|C6941T|C21855T|A25505G|G25996T|C28651T	G|O	149|1	B.1.221|B.1.221.1|B.1.221.3|B.1.221.2	108|24|16|2
2020_41	Oct 11, 20	C241T|C3037T|C14408T|A23403G	15476	96.1302		GV|GR|GH|G|O|GK|GRY|GRA	5170|3997|3244|2684|320|49|8|4	B.1.177|B.1.2|B.1.160|B.1|B.1.1|B.1.258|B.1.177.45|B.1.177.4|B.1.1.37|B.1.177.57|AD.2|B.1.1.311|B.1.243|B.1.177.7|B.1.1.307|B.1.221|B.1.1.214|B.1.240|B.1.1.284|B.1.177.56|B.1.36.17|B.1.234|B.1.1.70|B.1.177.17|B.1.177.54|AE.8|B.1.177.21|B.1.36|B.1.1.157|B.1.258.11|B.1.1.176|B.1.128|B.1.1.279|B.1.1.298|B.1.177.87|B.1.1.277|B.1.1.1|W.4|B.1.1.33|B.1.177.16|B.1.1.28|B.1.177.44|B.1.177.9|B.1.396|B.1.1.…	2571|1036|707|702|460|369|364|346|317|276|252|247|218|205|174|167|141|140|137|134|127|109|105|102|102|98|96|87|82|82|80|80|79|79|77|73|68|66|64|62|61|60|60|59|58|57|54|49|49|49|48|48|47|47|46|44|42|42|41|40|40|40|39|39|39|39|38|37|37|36|35|35|34|34|34|33|33|32|32|32|31|31|30|29|29|29|29|29|28|27|27|25|25|24|24|24|24|24|23|23|23|23|22|22|22|22|22|22|22|21|21|21|21|20|20|20|20|20|19|19|19|19|19|18|…
2020_41	Oct 11, 20	T445C|C6286T|G21255C|C22227T|C26801G|C28932T|G29645T	5350	33.2319		GV|O|GH|G|GR	5174|168|6|1|1	B.1.177|B.1.177.4|B.1.177.45|B.1.177.57|B.1.177.7|B.1.177.56|B.1.177.54|B.1.177.17|B.1.177.21|B.1.177.87|W.4|B.1.177.9|B.1.177.16|B.1.177.44|B.1.177.8|B.1.177.20|B.1.177.12|B.1.177.18|B.1.177.6|B.1.177.81|B.1.177.69|B.1.177.24|B.1.177.15|B.1.177.58|B.1.177.5|B.1.177.19|B.1.177.55|B.1.177.23|B.1.177.65|B.1.177.33|B.1.177.11|B.1.177.32|B.1.177.2|B.1.177.77|B.1.177.26|B.1.177.82|B.1.177.10|W.3|B.1.1…	2528|363|361|279|211|134|108|101|96|76|67|66|63|57|51|50|48|47|47|44|40|39|35|35|31|30|30|28|24|22|20|16|15|15|14|14|13|13|12|10|10|10|9|7|7|7|7|6|6|5|4|4|3|3|2|1|1|1|1|1|1|1
2020_41	Oct 11, 20	G28881A|G28882A|G28883C	4293	26.6663		GR|O|G|GRY|GRA	4158|100|21|8|6	B.1.1|B.1.1.37|AD.2|B.1.1.311|B.1.1.307|B.1.1.214|B.1.1.284|B.1.1.70|AE.8|B.1.1.157|B.1.1.279|B.1.1.176|B.1.1.298|B.1.1.277|B.1.1.1|B.1.1.33|B.1.1.28|B.1.1.312|B.1.1.222|B.1.1.317|B.1.1.39|C.30|B.1.1.294|B.1.1.198|B.1.1.434|C.35|B.1.1.25|D.2|AP.1|B.1.1.286|B.1.1.304|B.1.1.306|B.1.1.196|B.1.1.297|B.1.1.288|B.1.1.464|C.4|B.1.1.416|K.3|B.1.1.170|B.1.1.329|B.1.1.303|B.1.1.269|B.1.1.207|B.1.1.326|P.2|…	500|325|261|259|177|141|137|107|98|82|82|80|79|73|69|65|62|54|52|51|46|46|42|41|41|40|36|36|31|29|29|25|22|22|21|21|21|20|20|19|19|18|17|16|16|16|15|15|15|14|14|14|13|13|13|13|13|13|12|12|12|11|11|10|10|10|10|10|9|9|9|9|9|9|9|9|8|8|8|8|8|8|8|8|8|8|8|8|7|7|7|7|7|6|6|6|6|6|6|6|6|6|6|6|6|6|5|5|5|5|5|5|5|5|5|5|5|4|4|4|4|4|4|4|4|4|4|4|4|4|4|3|3|3|3|3|3|3|3|3|3|3|3|3|3|3|3|3|3|3|3|2|2|2|2|2|2|2|2|2|2|2…
2020_41	Oct 11, 20	C18877T|C26735T	1384	8.59681		GH|O|G	1357|24|3	B.1.160|B.1.36.17|B.1.36|B.1.160.7|B.1.36.29|B.1.523|B.1.160.8|B.1.36.38|B.1.36.36|B.1.36.22|B.1.36.35|B.1.36.9|B.1.160.16|B.1.36.8|B.1.36.39|B.1.463|B.1.160.32|B.1.36.10|B.1|B.1.36.28|B.1.160.15|B.1.471|B.1.160.23|B.1.36.1|B.1.36.16|B.1.160.26|B.1.36.2|B.1.468|B.1.160.11|B.1.36.33|B.1.459|B.1.460|B.1.160.20|B.1.160.22|B.1.36.20|B.1.36.31|B.1.36.37|B.1.160.14|B.1.36.19|B.1.467|B.1.470|B.1.160.10|…	714|129|89|46|34|29|28|27|23|22|20|19|17|16|15|14|12|12|11|10|9|8|6|6|6|5|5|5|4|4|4|4|3|3|3|3|3|2|2|2|2|1|1|1|1|1|1|1|1
2020_41	Oct 11, 20	C10319T|A18424G|C21304T|G25907T|C27964T|C28472T	888	5.51587	C10319T|C27964T;A18424G|C21304T|G25907T|C28472T|C28869T	GH|O|G	881|6|1	B.1.2	888
2020_41	Oct 11, 20	C4543T|G5629T|G9526T|C11497T|G13993T|G15766T|A16889G|G17019T|G22992A|C25710T|T26876C|G28975C|G29399A	754	4.68352	C4543T|G5629T|G9526T|C11497T|G13993T|G15766T|A16889G|G17019T|C25710T|T26876C|G28975C|G29399A	GH|O|G	749|4|1	B.1.160|B.1.160.7|B.1.160.8|B.1.160.16|B.1.160.32|B.1.160.23|B.1.160.15|B.1.160.26|B.1.160.11|B.1.160.20|B.1.160.22|B.1.160.28|B.1.160.10|B.1.160.12|B.1.160.14|B.1.160.31	633|46|27|13|11|6|3|3|2|2|2|2|1|1|1|1
2020_41	Oct 11, 20	T7767C|C8047T|G12988T|G15598A|C17104T|G18028T|C22879A|T24910C|T26972C|C27800A|G29734C	495	3.07472	T7767C|C8047T|C17104T|C22879A|G29734C;G12988T|G15598A|G18028T|TACATG21765.|T24910C|T26972C|C27800A	G|O	489|6	B.1.258|B.1.258.11|B.1.258.17|B.1.258.4|B.1.258.12|B.1.258.7|B.1.258.5|B.1.258.6|B.1.258.10|B.1.258.9|B.1.258.21|B.1.258.18	284|79|47|19|17|16|14|7|4|4|3|1
2020_41	Oct 11, 20	G8083A|C14805T	468	2.90701		GH|O|GR	462|5|1	B.1.2|B.1.1.214	467|1
2020_41	Oct 11, 20	T6023C|G19999T	363	2.2548		GV|GH|G	358|4|1	B.1.177.45	363
2020_41	Oct 11, 20	C66T|A1987G|C25614T	346	2.1492	C66T|A11781G|C25614T	GV|O	333|13	B.1.177.4	346
2020_41	Oct 11, 20	A11533G|T26424C	334	2.07466		GV|O|G	324|9|1	B.1.177|B.1.177.63	331|3
2020_41	Oct 11, 20	C8683T|G15406T|C21637T|A28169G	288	1.78893	C21637T|A28169G;C8683T|G15406T	GR|O|G	272|15|1	B.1.1.37	288
2020_41	Oct 11, 20	C4002T|G10097A|C13536T|C23731T	263	1.63364	G10097A|C23731T;C4002T|C13536T	GR|O|G	253|8|2	B.1.1.1|C.30|C.35|C.4|C.14|C.36|C.18|C.30.1|C.32|C.1|C.23|C.36.1|C.26|C.28|C.8|C.13|C.29|C.33|C.36.2|B.1|C.16	68|46|39|21|14|10|9|9|9|7|6|5|4|3|3|2|2|2|2|1|1
2020_41	Oct 11, 20	T3256C|C5622T|G14202T|G19542T|C22388T|G29227T|C29466T|A29771G	252	1.56532	T3256C|C5622T|G14202T|G19542T|C19718T|C22388T|C26060T|G29227T|C29466T|A29771G	GR|O|G	235|14|3	AD.2	252
2020_41	Oct 11, 20	T20661C|C29386T	245	1.52183		GV|O|G	237|7|1	B.1.177|B.1.177.44|B.1.177.12|B.1.177.38|B.1.177.40|B.1.177.39|B.1.177.35|B.1.177.41|B.1.416.1	122|59|47|5|5|4|1|1|1
2020_41	Oct 11, 20	T1927C|A22255T	243	1.50941		GH|G	242|1	B.1.2|B.1.596	241|2
2020_41	Oct 11, 20	C1513T|C22377T	226	1.40381		GV|O|G	218|7|1	B.1.177|B.1.177.87|B.1.177.82|B.1.177.83|B.1.177.84	117|75|12|12|10
2020_41	Oct 11, 20	G11230T|G11401T|T24088C|G25617T	225	1.3976	G11230T|T24088C;G11401T|G25617T	GR|O|G	209|14|2	B.1.1.311	225
2020_41	Oct 11, 20	C3602T|C6941T|C21855T|A25505G|G25906C|G25996T|C28651T	221	1.37276	C3602T|C6941T|C21855T|A25505G|G25996T|C28651T	G|O	218|3	B.1.221|B.1.221.3|B.1.221.1|B.1.221.2	150|33|19|19
2020_41	Oct 11, 20	C5170T|G11132T	218	1.35412		GV|O|GH	210|7|1	B.1.177|B.1.177.15|AA.6|B.1.177.14	181|35|1|1
2020_41	Oct 11, 20	G1210T|G9802T|G12067T	176	1.09324	G1210T|G9802T	GR|O	170|6	B.1.1.307	176
2020_42	Oct 18, 20	C241T|C3037T|C14408T|A23403G	17388	94.6286		GV|GH|GR|G|O|GRY|GK|GRA	6454|4262|3852|2702|81|32|4|1	B.1.177|B.1.2|B.1.160|B.1|B.1.1|B.1.258|B.1.1.37|B.1.177.4|B.1.221|B.1.177.7|AD.2|B.1.177.45|B.1.1.311|B.1.177.57|B.1.243|B.1.1.214|B.1.36.17|B.1.1.307|B.1.177.87|B.1.177.54|B.1.234|B.1.36|B.1.1.284|B.1.177.17|B.1.177.56|AE.8|B.1.177.15|B.1.177.8|B.1.36.36|B.1.240|B.1.177.16|B.1.128|B.1.177.20|B.1.177.6|B.1.177.9|B.1.1.279|B.1.177.81|B.1.177.69|B.1.396|B.1.1.304|B.1.1.28|W.4|B.1.177.65|B.1.369|B.…	3308|1464|885|662|445|388|362|352|346|344|341|274|239|238|235|225|179|175|160|142|130|123|113|101|99|93|88|85|85|84|78|77|77|77|77|75|71|70|70|66|65|65|64|64|63|61|60|59|57|57|54|53|53|52|51|48|47|46|45|44|43|43|42|41|40|40|38|38|37|36|35|34|34|34|33|33|33|32|32|32|32|32|32|31|31|31|30|30|30|30|29|29|29|27|26|26|26|25|25|25|25|25|24|24|24|23|23|23|22|22|22|22|22|22|22|22|22|22|21|20|20|20|20|20|2…
2020_42	Oct 18, 20	T445C|C6286T|G21255C|C22227T|C26801G|C28932T|G29645T	6652	36.2014		GV|O|GH|G	6593|54|4|1	B.1.177|B.1.177.4|B.1.177.7|B.1.177.45|B.1.177.57|B.1.177.87|B.1.177.54|B.1.177.56|B.1.177.17|B.1.177.15|B.1.177.8|B.1.177.16|B.1.177.20|B.1.177.9|B.1.177.69|B.1.177.6|B.1.177.18|B.1.177.81|W.4|B.1.177.65|B.1.177.19|B.1.177.5|B.1.177.55|B.1.177.44|B.1.177.77|B.1.177.21|B.1.177.58|B.1.177.2|B.1.177.32|B.1.177.10|B.1.177.11|B.1.177.33|B.1.177.23|B.1.177.12|B.1.177.60|B.1.177.26|B.1.177.82|B.1.177.7…	3327|380|352|270|256|178|154|116|102|90|85|82|82|82|78|77|67|67|66|65|63|56|39|37|33|30|29|28|27|26|26|26|22|19|19|18|18|16|14|12|11|8|8|7|7|6|6|5|5|5|4|4|4|4|4|3|3|2|2|2|2|2|2|2|1|1|1|1|1|1|1|1|1|1
2020_42	Oct 18, 20	G28881A|G28882A|G28883C	4160	22.6395		GR|GRY|O|G|GRA	4078|34|28|17|3	B.1.1|B.1.1.37|AD.2|B.1.1.311|B.1.1.214|B.1.1.307|B.1.1.284|AE.8|B.1.1.279|B.1.1.304|B.1.1.28|B.1.1.222|B.1.1.39|B.1.1.434|AP.1|B.1.1.33|C.30|B.1.1.277|B.1.1.70|B.1.1.317|B.1.1.1|B.1.1.312|B.1.1.240|B.1.1.186|B.1.1.7|B.1.1.157|B.1.1.25|B.1.1.176|B.1.1.170|B.1.1.241|B.1.1.286|B.1.1.198|B.1.1.216|B.1.1.297|B.1.1.236|B.1.1.269|P.2|B.1.1.10|B.1.1.294|B.1.1.298|K.3|B.1.1.448|B.1.1.204|C.35|B.1.1.196|B…	493|397|359|248|225|191|113|93|79|66|65|59|57|55|53|51|51|46|45|44|40|36|35|34|34|32|30|26|25|25|24|23|23|23|22|22|22|20|20|20|20|19|18|18|17|17|17|17|17|17|13|13|13|13|12|12|12|12|12|11|11|11|11|11|10|10|10|9|9|9|9|8|8|8|8|7|7|7|7|7|7|6|6|6|6|6|6|6|6|5|5|5|5|5|5|5|5|5|5|5|5|5|4|4|4|4|4|4|4|4|4|4|4|4|4|4|3|3|3|3|3|3|3|3|3|3|3|3|3|3|3|3|3|3|3|3|2|2|2|2|2|2|2|2|2|2|2|2|2|2|2|2|2|2|2|2|2|2|2|2|2|2|2…
2020_42	Oct 18, 20	C18877T|C26735T	1813	9.86667		GH|G|O	1807|5|1	B.1.160|B.1.36.17|B.1.36|B.1.36.36|B.1.160.7|B.1.36.39|B.1.160.28|B.1.36.22|B.1.160.8|B.1.160.23|B.1.36.37|B.1.36.8|B.1.160.16|B.1|B.1.471|B.1.36.9|B.1.36.29|B.1.160.32|B.1.36.28|B.1.523|B.1.36.35|B.1.36.1|B.1.36.16|B.1.36.10|B.1.36.26|B.1.36.38|B.1.460|B.1.36.33|B.1.463|B.1.160.20|B.1.468|B.1.160.14|B.1.36.21|B.1.36.34|B.1.160.22|B.1.160.26|B.1.160.30|B.1.160.31|B.1.177|B.1.36.19|B.1.36.2|B.1.36…	889|183|130|85|50|50|42|33|29|27|22|20|19|18|18|17|16|14|14|13|12|10|10|8|8|8|7|5|5|4|4|3|3|3|2|2|2|2|2|2|2|2|2|2|1|1|1|1|1|1|1|1|1|1|1|1|1|1
2020_42	Oct 18, 20	C10319T|A18424G|C21304T|G25907T|C27964T|C28472T	1285	6.9932	C10319T|C27964T;A18424G|C21304T|G25907T|C28472T|C28869T	GH|O|G	1276|7|2	B.1.2	1285
2020_42	Oct 18, 20	C4543T|G5629T|G9526T|C11497T|G13993T|G15766T|A16889G|G17019T|G22992A|C25710T|T26876C|G28975C|G29399A	1005	5.46939	C4543T|G5629T|G9526T|C11497T|G13993T|G15766T|A16889G|G17019T|C25710T|T26876C|G28975C|G29399A	GH|G|O	1000|4|1	B.1.160|B.1.160.7|B.1.160.28|B.1.160.8|B.1.160.23|B.1.160.32|B.1.160.16|B.1.160.20|B.1.160.22|B.1.160.26|B.1.160.30|B.1.177|B.1.160.10|B.1.160.11|B.1.160.12|B.1.160.14|B.1.160.25|B.1.160.9	814|50|44|29|26|14|11|3|2|2|2|2|1|1|1|1|1|1
2020_42	Oct 18, 20	G8083A|C14805T	675	3.67347		GH|O|G	668|4|3	B.1.2|B.1.596	674|1
2020_42	Oct 18, 20	T7767C|C8047T|C17104T|C22879A|G29734C	562	3.0585		G|O	560|2	B.1.258|B.1.258.3|B.1.258.7|B.1.258.11|B.1.258.12|B.1.258.4|B.1.258.17|B.1.258.5|B.1.258.6|B.1.258.10|B.1.258.2|B.1.258.21|B.1.258.14|B.1.258.20|G.1	373|34|27|24|24|24|18|15|9|6|3|2|1|1|1
2020_42	Oct 18, 20	T1927C|A22255T	448	2.4381		GH	448	B.1.2	448
2020_42	Oct 18, 20	G12988T|G15598A|G18028T|T24910C|T26972C|C27800A	435	2.36735	G12988T|G15598A|G18028T|TACATG21765.|T24910C|T26972C|C27800A	G	435	B.1.258|B.1.258.7|B.1.258.4|B.1.258.12|B.1.258.11|B.1.258.17|B.1.258.5|B.1.258.6|B.1.258.10|B.1.258.21|B.1.258.20	283|29|25|24|23|17|15|10|6|2|1
2020_42	Oct 18, 20	A11533G|T26424C	418	2.27483		GV|O	411|7	B.1.177|B.1.177.63	411|7
2020_42	Oct 18, 20	C1513T|C22377T	387	2.10612		GV|GH	385|2	B.1.177|B.1.177.87|B.1.177.82|B.1.177.84|B.1.177.83|B.1	187|172|17|5|4|2
2020_42	Oct 18, 20	C3602T|C6941T|C21855T|A25505G|G25906C|G25996T|C28651T	351	1.9102	C3602T|C6941T|C21855T|A25505G|G25996T|C28651T	G|O	350|1	B.1.221|B.1.221.1|B.1.221.2|B.1.221.3	319|20|7|5
2020_42	Oct 18, 20	C66T|C25614T	347	1.88844	C66T|A11781G|C25614T	GV|O	344|3	B.1.177.4	347
2020_42	Oct 18, 20	C8683T|G15406T|C21637T|A28169G	342	1.86122	C21637T|A28169G;C8683T|G15406T	GR|O|G	337|4|1	B.1.1.37	342
2020_42	Oct 18, 20	A1163T|T3256C|C5622T|G14202T|G19542T|C22388T|G29227T|C29466T|A29771G	337	1.83401	T3256C|C5622T|G14202T|G19542T|C19718T|C22388T|C26060T|G29227T|C29466T|A29771G	GR|G|O	334|2|1	AD.2	337
2020_42	Oct 18, 20	C5170T|G11132T	320	1.7415		GV|O	318|2	B.1.177|B.1.177.15|B.1.177.78|AA.1|AA.3|AA.4|AA.6	224|90|2|1|1|1|1
2020_42	Oct 18, 20	T6023C|G19999T	272	1.48027		GV|G	269|3	B.1.177.45	272
2020_42	Oct 18, 20	C18167T|G21518T	225	1.22449	C18167T|G21518T|G28975T	GR	225	B.1.1.214	225
2020_42	Oct 18, 20	G11230T|G11401T|T24088C|G25617T	216	1.17551	G11230T|T24088C;G11401T|G25617T	GR|G	215|1	B.1.1.311	216
2020_42	Oct 18, 20	G1210T|G9802T	191	1.03946		GR|G|O	189|1|1	B.1.1.307	191
2020_42	Oct 18, 20	T20661C|C29386T	182	0.990476		GV|G	179|3	B.1.177|B.1.177.44|B.1.177.12|B.1.177.43|B.1.177.39|B.1.177.38|B.1.177.36|B.1.177.40|B.1.177.41|B.1.160|B.1.177.35	97|41|18|7|6|5|2|2|2|1|1
2020_42	Oct 18, 20	G11557T|C26313T	178	0.968708		G	178	B.1.258	178
2020_43	Oct 25, 20	C241T|C3037T|C14408T|A23403G	17080	97.0344		GV|GH|GR|G|GK|GRY|O|GRA	5551|4933|3395|3085|51|36|25|4	B.1.177|B.1.2|B.1.160|B.1|B.1.258|B.1.1|B.1.177.45|B.1.177.7|B.1.221|B.1.177.4|B.1.243|AD.2|B.1.1.214|B.1.1.37|B.1.234|B.1.177.57|B.1.240|B.1.177.21|B.1.1.311|B.1.1.222|B.1.258.11|B.1.1.307|B.1.36.36|B.1.1.298|B.1.139|AE.8|B.1.36|B.1.177.12|B.1.177.15|B.1.36.17|B.1.436|B.1.1.284|B.1.1.277|B.1.177.8|B.1.177.54|B.1.177.16|B.1.177.87|B.1.128|AP.1|B.1.400|B.1.1.28|B.1.177.17|B.1.177.44|B.1.177.6|AW.1…	2700|1902|1000|702|483|360|309|305|288|255|252|225|200|199|193|172|172|168|145|125|124|122|107|106|104|99|98|92|89|86|81|80|79|78|77|72|70|68|67|66|64|64|63|63|61|60|58|58|57|57|55|54|54|53|53|52|50|48|45|45|44|44|44|44|43|43|43|42|42|41|40|40|39|39|39|38|38|37|37|36|35|34|34|33|33|33|32|32|32|32|31|31|31|31|31|30|30|29|29|29|27|27|27|27|27|27|27|26|25|25|24|24|23|23|23|23|23|22|22|20|20|20|20|20…
2020_43	Oct 25, 20	T445C|C6286T|G21255C|C22227T|C26801G|C28932T|G29645T	5396	30.6556		GV|GH|O|G|GR	5368|14|6|4|4	B.1.177|B.1.177.7|B.1.177.45|B.1.177.4|B.1.177.57|B.1.177.21|B.1.177.12|B.1.177.15|B.1.177.8|B.1.177.54|B.1.177.16|B.1.177.87|B.1.177.17|B.1.177.6|B.1.177.56|B.1.177.81|B.1.177.44|B.1.177.5|B.1.177.24|B.1.177.27|B.1.177.33|B.1.177.65|B.1.177.75|B.1.177.25|B.1.177.9|W.4|B.1.177.20|B.1.177.69|B.1.177.19|B.1.177.82|B.1.177.18|B.1.177.77|B.1.177.55|B.1.177.23|B.1.177.10|B.1.177.58|B.1.177.11|B.1.177.…	2566|305|300|257|175|162|90|89|80|77|71|67|65|63|61|55|54|52|51|42|40|40|39|38|37|36|33|33|32|32|31|25|22|19|18|16|15|14|14|13|12|11|11|11|10|9|9|9|8|7|7|6|5|5|4|3|3|3|3|3|3|3|2|2|2|1|1|1|1|1|1|1|1|1|1|1|1|1|1|1|1
2020_43	Oct 25, 20	G28881A|G28882A|G28883C	3550	20.1682		GR|GRY|G|O|GV|GH|GRA	3475|36|11|10|8|6|4	B.1.1|AD.2|B.1.1.37|B.1.1.214|B.1.1.311|B.1.1.222|B.1.1.307|B.1.1.298|AE.8|B.1.1.277|B.1.1.284|AP.1|B.1.1.28|AW.1|B.1.1.434|B.1.1.70|B.1.1.186|AL.1|B.1.1.33|P.2|B.1.1.7|C.18|B.1.1.170|B.1.1.304|B.1.1.39|B.1.1.25|C.30|B.1.1.279|B.1.1.297|B.1.1.453|B.1.1.153|B.1.1.1|B.1.1.337|B.1.1.316|B.1.1.219|B.1.1.416|B.1.1.198|B.1.1.207|B.1.1.241|B.1.1.294|K.3|B.1.1.432|C.35|B.1.1.317|B.1.1.216|B.1.1.269|B.1.1…	381|227|201|200|146|128|121|106|99|80|80|68|67|61|59|53|45|44|42|40|39|34|33|33|33|32|32|30|29|29|28|27|22|21|20|19|18|18|18|18|18|16|16|15|14|14|14|13|13|13|12|12|12|12|12|11|11|10|10|10|10|10|9|9|9|9|8|8|8|8|8|7|7|7|7|7|6|6|6|6|6|6|6|6|6|6|6|6|5|5|5|5|5|5|5|5|5|5|5|5|5|5|5|5|5|4|4|4|4|4|4|4|4|4|4|4|4|4|4|4|3|3|3|3|3|3|3|3|3|3|3|3|3|3|3|3|3|3|2|2|2|2|2|2|2|2|2|2|2|2|2|2|2|2|2|2|2|2|2|2|2|2|2|2|2…
2020_43	Oct 25, 20	C18877T|C26735T	1826	10.3738		GH|GV|G|GR|O	1798|11|6|6|5	B.1.160|B.1.36.36|B.1.36|B.1.36.17|B.1.160.8|B.1.36.22|B.1.160.7|B.1.36.9|B.1.160.16|B.1.36.8|B.1.160.28|B.1.36.21|B.1.36.38|B.1.471|B.1.160.23|B.1.36.37|B.1|B.1.36.39|B.1.523|B.1.36.16|B.1.36.29|B.1.160.14|B.1.160.32|B.1.160.26|B.1.36.1|B.1.36.33|B.1.160.30|B.1.36.28|B.1.160.33|B.1.160.15|B.1.160.22|B.1.36.24|B.1.36.34|B.1.36.35|B.1.460|B.1.463|B.1.160.10|B.1.160.29|B.1.177|B.1.36.19|B.1.36.25|B…	1011|107|96|84|45|43|38|33|25|25|23|23|20|20|18|18|16|14|14|12|10|9|9|8|8|7|6|6|5|4|4|4|4|4|4|4|3|3|3|3|3|2|2|2|2|2|2|2|2|2|1|1|1|1|1|1|1|1|1|1|1|1
2020_43	Oct 25, 20	C10319T|A18424G|C21304T|G25907T|C27964T|C28472T|C28869T	1679	9.53869	A18424G|C21304T|G25907T|C28472T|C28869T;C10319T|C27964T	GH|O|G	1667|11|1	B.1.2|B.1.596	1677|2
2020_43	Oct 25, 20	C4543T|G5629T|G9526T|C11497T|G13993T|G15766T|A16889G|G17019T|G22992A|C25710T|T26876C|G28975C|G29399A	1014	5.76071	C4543T|G5629T|G9526T|C11497T|G13993T|G15766T|A16889G|G17019T|C25710T|T26876C|G28975C|G29399A	GH|GV|GR|G|O	990|11|6|5|2	B.1.160|B.1.160.8|B.1.160.7|B.1.160.28|B.1.160.23|B.1.160.16|B.1.160.32|B.1.160.30|B.1.160.33|B.1.160.14|B.1.177|B.1|B.1.160.20|B.1.160.22|B.1.160.26|B.1.221|B.1.36|B.1.509|B.1.1.37|B.1.1.39|B.1.1.70|B.1.160.10|B.1.160.15|B.1.160.29|B.1.177.23|B.1.177.44|B.1.36.8|B.1.416.1	828|44|35|31|18|9|8|5|5|4|3|2|2|2|2|2|2|2|1|1|1|1|1|1|1|1|1|1
2020_43	Oct 25, 20	G8083A|C14805T	743	4.22111		GH|O|G	737|5|1	B.1.2|B.1	742|1
2020_43	Oct 25, 20	T7767C|C8047T|G12988T|G15598A|C17104T|G18028T|C22879A|T24910C|T26972C|C27800A|G29734C	602	3.42007	T7767C|C8047T|C17104T|C22879A|G29734C;G12988T|G15598A|G18028T|TACATG21765.|T24910C|T26972C|C27800A	G	602	B.1.258|B.1.258.11|B.1.258.17|B.1.258.7|B.1.258.4|B.1.258.12|B.1.258.10|B.1.258.9|B.1.258.5|A|B.1.177|B.1.258.14|B.1.258.20|B.1.258.21|B.1.258.6|B.1.406	368|111|48|42|12|5|4|3|2|1|1|1|1|1|1|1
2020_43	Oct 25, 20	T1927C|A22255T	555	3.15305		GH|G	553|2	B.1.2	555
2020_43	Oct 25, 20	A11533G|T26424C	359	2.03954		GV|G	358|1	B.1.177	359
2020_43	Oct 25, 20	T6023C|G19999T	307	1.74412		GV	307	B.1.177.45	307
2020_43	Oct 25, 20	C1513T|C22377T	299	1.69867		GV|GH|G|GR	294|3|1|1	B.1.177|B.1.177.87|B.1.177.82|B.1.177.83|B.1.177.84|B.1|B.1.160.32|B.1.177.33|B.1.177.44	174|69|30|14|7|2|1|1|1
2020_43	Oct 25, 20	T20661C|C29386T	296	1.68163		GV|GH|G|GR	282|8|5|1	B.1.177|B.1.177.12|B.1.177.44|B.1.177.40|B.1.177.43|B.1.177.35|B.1.177.38|B.1.177.41|B.1.177.36|B.1.177.42|B.1|B.1.1.153|B.1.1.189|B.1.1.39|B.1.160.10|B.1.160.16|B.1.221|B.1.36	100|88|60|11|10|9|3|3|2|2|1|1|1|1|1|1|1|1
2020_43	Oct 25, 20	C3602T|C6941T|C15324T|C21855T|A25505G|G25906C|G25996T|C28651T	287	1.6305	C3602T|C6941T|C21855T|A25505G|G25906C|G25996T|C28651T	G|GH|GR|GV	282|3|1|1	B.1.221|B.1.221.1|B.1.221.3|B.1.221.2|B.1|B.1.1|B.1.160.16|B.1.177	257|10|10|4|2|2|1|1
2020_43	Oct 25, 20	C5170T|G11132T	234	1.32939		GV|G	233|1	B.1.177|B.1.177.15|AA.1|AA.4|B.1.177.78	139|88|4|2|1
2020_43	Oct 25, 20	G11557T|C26313T	214	1.21577		G	214	B.1.258|A	213|1
2020_43	Oct 25, 20	C18167T|G21518T	203	1.15328	C18167T|G21518T|G28975T	GR	203	B.1.1.214|B.1.1	199|4
2020_43	Oct 25, 20	A1163T|T3256C|C5622T|G14202T|G19542T|C22388T|G29227T|C29466T|A29771G	199	1.13055	T3256C|C5622T|G14202T|G19542T|C19718T|C22388T|C26060T|G29227T|C29466T|A29771G	GR	199	AD.2	199
2020_43	Oct 25, 20	G18538T|T25930C|A29439T	187	1.06238		GH	187	B.1.2	187
2020_43	Oct 25, 20	G15406T|C21637T|A28169G	182	1.03397	C21637T|A28169G	GR	182	B.1.1.37	182
2020_43	Oct 25, 20	C18486T|T22162C	181	1.02829		G|O	180|1	B.1.240|B.1.240.1|B.1.550|B.1.240.2	173|4|3|1
2020_43	Oct 25, 20	G2258A|A6441G|A9204G	180	1.02261		G|O	177|3	B.1.234	180
2020_44	Nov 01, 20	C241T|C3037T|C14408T|A23403G	24968	97.3715		GV|GH|GR|G|GRY|O|GK|GRA	8304|7643|4580|4177|214|34|15|1	B.1.177|B.1.2|B.1.160|B.1|B.1.258|B.1.177.4|B.1.1|B.1.243|B.1.1.214|B.1.177.7|B.1.240|AD.2|B.1.258.17|B.1.1.37|B.1.221|B.1.177.57|B.1.234|B.1.36.36|B.1.1.311|B.1.1.7|B.1.436|B.1.177.21|B.1.36|B.1.1.307|B.1.36.17|B.1.177.12|B.1.1.70|B.1.177.54|B.1.177.17|B.1.1.222|B.1.177.81|B.1.177.15|B.1.177.56|B.1.177.45|B.1.177.87|B.1.177.44|B.1.177.8|B.1.128|B.1.1.39|B.1.177.16|B.1.1.298|B.1.1.284|B.1.351|B.1…	4330|3434|1094|801|616|477|445|399|338|337|331|322|307|298|296|289|252|236|234|223|185|177|172|168|158|149|142|137|136|128|128|127|127|125|117|116|112|106|104|100|96|92|90|87|86|84|81|81|79|79|77|76|76|73|69|67|65|64|64|64|63|63|62|60|60|59|56|56|56|55|54|52|50|50|49|48|47|46|46|45|44|44|43|43|42|42|41|39|39|39|39|38|38|37|37|37|36|36|36|35|35|35|34|34|34|34|34|33|33|32|31|31|31|31|31|31|30|30|30…
2020_44	Nov 01, 20	T445C|C6286T|G21255C|C22227T|C26801G|C28932T|G29645T	8164	31.8384		GV|GH|O|GR	8154|6|3|1	B.1.177|B.1.177.4|B.1.177.7|B.1.177.57|B.1.177.21|B.1.177.12|B.1.177.54|B.1.177.17|B.1.177.56|B.1.177.15|B.1.177.81|B.1.177.45|B.1.177.87|B.1.177.8|B.1.177.44|B.1.177.16|B.1.177.20|B.1.177.58|W.4|B.1.177.18|B.1.177.6|B.1.177.69|B.1.177.19|B.1.177.65|B.1.177.9|B.1.177.10|B.1.177.55|B.1.177.48|B.1.177.5|B.1.177.11|B.1.177.27|B.1.177.2|B.1.177.33|W.3|B.1.177.82|B.1.177.75|B.1.177.77|B.1.177.30|B.1.1…	4251|473|337|291|168|148|141|140|131|127|124|123|113|111|110|99|81|73|68|61|60|57|55|53|51|43|39|38|37|36|36|33|32|29|27|26|26|25|24|24|20|19|18|17|15|15|14|13|11|10|8|8|7|7|6|5|5|4|3|3|3|3|3|2|2|2|2|2|2|2|1|1|1|1|1|1|1|1|1|1|1|1
2020_44	Nov 01, 20	G28881A|G28882A|G28883C	4931	19.2302		GR|GRY|G|O|GH|GRA|GV	4682|214|22|8|3|1|1	B.1.1|B.1.1.214|AD.2|B.1.1.37|B.1.1.311|B.1.1.7|B.1.1.307|B.1.1.70|B.1.1.222|B.1.1.39|B.1.1.298|B.1.1.284|B.1.1.277|AP.1|AE.8|AL.1|B.1.1.28|B.1.1.316|B.1.1.434|B.1.1.198|C.30|B.1.1.63|B.1.1.279|P.2|B.1.1.153|B.1.1.294|B.1.1.1|B.1.1.33|AW.1|B.1.1.416|B.1.1.317|B.1.1.453|C.35|B.1.1.170|B.1.1.176|B.1.1.186|B.1.1.312|B.1.1.432|B.1.1.377|B.1.1.240|B.1.1.157|B.1.1.337|B.1.1.216|B.1.1.464|C.30.1|B.1.1.3…	463|338|328|305|236|223|171|141|137|102|96|93|86|80|76|65|63|51|51|47|45|44|42|42|41|40|39|38|36|36|34|33|32|31|31|31|31|30|28|27|25|24|23|23|22|21|20|19|19|18|18|18|17|17|17|16|16|14|14|13|13|13|13|13|13|13|12|12|12|11|11|11|11|10|10|10|10|10|9|9|9|9|9|9|9|8|8|8|8|7|7|7|7|7|7|7|7|6|6|6|6|6|6|6|6|6|5|5|5|5|5|5|5|5|5|5|5|5|5|4|4|4|4|4|4|4|4|4|4|4|4|4|4|4|4|4|3|3|3|3|3|3|3|3|3|3|3|3|3|3|3|2|2|2|2|2…
2020_44	Nov 01, 20	C10319T|A18424G|C21304T|G25907T|C27964T|C28472T|C28869T	2891	11.2745	A18424G|C21304T|G25907T|C28472T|C28869T;C10319T|C27964T	GH|O|G	2876|11|4	B.1.2|B.1.596	2890|1
2020_44	Nov 01, 20	C18877T|C26735T	2346	9.14905		GH|G|O|GV|GK|GR	2322|10|8|4|1|1	B.1.160|B.1.36.36|B.1.36|B.1.36.17|B.1.160.7|B.1.160.16|B.1.36.29|B.1.36.39|B.1.36.37|B.1.160.14|B.1.36.9|B.1.36.38|B.1.471|B.1.160.8|B.1.160.33|B.1.36.21|B.1.160.30|B.1.36.1|B.1.160.26|B.1.36.8|B.1.160.15|B.1.36.28|B.1.160.29|B.1.36.25|B.1.36.7|B.1.36.16|B.1.36.18|B.1.523|B.1.160.20|B.1.160.28|B.1.160.32|B.1.36.10|B.1|B.1.160.10|B.1.160.11|B.1.468|B.1.160.22|B.1.160.23|B.1.160.12|B.1.160.31|B.1.…	1100|236|169|164|60|55|37|30|29|28|27|25|25|23|22|21|20|20|19|16|14|14|13|13|12|11|11|11|10|9|9|9|8|6|6|6|5|5|4|4|4|4|3|3|3|3|2|2|2|2|2|2|1|1|1|1|1|1|1|1
2020_44	Nov 01, 20	G8083A|C14805T	1553	6.05647		GH|O|G	1543|8|2	B.1.2|B.1	1551|2
2020_44	Nov 01, 20	C4543T|G5629T|G9526T|C11497T|G13993T|G15766T|A16889G|G17019T|G22992A|C25710T|T26876C|G28975C|G29399A	1183	4.61352	C4543T|G5629T|G9526T|C11497T|G13993T|G15766T|A16889G|G17019T|C25710T|T26876C|G28975C|G29399A	GH|G|O|GV|GR	1168|7|4|3|1	B.1.160|B.1.160.7|B.1.160.16|B.1.160.14|B.1.160.8|B.1.160.33|B.1.160.26|B.1.160.30|B.1.160.29|B.1.160.15|B.1.160.28|B.1.160.32|B.1.160.10|B.1.160.11|B.1.160.23|B.1.160.22|B.1.160.12|B.1.160.20|B.1.160.9|B.1.1.70|B.1.160.25|B.1.177|B.1.160.31|B.1.177.43|B.1.416.1	920|60|38|23|23|22|15|15|9|8|7|6|5|5|5|4|3|3|3|2|2|2|1|1|1
2020_44	Nov 01, 20	T7767C|C8047T|G12988T|G15598A|C17104T|G18028T|C22879A|T24910C|T26972C|C27800A|G29734C	926	3.61126	T7767C|C8047T|C17104T|C22879A|G29734C;G12988T|G15598A|G18028T|TACATG21765.|T24910C|T26972C|C27800A	G|GV|GH	923|2|1	B.1.258|B.1.258.17|B.1.258.11|B.1.258.7|B.1.258.4|B.1.258.5|B.1.258.12|B.1.258.10|B.1.177|B.1.258.6|B.1.258.20|B.1.258.21|B.1.258.9	469|282|82|31|28|13|11|3|2|2|1|1|1
2020_44	Nov 01, 20	T1927C|A22255T	732	2.85469		GH|G|O	730|1|1	B.1.2|B.1.596	731|1
2020_44	Nov 01, 20	A11533G|T26424C	498	1.94213		GV	498	B.1.177|B.1.177.63	483|15
2020_44	Nov 01, 20	T20661C|C29386T	493	1.92263		GV|GH|G	488|3|2	B.1.177|B.1.177.12|B.1.177.44|B.1.177.43|B.1.177.35|B.1.177.42|B.1.177.38|B.1.177.36|B.1.177.40|B.1.177.41|B.1.160.16|B.1.160.30|B.1.177.39|B.1.416.1	162|144|115|19|18|15|8|3|3|2|1|1|1|1
2020_44	Nov 01, 20	C1513T|C22377T	393	1.53264		GV|O|GH|GR	388|3|1|1	B.1.177|B.1.177.87|B.1.177.82|B.1.177.83|B.1.177.84|B.1|B.1.1.70	232|116|26|9|8|1|1
2020_44	Nov 01, 20	C18486T|T22162C	347	1.35325		G|O	346|1	B.1.240|B.1.550|B.1.240.2|B.1.240.1	332|7|6|2
2020_44	Nov 01, 20	C5170T|G11132T	322	1.25575		GV	322	B.1.177|B.1.177.15|AA.1|AA.3|AA.7|AA.4|AA.6|B.1.177.78	184|128|3|2|2|1|1|1
2020_44	Nov 01, 20	A1163T|T3256C|C5622T|G14202T|G19542T|G29227T|C29466T|A29771G	312	1.21675	T3256C|C5622T|G14202T|G19542T|C19718T|C22388T|C26060T|G29227T|C29466T|A29771G	GR	312	AD.2	312
2020_44	Nov 01, 20	C829T|C14697T|C16394T|C18176T|G19398T|C22127T|G23876A|G25947T|G28083T	302	1.17776		G|GV	301|1	B.1.258.17	302
2020_44	Nov 01, 20	C3602T|C6941T|C21855T|A25505G|G25906C|G25996T|C28651T	301	1.17386	C3602T|C6941T|C15324T|C21855T|A25505G|G25906C|G25996T|C28651T	G|GV|O	299|1|1	B.1.221|B.1.221.1|B.1.221.3|B.1.221.4	263|25|11|2
2020_44	Nov 01, 20	G15406T|C21637T|A28169G	288	1.12316	C21637T|A28169G	GR|G	286|2	B.1.1.37|B.1.177	286|2
2020_44	Nov 01, 20	A6441G|A9204G	251	0.978863	G2258A|A6441G|A9204G	G|GV|O	249|1|1	B.1.234	251
2020_44	Nov 01, 20	C2668T|G4136T|C28292A	236	0.920365		GH	236	B.1.36.36	236
2020_45	Nov 08, 20	C241T|C3037T|C14408T|A23403G	26001	97.0621		GV|GH|GR|G|GRY|O|GK|GRA	8950|7814|4807|3724|660|37|6|3	B.1.177|B.1.2|B.1.160|B.1|B.1.1.7|B.1.177.4|B.1.1|B.1.258|B.1.1.214|B.1.243|B.1.177.7|B.1.177.57|AD.2|B.1.221|B.1.234|B.1.240|B.1.1.37|B.1.36.36|B.1.1.311|B.1.1.284|B.1.436|B.1.177.21|B.1.1.298|B.1.177.87|B.1.36|B.1.36.17|B.1.160.33|B.1.177.16|B.1.177.44|AE.8|B.1.1.222|B.1.177.54|B.1.1.307|B.1.177.15|B.1.128|B.1.1.39|B.1.177.17|B.1.565|B.1.177.20|B.1.177.56|B.1.311|B.1.177.8|AL.1|B.1.177.58|B.1.1…	4704|3368|1000|834|670|547|531|504|485|390|356|355|331|310|302|288|272|266|195|193|190|186|164|160|154|151|143|141|136|134|131|122|121|120|119|117|116|98|95|93|93|89|85|85|84|83|78|78|77|77|76|76|75|73|73|72|72|72|70|69|69|68|66|66|65|65|62|62|61|60|59|59|59|59|58|57|53|50|50|49|49|48|48|47|47|46|46|45|44|44|43|43|43|42|42|42|39|39|38|37|37|37|36|36|36|35|35|35|35|35|34|34|33|33|32|31|31|31|30|30…
2020_45	Nov 08, 20	T445C|C6286T|G21255C|C22227T|C26801G|C28932T|G29645T	8793	32.8244		GV|O|GH	8786|6|1	B.1.177|B.1.177.4|B.1.177.57|B.1.177.7|B.1.177.21|B.1.177.87|B.1.177.16|B.1.177.44|B.1.177.15|B.1.177.54|B.1.177.17|B.1.177.56|B.1.177.20|B.1.177.8|B.1.177.58|B.1.177.18|B.1.177.12|B.1.177.52|B.1.177.69|B.1.177.9|B.1.177.19|B.1.177.81|W.4|B.1.177.65|B.1.177.6|B.1.177.30|B.1.177.5|B.1.177.45|B.1.177.48|B.1.177.72|B.1.177.10|B.1.177.32|B.1.177.55|B.1.177.11|B.1.177.85|B.1.177.82|B.1.177.24|B.1.177.…	4620|566|346|346|177|161|144|126|120|117|112|96|91|91|85|80|75|75|73|72|70|70|70|67|63|60|48|47|47|47|46|45|43|35|33|32|29|29|29|29|22|22|21|18|17|14|14|12|12|12|10|10|10|9|7|6|5|5|5|5|5|4|4|4|3|3|3|2|2|2|2|2|2|2|1|1|1|1|1
2020_45	Nov 08, 20	G28881A|G28882A|G28883C	5615	20.9609		GR|GRY|G|O|GRA	4901|670|22|19|3	B.1.1.7|B.1.1|B.1.1.214|AD.2|B.1.1.37|B.1.1.311|B.1.1.284|B.1.1.298|AE.8|B.1.1.222|B.1.1.307|B.1.1.39|B.1.1.70|AL.1|B.1.1.176|B.1.1.434|B.1.1.28|B.1.1.157|AP.1|C.30|B.1.1.170|B.1.1.317|P.2|B.1.1.33|AW.1|B.1.1.198|B.1.1.279|B.1.1.1|B.1.1.63|B.1.1.153|B.1.1.277|B.1.1.294|B.1.1.416|B.1.1.240|B.1.1.316|C.35|B.1.1.25|B.1.1.377|B.1.1.241|B.1.1.297|B.1.1.121|C.36.1|B.1.1.236|B.1.1.286|B.1.1.138|B.1.1.25…	680|538|485|343|281|206|193|163|135|135|124|117|86|85|84|81|77|62|59|59|52|46|45|43|39|39|39|37|36|32|31|30|28|24|24|24|22|22|21|21|20|20|19|19|18|18|17|17|17|16|16|16|15|15|14|13|13|13|13|13|12|12|12|12|12|12|11|11|11|11|11|11|11|10|10|10|10|9|9|9|9|9|9|9|8|8|8|7|7|7|7|7|7|7|7|7|7|7|6|6|6|6|6|6|6|6|6|6|5|5|5|5|5|5|4|4|4|4|4|4|4|4|4|3|3|3|3|3|3|3|3|3|3|3|3|3|2|2|2|2|2|2|2|2|2|2|2|2|2|2|2|2|2|2|2|…
2020_45	Nov 08, 20	C10319T|A18424G|C21304T|G25907T|C27964T|C28472T|C28869T	2992	11.1692	A18424G|C21304T|G25907T|C28472T|C28869T;C10319T|C27964T	GH|O|G	2974|14|4	B.1.2|B.1.596	2990|2
2020_45	Nov 08, 20	C18877T|C26735T	2544	9.49679		GH|G|O|GK	2506|27|10|1	B.1.160|B.1.36.36|B.1.36|B.1.36.17|B.1.160.33|B.1.160.16|B.1.160.7|B.1.36.39|B.1.36.18|B.1.160.14|B.1.36.28|B.1.36.29|B.1.36.1|B.1.36.37|B.1.523|B.1.36.7|B.1.36.9|B.1.160.8|B.1.459|B.1.160.26|B.1.36.25|B.1.160.32|B.1.160.30|B.1.36.21|B.1.36.38|B.1.36.8|B.1.160.20|B.1|B.1.160.15|B.1.36.26|B.1.160.12|B.1.160.29|B.1.36.22|B.1.470|B.1.36.16|B.1.471|B.1.160.10|B.1.160.23|B.1.160.28|B.1.460|B.1.468|B.1…	980|266|158|155|141|57|51|48|45|42|34|34|31|31|29|27|27|25|25|23|23|22|19|19|19|18|17|15|15|14|12|12|8|8|7|7|6|6|6|6|6|6|5|4|4|4|3|3|3|3|3|2|2|1|1|1|1|1|1|1|1
2020_45	Nov 08, 20	G8083A|C14805T	1300	4.85292		GH|O|G	1292|6|2	B.1.2|B.1.311|Unassigned	1298|1|1
2020_45	Nov 08, 20	C4543T|G5629T|G9526T|C11497T|G13993T|G15766T|A16889G|G17019T|G22992A|C25710T|T26876C|G28975C|G29399A	1257	4.6924	C4543T|G5629T|G9526T|C11497T|G13993T|G15766T|A16889G|G17019T|C25710T|T26876C|G28975C|G29399A	GH|G|O	1227|24|6	B.1.160|B.1.160.33|B.1.160.16|B.1.160.7|B.1.160.14|B.1.160.8|B.1.160.28|B.1.160.26|B.1.160.30|B.1.160.15|B.1.160.32|B.1.160.12|B.1.160.29|B.1.160.20|B.1.160.23|B.1.160.17|B.1.160.10|B.1.160.11|B.1.160.22|B.1.160.9|B.1|B.1.160.18|B.1.160.31	840|142|48|45|31|22|21|19|16|11|11|9|9|8|6|4|3|3|3|3|1|1|1
2020_45	Nov 08, 20	T1927C|A22255T	658	2.45632		GH|O	655|3	B.1.2	658
2020_45	Nov 08, 20	T7767C|C8047T|C17104T|C22879A|G29734C	632	2.35927		G|O	630|2	B.1.258|B.1.258.11|B.1.258.17|B.1.258.4|B.1.258.7|B.1.258.3|B.1.258.5|B.1.258.12|B.1.258.14|B.1.258.20|B.1.258.9|B.1.258.10|B.1.258.15|B.1.258.21|B.1.258.6|G.1	459|42|33|26|23|15|10|7|4|4|3|2|1|1|1|1
2020_45	Nov 08, 20	C913T|C3267T|C5388A|C5986T|T6954C|TCTGGTTTT11288.|C14676T|C15279T|T16176C|ATT21993.|A23063T|C23271A|C23709T|T24506G|G24914C|C27972T|G28048T|A28111G|A28273.|G28280C|A28281T|T28282A	627	2.3406		GRY|G|GR	624|2|1	B.1.1.7	627
2020_45	Nov 08, 20	C18167T|G21518T	487	1.81798	C18167T|G21518T|G28975T	GR|G	486|1	B.1.1.214|B.1|B.1.1	485|1|1
2020_45	Nov 08, 20	A11533G|T26424C	482	1.79931		GV|G|GR|O	478|2|1|1	B.1.177|B.1.177.63|B.1|B.1.1.284	450|29|2|1
2020_45	Nov 08, 20	C66T|A1987G|A11781G|C25614T	478	1.78438	C66T|A11781G|C25614T	GV|G	477|1	B.1.177.4	478
2020_45	Nov 08, 20	T20661C|C29386T	472	1.76198		GV|O|G	469|2|1	B.1.177|B.1.177.44|B.1.177.12|B.1.177.42|B.1.177.43|B.1.177.35|B.1.177.40|B.1.177.41|B.1.177.36|B.1.177.38|B.1.258	206|130|75|21|20|9|3|3|2|2|1
2020_45	Nov 08, 20	G12988T|G15598A|G18028T|T24910C|T26972C|C27800A	459	1.71345	G12988T|G15598A|G18028T|TACATG21765.|T24910C|T26972C|C27800A	G|O	458|1	B.1.258|B.1.258.11|B.1.258.4|B.1.258.7|B.1.258.17|B.1.258.5|B.1.258.12|B.1.258.20|B.1.258.10|B.1.258.9|B.1.258.21|B.1.258.6	322|41|25|22|18|11|8|4|3|3|1|1
2020_45	Nov 08, 20	C1513T|C22377T	455	1.69852		GV|O	454|1	B.1.177|B.1.177.87|B.1.177.82|B.1.177.83|B.1|B.1.177.84	243|164|31|10|4|3
2020_45	Nov 08, 20	C5170T|G11132T	361	1.34762		GV|G	359|2	B.1.177|B.1.177.15|AA.3|AA.7|AA.1|AA.2|AA.4	227|122|4|4|2|1|1
2020_45	Nov 08, 20	C21855T|A25505G|G25906C|G25996T|C28651T	335	1.25056	C3602T|C6941T|C15324T|C21855T|A25505G|G25906C|G25996T|C28651T	G|O	333|2	B.1.221|B.1.221.1|B.1.221.3|B.1.221.2|B.1.221.4	293|22|10|5|5
2020_45	Nov 08, 20	A1163T|T3256C|C5622T|G14202T|G29227T|C29466T|A29771G	328	1.22443	T3256C|C5622T|G14202T|G19542T|C19718T|C22388T|C26060T|G29227T|C29466T|A29771G	GR	328	AD.2	328
2020_45	Nov 08, 20	C18486T|T22162C	295	1.10124		G|O	294|1	B.1.240|B.1.550|B.1.240.2|B.1.240.1	283|7|3|2
2020_45	Nov 08, 20	G2258A|A6441G|A9204G	294	1.09751		G|O	293|1	B.1.234	294
2020_45	Nov 08, 20	C2668T|G4136T|C19512T|C28292A	266	0.992982	C2668T|G4136T|C28292A	GH|G	265|1	B.1.36.36	266
2020_45	Nov 08, 20	G15406T|C21637T|A28169G	262	0.97805	C21637T|A28169G	GR|G	260|2	B.1.1.37	262
2020_46	Nov 15, 20	C241T|C3037T|C14408T|A23403G	20417	97.3165		GH|GV|GR|G|GRY|O|GK|GRA	6491|5878|4192|3258|526|64|6|2	B.1.2|B.1.177|B.1|B.1.1.214|B.1.160|B.1.1.7|B.1.1|B.1.258|B.1.177.21|B.1.221|B.1.234|B.1.243|B.1.177.7|B.1.177.4|B.1.177.57|B.1.1.284|B.1.240|B.1.1.298|B.1.36|AD.2|B.1.36.36|B.1.177.16|B.1.1.222|B.1.436|B.1.177.12|B.1.351|B.1.177.87|B.1.1.37|B.1.1.28|B.1.400|B.1.497|B.1.177.17|B.1.128|B.1.177.15|B.1.1.39|B.1.1.311|AE.8|B.1.177.81|B.1.258.11|B.1.177.54|B.1.369|B.1.429|B.1.1.434|B.1.1.307|B.1.311|B…	3324|2869|765|757|622|551|426|362|357|344|319|311|269|262|249|227|217|207|150|146|144|133|127|127|120|117|110|107|100|97|94|91|88|87|83|82|79|79|78|75|75|75|72|68|67|67|66|65|65|63|62|62|61|61|58|56|56|55|55|54|53|52|50|50|50|50|49|47|45|45|45|44|43|43|43|42|40|39|38|37|37|37|35|34|34|34|33|33|33|33|32|32|32|31|31|31|29|29|28|28|28|27|27|27|26|25|25|24|24|23|23|23|23|22|22|22|22|21|21|21|21|21|20…
2020_46	Nov 15, 20	T445C|C6286T|G21255C|C22227T|C26801G|C28932T|G29645T	5547	26.4395		GV|O	5542|5	B.1.177|B.1.177.21|B.1.177.7|B.1.177.4|B.1.177.57|B.1.177.16|B.1.177.12|B.1.177.87|B.1.177.17|B.1.177.15|B.1.177.81|B.1.177.54|B.1.177.65|B.1.177.8|B.1.177.18|B.1.177.44|B.1.177.20|B.1.177.56|B.1.177.6|B.1.177.19|B.1.177.58|B.1.177.69|B.1.177.63|B.1.177.82|B.1.177.9|W.4|B.1.177.10|B.1.177.42|B.1.177.52|B.1.177.60|Z.1|B.1.177.26|B.1.177.2|B.1.177.5|B.1.177.77|B.1.177.11|B.1.177.45|B.1.177.48|B.1.1…	2692|318|258|251|244|133|118|103|86|84|75|73|66|65|59|55|53|51|44|43|43|43|38|38|30|29|28|23|21|20|19|18|17|17|17|16|16|15|15|14|14|13|13|12|12|12|11|10|9|9|8|8|7|5|5|4|4|4|4|3|3|3|3|3|3|2|2|2|1|1|1|1|1|1|1|1|1|1|1
2020_46	Nov 15, 20	G28881A|G28882A|G28883C	4846	23.0982		GR|GRY|O|G|GRA	4263|528|33|20|2	B.1.1.214|B.1.1.7|B.1.1|B.1.1.284|B.1.1.298|AD.2|B.1.1.222|B.1.1.37|B.1.1.28|B.1.1.311|B.1.1.39|AE.8|B.1.1.307|B.1.1.434|B.1.1.70|P.2|B.1.1.157|AL.1|AP.1|B.1.1.33|B.1.1.377|B.1.1.25|B.1.1.63|B.1.1.176|B.1.1.294|B.1.1.1|B.1.1.153|B.1.1.416|B.1.1.277|AH.3|B.1.1.170|B.1.1.301|B.1.1.398|B.1.1.302|N.5|B.1.1.316|B.1.1.317|B.1.1.207|B.1.1.337|B.1.1.198|B.1.1.216|C.35|B.1|B.1.1.279|C.30|C.30.1|AW.1|B.1.1…	757|552|430|227|208|148|131|111|103|82|81|79|74|73|67|65|58|56|54|54|53|52|43|37|37|34|34|33|32|27|27|24|23|22|22|21|21|20|20|19|19|18|17|16|16|15|14|14|14|14|14|13|13|13|12|12|12|12|11|11|11|10|10|10|10|9|9|9|9|9|9|9|8|8|8|8|8|8|8|8|8|7|7|7|7|6|6|6|6|6|6|6|5|5|5|5|5|5|5|5|5|5|5|5|5|4|4|4|4|4|4|4|4|4|4|4|4|4|4|4|3|3|3|3|3|3|3|3|3|3|3|3|3|3|3|3|3|3|2|2|2|2|2|2|2|2|2|2|2|2|2|2|2|2|2|2|2|2|2|2|2|2|2…
2020_46	Nov 15, 20	C10319T|A18424G|C21304T|G25907T|C27964T|C28472T|C28869T	2951	14.0658	A18424G|C21304T|G25907T|C28472T|C28869T;C10319T|C27964T	GH|O|G	2925|23|3	B.1.2|B.1.596	2950|1
2020_46	Nov 15, 20	C18877T|C26735T	1586	7.55958		GH|O|G	1555|18|13	B.1.160|B.1.36|B.1.36.36|B.1.36.17|B.1.36.1|B.1.160.8|B.1.160.16|B.1.36.25|B.1.36.29|B.1.36.37|B.1.160.7|B.1.160.17|B.1.36.18|B.1.160.33|B.1.160.14|B.1.36.39|B.1.160.30|B.1.36.21|B.1.36.38|B.1.36.9|B.1.469|B.1.36.22|B.1.36.16|B.1.36.19|B.1.523|B.1.160.15|B.1.36.28|B.1.36.8|B.1|B.1.160.32|B.1.36.31|B.1.36.24|B.1.36.7|B.1.460|B.1.471|B.1.160.10|B.1.160.20|B.1.160.26|B.1.160.23|B.1.160.28|B.1.459|B.…	623|157|143|70|48|33|31|31|28|27|26|23|22|19|18|18|16|16|16|16|15|14|11|10|10|9|9|9|8|8|8|7|7|7|7|5|5|5|4|4|4|3|3|3|3|3|3|3|2|2|2|2|1|1|1|1|1|1|1|1|1|1
2020_46	Nov 15, 20	G8083A|C14805T	1099	5.23832		GH|O|G	1088|8|3	B.1.2|B.1.1.335|B.1.240|B.1.265	1096|1|1|1
2020_46	Nov 15, 20	T1927C|A22255T	763	3.6368		GH|G|O	760|2|1	B.1.2	763
2020_46	Nov 15, 20	C18167T|G21518T	754	3.5939	C18167T|G21518T|G28975T	GR	754	B.1.1.214	754
2020_46	Nov 15, 20	C4543T|G5629T|G9526T|C11497T|G13993T|A16889G|G17019T|G22992A|C25710T|T26876C|G28975C|G29399A	705	3.36034	C4543T|G5629T|G9526T|C11497T|G13993T|G15766T|A16889G|G17019T|C25710T|T26876C|G28975C|G29399A	GH|O|G	687|15|3	B.1.160|B.1.160.8|B.1.160.7|B.1.160.17|B.1.160.33|B.1.160.16|B.1.160.28|B.1.160.30|B.1.160.14|B.1.160.32|B.1.160.10|B.1.160.15|B.1.160.20|B.1.160.23|B.1.160.11|B.1.160.26|B.1.160.29|B.1.160.12|B.1.160.22|B.1.160.31|B.1.160.9	534|33|26|23|18|13|13|11|6|6|3|3|3|3|2|2|2|1|1|1|1
2020_46	Nov 15, 20	T7767C|C8047T|C17104T|C22879A|G29734C	508	2.42135		G	508	B.1.258|B.1.258.11|B.1.258.17|B.1.258.4|B.1.258.7|B.1.258.3|B.1.258.2|B.1.258.20|B.1.258.9|B.1.258.12|B.1.258.21|B.1.258.5|G.1|B.1.258.14|B.1.258.10|B.1.258.23|B.1.258.6	331|71|40|20|10|7|4|4|4|3|3|3|3|2|1|1|1
2020_46	Nov 15, 20	C913T|C3267T|C5388A|C5986T|T6954C|TCTGGTTTT11288.|C14676T|C15279T|T16176C|ATT21993.|A23063T|C23271A|C23709T|T24506G|G24914C|C27972T|G28048T|A28111G|A28273.|G28280C|A28281T|T28282A|C28977T	478	2.27836	C913T|C3267T|C5388A|C5986T|T6954C|TCTGGTTTT11288.|C14676T|C15279T|T16176C|ATT21993.|A23063T|C23271A|C23709T|T24506G|G24914C|C27972T|G28048T|A28111G|A28273.|G28280C|A28281T|T28282A	GRY|GR	470|8	B.1.1.7	478
2020_46	Nov 15, 20	G12988T|G15598A|G18028T|T24910C|T26972C|C27800A	394	1.87798	G12988T|G15598A|G18028T|TACATG21765.|T24910C|T26972C|C27800A	G	394	B.1.258|B.1.258.11|B.1.258.17|B.1.258.4|B.1.258.7|B.1.258.20|B.1.258.9|B.1.258.12|B.1.258.21|B.1.258.5|B.1.258.10|B.1.258.23|B.1.258.6	247|78|21|18|10|4|4|3|3|3|1|1|1
2020_46	Nov 15, 20	T20661C|C29386T	350	1.66826		GV|O|G	344|4|2	B.1.177.12|B.1.177|B.1.177.44|B.1.177.42|B.1.177.35|B.1.177.43|B.1.177.40|B.1.177.38|B.1.177.36|B.1.177.37|B.1.177.41|B.1.177.39	120|109|59|23|12|12|5|3|2|2|2|1
2020_46	Nov 15, 20	C6941T|C15324T|C21855T|A25505G|G25906C|G25996T|C28651T	348	1.65872	C3602T|C6941T|C15324T|C21855T|A25505G|G25906C|G25996T|C28651T	G|O	347|1	B.1.221|B.1.221.1|B.1.221.3|B.1.221.4|B.1.221.2|B.1.36.1	313|17|7|6|4|1
2020_46	Nov 15, 20	C1513T|C22377T	341	1.62536		GV|GR	340|1	B.1.177|B.1.177.87|B.1.177.82|B.1.177.83|B.1.177.84|B.1.1.39|B.1.160|B.1.177.89	176|111|37|9|5|1|1|1
2020_46	Nov 15, 20	G2258A|A6441G|A9204G	308	1.46806		G|O	305|3	B.1.234	308
2020_46	Nov 15, 20	A11533G|T26424C	302	1.43947		GV	302	B.1.177|B.1.177.63|B.1	264|37|1
2020_46	Nov 15, 20	A11781G|C25614T	242	1.15348	C66T|A11781G|C25614T	GV	242	B.1.177.4	242
2020_46	Nov 15, 20	T4346C|C9286T|C10376T|C14708T|C28725T	229	1.09152	T4346C|C9286T|C14708T|C28725T|G29692T	GR	229	B.1.1.284|B.1.1	227|2
2020_46	Nov 15, 20	C5170T|G11132T	226	1.07722		GV|G	225|1	B.1.177|B.1.177.15|AA.3|AA.6|AA.4|AA.1|AA.7	129|86|4|3|2|1|1
2020_46	Nov 15, 20	C18486T|T22162C	225	1.07245		G|GH|O	223|1|1	B.1.240|B.1.550|B.1.2	218|6|1
2020_46	Nov 15, 20	G1738A|A6592G|G28541A	220	1.04862		GR	220	B.1.1.214	220
2020_46	Nov 15, 20	A8413G|A13653G|G15921A|T17751G|T29760C	216	1.02955		GH|O	212|4	B.1.2	216
2020_46	Nov 15, 20	AAT6509.|C11776T|A22920T|T29728.	204	0.972355		GR|O	191|13	B.1.1.298|B.1	202|2
2020_47	Nov 22, 20	C241T|C3037T|C14408T|A23403G	19036	97.947		GH|GV|GR|G|GRY|O|GK|V	6117|5252|3983|2971|632|76|4|1	B.1.2|B.1.177|B.1.1.214|B.1.160|B.1.1.7|B.1|B.1.177.21|B.1.36|B.1.1|B.1.221|B.1.258|B.1.243|B.1.177.7|B.1.234|B.1.36.18|B.1.258.17|B.1.177.12|B.1.177.4|B.1.1.284|B.1.177.57|B.1.351|B.1.1.157|B.1.1.70|P.2|B.1.1.28|B.1.1.37|B.1.177.15|B.1.564.1|AD.2|B.1.258.11|B.1.240|B.1.1.298|B.1.177.65|AE.8|B.1.1.222|B.1.177.54|B.1.36.38|B.1.177.81|B.1.36.36|B.1.1.377|B.1.1.39|B.1.497|B.1.1.176|AL.1|B.1.232|B.1.…	2473|2439|714|695|669|530|516|391|361|359|332|310|275|236|229|221|181|175|160|157|135|131|129|121|119|114|114|113|108|108|105|96|95|94|89|84|83|82|82|79|73|73|71|70|70|69|67|60|60|58|58|57|56|56|55|55|55|54|54|54|54|51|48|47|47|46|46|45|45|43|42|42|41|41|40|39|39|38|38|36|36|35|34|34|33|33|32|32|32|31|31|31|31|30|30|30|29|29|29|29|29|28|28|28|27|26|26|25|25|25|25|25|24|24|24|24|24|23|23|22|22|21|…
2020_47	Nov 22, 20	T445C|C6286T|G21255C|C22227T|C26801G|C28932T|G29645T	4936	25.3975		GV|O	4930|6	B.1.177|B.1.177.21|B.1.177.7|B.1.177.12|B.1.177.4|B.1.177.57|B.1.177.15|B.1.177.65|B.1.177.81|B.1.177.54|B.1.177.87|B.1.177.8|B.1.177.45|B.1.177.44|B.1.177.18|B.1.177.6|B.1.177.16|B.1.177.10|B.1.177.17|B.1.177.48|B.1.177.56|B.1.177.9|B.1.177.58|B.1.177.82|B.1.177.63|B.1.177.42|B.1.177.43|W.4|B.1.177.69|B.1.177.77|B.1.177.20|Z.1|B.1.177.19|B.1.177.24|B.1.177.70|B.1.177.5|B.1.177.35|B.1.177.60|B.1.…	2294|458|258|176|172|150|110|93|82|75|58|56|54|50|44|42|41|38|38|31|30|30|29|29|28|26|24|23|22|22|21|21|19|19|18|17|16|16|13|13|13|13|13|11|9|8|7|7|7|6|6|6|6|6|6|5|5|5|5|4|4|3|3|3|3|3|2|2|2|1|1|1|1|1|1|1
2020_47	Nov 22, 20	G28881A|G28882A|G28883C	4764	24.5125		GR|GRY|O|G|GRA	4055|635|55|18|1	B.1.1.214|B.1.1.7|B.1.1|B.1.1.284|B.1.1.157|B.1.1.70|B.1.1.28|P.2|B.1.1.37|AD.2|B.1.1.222|B.1.1.298|AE.8|B.1.1.377|B.1.1.39|AL.1|B.1.1.176|B.1.1.311|AP.1|B.1.1.153|B.1.1.33|B.1.1.417|B.1.1.216|AM.4|B.1.1.416|B.1.1.63|B.1.1.277|B.1.1.307|B.1.1.306|B.1.1.434|AH.3|B.1.1.25|B.1.1.1|B.1.1.170|B.1.1.317|P.7|C.35|B.1.1.305|B.1.1.316|B.1.1.121|B.1.1.219|B.1.1.269|B.1.1.186|B.1.1.302|B.1.1.198|B.1.1.207|B…	715|668|379|160|132|129|122|122|114|111|100|96|94|81|73|71|71|60|54|53|51|47|37|34|34|34|33|33|31|31|26|26|25|25|24|22|21|20|20|19|19|19|17|17|16|16|16|15|15|13|12|12|12|12|11|11|11|11|11|10|10|10|9|9|9|9|9|9|9|8|8|8|8|8|7|7|7|7|7|6|6|6|6|6|5|5|5|5|5|5|5|5|5|5|5|4|4|4|4|4|4|4|4|4|4|4|4|4|4|4|4|4|4|4|4|4|3|3|3|3|3|3|3|3|3|3|3|3|3|3|3|3|3|3|3|2|2|2|2|2|2|2|2|2|2|2|2|2|2|2|2|2|2|2|2|2|2|1|1|1|1|1|1|…
2020_47	Nov 22, 20	G204T|C27944T	3133	16.1204		GV|G|O	3119|12|2	B.1.177|B.1.177.21|B.1.177.7|B.1.177.57|B.1.177.65|B.1.177.54|B.1.177.8|B.1.177.6|B.1.177.56|B.1.177.48|B.1.177.63|B.1.177.58|B.1.177.86|B.1.177.77|B.1.177.5|B.1.177.55|B.1.177.60|B.1.177.62|U.2|B.1.177.67|B.1.177.66|B.1|B.1.177.51|B.1.177.59|B.1.177.80	1655|509|271|154|95|84|56|45|41|31|29|28|28|22|20|16|16|14|7|6|2|1|1|1|1
2020_47	Nov 22, 20	C18877T|C26735T	2144	11.0316		GH|O|G	2125|12|7	B.1.160|B.1.36|B.1.36.18|B.1.36.36|B.1.36.38|B.1.36.26|B.1.160.17|B.1.36.37|B.1.36.22|B.1.36.25|B.1.160.16|B.1.36.8|B.1.36.17|B.1.36.29|B.1.160.8|B.1.36.1|B.1|B.1.36.21|B.1.160.14|B.1.160.26|B.1.160.7|B.1.469|B.1.36.39|B.1.160.20|B.1.36.16|B.1.471|B.1.160.30|B.1.36.2|B.1.36.31|B.1.460|B.1.523|B.1.470|B.1.36.9|B.1.459|B.1.160.15|B.1.160.10|B.1.160.11|B.1.36.20|B.1.466.1|B.1.160.12|B.1.160.22|B.1.1…	687|392|209|82|76|51|46|43|40|40|34|30|28|28|24|23|20|19|16|15|15|15|14|13|13|12|11|11|10|10|10|9|8|8|7|5|5|5|5|4|4|4|4|4|3|3|3|2|2|2|2|2|2|2|1|1|1|1|1|1|1|1|1|1|1|1
2020_47	Nov 22, 20	C10319T|A18424G|C21304T|G25907T|C27964T|C28472T|C28869T	2066	10.6303	A18424G|C21304T|G25907T|C28472T|C28869T;C10319T|C27964T	GH|O|G	2057|5|4	B.1.2|B.1.596|B.1.1.335	2063|2|1
2020_47	Nov 22, 20	G8083A|C14805T	859	4.41986		GH|G|O	854|3|2	B.1.2|B.1.1.335|B.1.596	857|1|1
2020_47	Nov 22, 20	C4543T|G5629T|G9526T|C11497T|G13993T|G15766T|A16889G|G17019T|G22992A|C25710T|T26876C|G28975C|G29399A	788	4.05454	C4543T|G5629T|G9526T|C11497T|G13993T|G15766T|A16889G|G17019T|C25710T|T26876C|G28975C|G29399A	GH|O	784|4	B.1.160|B.1.160.17|B.1.160.16|B.1.160.8|B.1.160.7|B.1.160.14|B.1.160.20|B.1.160.30|B.1.160.26|B.1.160.28|B.1.160.15|B.1.160.12|B.1.160.32|B.1.160.11|B.1.160.21|B.1.160.22|B.1.160.24|B.1.160.10|B.1.160.13|B.1.160.19|B.1.160.29|B.1.160.31|B.1.160.33|B.1.160.9	599|45|30|24|14|13|9|9|8|6|5|4|4|3|3|3|2|1|1|1|1|1|1|1
2020_47	Nov 22, 20	C18167T|G21518T	718	3.69437	C18167T|G21518T|G28975T	GR|O	717|1	B.1.1.214|B.1.1|B.1.1.464	713|4|1
2020_47	Nov 22, 20	T1927C|A22255T	589	3.03062		GH	589	B.1.2	589
2020_47	Nov 22, 20	C913T|C3267T|C5388A|T6954C|TCTGGTTTT11288.|C14676T|C15279T|T16176C|ATT21993.|A23063T|C23271A|C23709T|T24506G|G24914C|C27972T|G28048T|A28111G|A28273.|G28280C|A28281T|T28282A|C28977T	574	2.95343	C913T|C3267T|C5388A|C5986T|T6954C|TCTGGTTTT11288.|C14676T|C15279T|T16176C|ATT21993.|A23063T|C23271A|C23709T|T24506G|G24914C|C27972T|G28048T|A28111G|A28273.|G28280C|A28281T|T28282A	GRY|GR	569|5	B.1.1.7	574
2020_47	Nov 22, 20	T7767C|C8047T|G12988T|G15598A|C17104T|G18028T|C22879A|T24910C|T26972C|C27800A|G29734C	550	2.82995	T7767C|C8047T|C17104T|C22879A|G29734C;G12988T|G15598A|G18028T|TACATG21765.|T24910C|T26972C|C27800A	G|O	548|2	B.1.258|B.1.258.17|B.1.258.11|B.1.258.19|B.1.258.7|B.1.258.4|B.1.258.20|B.1.258.21|B.1.258.5|B.1.258.9|B.1.258.18|B.1.258.6	198|186|95|25|15|11|5|5|5|3|1|1
2020_47	Nov 22, 20	T20661C|C29386T	392	2.01698		GV|O	390|2	B.1.177.12|B.1.177|B.1.177.44|B.1.177.42|B.1.177.43|B.1.177.35|B.1.177.41|B.1.177.38|B.1.177.40|B.1.177.36	177|86|48|27|26|16|5|4|2|1
2020_47	Nov 22, 20	C6941T|C15324T|C21855T|A25505G|G25906C|G25996T|C28651T	355	1.8266	C3602T|C6941T|C15324T|C21855T|A25505G|G25906C|G25996T|C28651T	G|O	353|2	B.1.221|B.1.221.3|B.1.221.1|B.1.221.4|B.1.221.2	325|12|10|7|1
2020_47	Nov 22, 20	A11533G|T26424C	280	1.4407		GV	280	B.1.177|B.1.177.63	254|26
2020_47	Nov 22, 20	C5170T|G11132T	261	1.34294		GV|G	258|3	B.1.177|B.1.177.15|AA.3|AA.2|AA.6|AA.4|AA.7|AA.8|B.1.177.78	135|111|5|3|3|1|1|1|1
2020_47	Nov 22, 20	C1513T|C22377T	252	1.29663		GV	252	B.1.177|B.1.177.87|B.1.177.82|B.1.177.84|B.1.177.83|B.1	149|58|29|9|6|1
2020_47	Nov 22, 20	G8027T|G15438T|G21785C	227	1.168		GH	227	B.1.36.18	227
2020_47	Nov 22, 20	G2258A|A6441G|A9204G	222	1.14227		G|O	221|1	B.1.234	222
2020_47	Nov 22, 20	C829T|C14697T|C18176T|G19398T|C22127T|G23876A|G28083T	215	1.10625	C829T|C14697T|C16394T|C18176T|G19398T|C22127T|G23876A|G25947T|G28083T	G	215	B.1.258.17	215
2020_47	Nov 22, 20	T8983G|A28133T	210	1.08052		G|O	208|2	B.1.221|B.1.221.3|B.1.221.2	195|13|2
2020_47	Nov 22, 20	G1738A|A6592G|G28541A	201	1.03422		GR	201	B.1.1.214|B.1.1|B.1.1.464	199|1|1
2020_48	Nov 29, 20	C241T|C3037T|C14408T|A23403G	21826	97.5594		GH|GV|G|GR|GRY|O|GK|GRA	8135|4709|4375|4000|553|48|5|1	B.1.2|B.1.177|B.1.1.214|B.1.160|B.1.177.21|B.1|B.1.1.7|B.1.243|B.1.258|B.1.221|B.1.1|B.1.234|B.1.429|B.1.258.17|B.1.36|B.1.177.7|B.1.177.12|B.1.311|B.1.240|B.1.258.11|B.1.427|B.1.1.284|B.1.177.65|B.1.351|B.1.1.70|B.1.561|B.1.400|B.1.1.222|B.1.232|P.2|B.1.1.28|B.1.177.86|B.1.177.57|B.1.595|B.1.36.29|B.1.177.81|B.1.177.60|B.1.497|B.1.177.4|B.1.1.416|B.1.1.176|B.1.1.434|B.1.349|B.1.177.15|B.1.1.377|…	3966|1680|901|842|827|767|577|567|458|410|392|342|330|318|287|261|230|184|180|168|161|147|147|142|138|128|121|120|115|104|98|89|86|83|81|80|78|78|77|76|75|75|74|72|71|70|70|70|68|67|67|66|65|65|65|61|61|59|58|57|56|55|55|53|52|50|50|49|49|48|48|47|47|45|44|44|43|42|42|42|41|40|39|37|37|37|37|37|36|36|36|36|35|35|35|35|33|32|32|32|31|31|31|31|30|30|29|29|29|27|27|27|27|27|26|26|26|26|25|24|24|23|2…
2020_48	Nov 29, 20	G28881A|G28882A|G28883C	4718	21.0889		GR|GRY|G|O|GRA	4092|561|39|25|1	B.1.1.214|B.1.1.7|B.1.1|B.1.1.284|B.1.1.70|B.1.1.222|P.2|B.1.1.28|B.1.1.416|B.1.1.176|B.1.1.434|B.1.1.377|B.1.1.39|B.1.1.63|B.1.1.37|B.1.1.25|B.1.1.216|B.1.1.157|B.1.1.153|AE.8|B.1.1.280|B.1.1.277|AD.2|B.1.1.298|B.1.1.354|C.35|AH.3|AP.1|AW.1|B.1.1.311|B.1.1.207|B.1.1.486|B.1.1.306|B.1.1.50|B.1.1.433|B.1.1.519|B.1.1.170|B.1.1.316|B.1.1.432|AL.1|B.1.1.33|B.1.1.368|AD.1|B.1.1.1|B.1.1.189|B.1.1.228|B…	903|587|409|147|141|133|106|98|81|75|75|74|71|71|66|61|57|53|48|44|41|37|36|35|35|35|32|32|32|31|30|29|28|27|25|24|22|22|20|19|19|19|18|17|17|17|17|16|16|15|15|14|13|13|13|13|12|12|12|11|11|11|10|10|10|10|10|10|10|10|9|9|9|8|8|8|8|8|7|7|7|7|6|6|6|6|6|6|6|6|6|5|5|5|5|5|5|5|5|5|5|5|5|5|5|4|4|4|4|4|4|4|4|4|4|4|4|4|3|3|3|3|3|3|3|3|3|3|3|3|2|2|2|2|2|2|2|2|2|2|2|2|2|2|2|2|2|2|2|2|2|2|2|2|2|2|2|2|2|2|2|…
2020_48	Nov 29, 20	T445C|C6286T|G21255C|C22227T|C26801G|C28932T|G29645T	4307	19.2517		GV|O|GH	4296|9|2	B.1.177|B.1.177.21|B.1.177.7|B.1.177.12|B.1.177.65|B.1.177.57|B.1.177.81|B.1.177.4|B.1.177.15|B.1.177.45|B.1.177.42|B.1.177.44|B.1.177.77|B.1.177.6|B.1.177.5|B.1.177.8|B.1.177.54|Z.1|B.1.177.16|B.1.177.87|B.1.177.63|B.1.177.82|B.1.177.17|B.1.177.24|B.1.177.60|B.1.177.70|W.4|B.1.177.18|B.1.177.35|B.1.177.56|AA.2|B.1.177.19|B.1.177.32|B.1.177.10|B.1.177.40|B.1.177.75|W.3|B.1.177.20|B.1.177.43|B.1.1…	1568|743|251|226|145|83|77|72|68|66|65|65|59|58|55|47|43|39|36|29|25|23|22|22|22|22|22|21|20|20|18|15|15|13|13|13|13|12|11|11|9|9|9|8|8|7|7|6|6|6|6|5|5|5|5|5|5|4|4|3|3|3|3|3|3|3|2|2|2|2|2|1|1|1|1|1|1|1|1|1
2020_48	Nov 29, 20	C10319T|A18424G|C21304T|G25907T|C27964T|C28472T|C28869T	3444	15.3942	A18424G|C21304T|G25907T|C28472T|C28869T;C10319T|C27964T	GH|O|G	3427|10|7	B.1.2|B.1.596	3439|5
2020_48	Nov 29, 20	C18877T|C26735T	1954	8.73413		GH|O|G	1937|9|8	B.1.160|B.1.36|B.1.36.29|B.1.36.36|B.1.160.17|B.1.160.16|B.1.36.18|B.1.36.25|B.1.36.21|B.1.36.37|B.1.160.8|B.1.36.8|B.1.36.1|B.1.36.17|B.1.160.14|B.1.36.16|B.1.36.22|B.1.160.7|B.1.36.26|B.1.36.9|B.1.160.32|B.1.36.38|B.1|B.1.36.19|B.1.160.20|B.1.160.30|B.1.160.12|B.1.160.24|B.1.160.26|B.1.36.39|B.1.160.21|B.1.459|B.1.160.11|B.1.470|B.1.456|B.1.523|B.1.160.15|B.1.160.31|B.1.36.31|B.1.36.7|B.1.468|B…	811|292|81|69|64|55|48|43|37|36|33|32|31|28|19|17|17|16|15|14|13|12|11|11|10|10|9|8|8|8|7|7|6|6|5|5|4|4|4|4|4|4|3|3|3|3|3|3|2|2|2|2|2|1|1|1|1|1|1|1|1
2020_48	Nov 29, 20	G8083A|C14805T	1520	6.79421		GH|O|G	1507|12|1	B.1.2	1520
2020_48	Nov 29, 20	C4543T|G5629T|G9526T|C11497T|G13993T|A16889G|G17019T|G22992A|C25710T|T26876C|G28975C|G29399A	998	4.46093	C4543T|G5629T|G9526T|C11497T|G13993T|G15766T|A16889G|G17019T|C25710T|T26876C|G28975C|G29399A	GH|O|G	993|3|2	B.1.160|B.1.160.17|B.1.160.16|B.1.160.8|B.1.160.7|B.1.160.28|B.1.160.14|B.1.160.32|B.1.160.20|B.1.160.30|B.1.160.24|B.1.160.21|B.1.160.11|B.1.160.26|B.1.160.31|B.1.160.12|B.1.160.15|B.1.160.9|B.1.160.10|B.1.160.13|B.1.160.22|B.1.160.29	749|62|46|32|16|12|11|11|10|10|8|6|5|5|4|3|2|2|1|1|1|1
2020_48	Nov 29, 20	C18167T|G21518T	906	4.04971	C18167T|G21518T|G28975T	GR|G	905|1	B.1.1.214|B.1.1	903|3
2020_48	Nov 29, 20	T1927C|A22255T	837	3.74128		GH|G	832|5	B.1.2	837
2020_48	Nov 29, 20	T7767C|C8047T|G12988T|G15598A|C17104T|G18028T|C22879A|T24910C|T26972C|C27800A|G29734C	810	3.6206	T7767C|C8047T|C17104T|C22879A|G29734C;G12988T|G15598A|G18028T|TACATG21765.|T24910C|T26972C|C27800A	G	810	B.1.258|B.1.258.17|B.1.258.11|B.1.258.21|B.1.258.7|B.1.258.19|B.1.258.20|B.1.258.9|B.1.258.5|B.1.258.18	314|296|135|22|16|11|8|5|2|1
2020_48	Nov 29, 20	TCTGGTTTT11288.|A23063T	688	3.07527	C913T|C3267T|C5388A|C5986T|T6954C|TCTGGTTTT11288.|C14676T|C15279T|T16176C|ATT21993.|A23063T|C23271A|C23709T|T24506G|G24914C|C27972T|G28048T|A28111G|A28273.|G28280C|A28281T|T28282A	GRY|GH|GR|G	555|108|19|6	B.1.1.7|B.1.351|P.1|P.1.14	575|108|4|1
2020_48	Nov 29, 20	C913T|C5388A|T6954C|C14676T|C15279T|T16176C|ATT21993.|C23271A|C23709T|T24506G|G24914C|C27972T|G28048T|A28111G|A28273.|G28280C|A28281T|T28282A|C28977T	511	2.2841	C913T|C3267T|C5388A|C5986T|T6954C|TCTGGTTTT11288.|C14676T|C15279T|T16176C|ATT21993.|A23063T|C23271A|C23709T|T24506G|G24914C|C27972T|G28048T|A28111G|A28273.|G28280C|A28281T|T28282A	GRY|GR	498|13	B.1.1.7	511
2020_48	Nov 29, 20	T20661C|C29386T	494	2.20812		GV|O	492|2	B.1.177.12|B.1.177|B.1.177.42|B.1.177.44|B.1.177.35|B.1.177.40|B.1.177.41|B.1.177.43|B.1.177.36|B.1|B.1.177.38	228|77|66|66|20|13|9|8|5|1|1
2020_48	Nov 29, 20	C3602T|C6941T|C15324T|C21855T|A25505G|G25906C|G25996T|C28651T	428	1.91311		G|O	427|1	B.1.221|B.1.221.3|B.1.221.4|B.1.221.2|B.1.221.1	370|32|17|5|4
2020_48	Nov 29, 20	G17014T|G21600T|G22018T|T22917G|A28272T|C29362T	413	1.84606		GH|O	409|4	B.1.429|B.1.427|B.1.429.1	278|134|1
2020_48	Nov 29, 20	G1738A|A6592G|G28541A	325	1.45271		GR	325	B.1.1.214	325
2020_48	Nov 29, 20	C829T|C14697T|C18176T|G19398T|C22127T|G23876A|G28083T	304	1.35884	C829T|C14697T|C16394T|C18176T|G19398T|C22127T|G23876A|G25947T|G28083T	G	304	B.1.258.17	304
2020_48	Nov 29, 20	G2258A|A6441G|A9204G	300	1.34096		G	300	B.1.234	300
2020_48	Nov 29, 20	C7482T|T7831C|G20238T	283	1.26497		GV	283	B.1.177.21	283
2020_48	Nov 29, 20	C2395T|T2597C|C8947T|C12100T|A12878G|T24349C|G27890T	276	1.23368		GH|O	273|3	B.1.429	276
2020_48	Nov 29, 20	T8983G|A28133T	272	1.21581		G	272	B.1.221|B.1.221.3|B.1.221.2	234|31|7
2020_48	Nov 29, 20	G18538T|T25930C|A29439T	268	1.19793		GH|G	267|1	B.1.2	268
2020_48	Nov 29, 20	A11533G|T26424C	234	1.04595		GV|GH|O	232|1|1	B.1.177|B.1.177.63	209|25
2020_48	Nov 29, 20	C5170T|G11132T	230	1.02807		GV|G	228|2	B.1.177|B.1.177.15|AA.2|AA.3|AA.1|AA.4|AA.6|B.1.177.78|AA.8|AA.5|AA.7	118|71|18|7|3|3|3|3|2|1|1
2020_48	Nov 29, 20	T24814C|G25757T	230	1.02807		GV|O	229|1	B.1.177.12	230
2020_49	Dec 06, 20	C241T|C3037T|C14408T|A23403G	31534	98.0078		GH|GV|G|GR|GRY|O|GK|GRA	10084|8252|5677|4978|2480|57|5|1	B.1.2|B.1.177|B.1.1.7|B.1.177.21|B.1|B.1.160|B.1.1.214|B.1.429|B.1.243|B.1.1|B.1.258|B.1.221|B.1.177.12|B.1.177.7|B.1.427|B.1.234|B.1.561|B.1.258.17|B.1.311|B.1.258.11|B.1.1.222|B.1.1.284|B.1.177.4|B.1.240|B.1.177.65|B.1.36|B.1.595|B.1.351|B.1.177.57|B.1.1.416|B.1.232|B.1.1.70|B.1.160.17|B.1.400|B.1.177.86|B.1.177.81|B.1.1.434|B.1.177.15|B.1.36.29|P.2|B.1.1.176|B.1.36.36|B.1.177.16|B.1.241|B.1.12…	4633|3425|2595|1228|1084|985|971|931|689|598|516|493|459|415|410|336|308|294|269|258|231|225|221|221|213|211|192|186|182|169|162|153|153|150|144|140|130|116|112|111|104|101|95|92|89|86|85|82|82|78|78|77|76|73|71|71|68|67|65|65|65|63|62|61|59|58|57|57|57|57|55|55|55|53|52|52|52|51|50|49|49|49|48|47|46|45|45|45|44|44|44|44|43|43|40|39|39|39|38|38|38|37|37|37|36|36|36|34|34|34|33|33|33|32|32|32|31|3…
2020_49	Dec 06, 20	T445C|C6286T|G21255C|C22227T|C26801G|C28932T|G29645T	7679	23.8664		GV|O	7664|15	B.1.177|B.1.177.21|B.1.177.12|B.1.177.7|B.1.177.4|B.1.177.65|B.1.177.57|B.1.177.81|B.1.177.15|B.1.177.16|B.1.177.6|B.1.177.87|B.1.177.42|B.1.177.54|B.1.177.8|B.1.177.44|B.1.177.77|B.1.177.17|B.1.177.56|B.1.177.5|B.1.177.10|B.1.177.9|B.1.177.19|B.1.177.60|B.1.177.45|W.4|B.1.177.35|B.1.177.58|B.1.177.75|B.1.177.48|B.1.177.69|B.1.177.63|B.1.177.70|Z.1|B.1.177.24|B.1.177.82|B.1.177.18|B.1.177.32|B.1.…	3285|1094|438|394|216|208|179|130|116|96|82|78|72|71|69|65|58|55|50|47|46|44|43|41|39|38|37|36|36|34|31|29|29|29|27|27|24|19|19|18|16|16|16|15|14|12|12|11|11|11|7|7|7|7|7|6|6|6|4|4|4|3|3|3|3|2|2|2|2|2|2|1|1|1|1|1|1|1
2020_49	Dec 06, 20	G28881A|G28882A|G28883C	7650	23.7762		GR|GRY|G|O|GRA	5068|2526|33|22|1	B.1.1.7|B.1.1.214|B.1.1|B.1.1.222|B.1.1.284|B.1.1.416|B.1.1.70|B.1.1.434|P.2|B.1.1.176|AD.2|B.1.1.377|B.1.1.37|B.1.1.433|B.1.1.28|C.35|B.1.1.39|AE.8|B.1.1.25|B.1.1.311|B.1.1.216|B.1.1.316|B.1.1.153|B.1.1.63|AD.1|AP.1|B.1.1.280|B.1.1.432|B.1.1.170|B.1.1.486|B.1.1.519|B.1.1.1|C.16|B.1.1.333|B.1.1.277|B.1.1.306|B.1.1.207|B.1.1.302|B.1.1.354|C.30|B.1.1.157|B.1.1.518|B.1.1.398|N.9|B.1.1.307|B.1.1.192|…	2643|972|616|242|225|171|155|129|119|104|88|65|63|58|56|54|52|49|48|47|46|46|45|45|43|38|36|36|35|31|31|30|29|28|27|27|26|24|23|23|22|22|20|20|19|18|18|18|18|17|17|17|17|16|16|16|15|15|14|14|14|14|14|14|12|12|12|12|11|11|11|10|10|10|10|10|10|10|10|10|10|10|9|9|9|9|9|8|8|8|8|8|7|7|7|7|7|7|7|7|6|6|6|6|6|5|5|5|5|5|5|4|4|4|4|4|4|4|4|4|4|4|4|3|3|3|3|3|3|3|3|3|3|3|3|3|3|3|3|3|3|3|3|3|3|3|3|3|2|2|2|2|2|…
2020_49	Dec 06, 20	G204T|C27944T	4967	15.4375		GV|O|G	4949|10|8	B.1.177|B.1.177.21|B.1.177.7|B.1.177.65|B.1.177.57|B.1.177.86|B.1.177.6|B.1.177.60|B.1.177.54|B.1.177.8|B.1.177.77|B.1.177.56|B.1.177.5|B.1.177.58|B.1.177.48|B.1.177.63|B.1.177.55|B.1.177.62|B.1|B.1.177.61|B.1.177.80|U.2	2215|1212|412|213|179|143|83|82|69|68|62|54|48|37|33|29|10|8|5|3|1|1
2020_49	Dec 06, 20	C10319T|A18424G|C21304T|G25907T|C27964T|C28472T|C28869T	4010	12.4631	A18424G|C21304T|G25907T|C28472T|C28869T;C10319T|C27964T	GH|O|G	4002|5|3	B.1.2|B.1.596	4004|6
2020_49	Dec 06, 20	C913T|C3267T|C5388A|C5986T|T6954C|TCTGGTTTT11288.|C14676T|C15279T|T16176C|ATT21993.|A23063T|C23271A|C23604A|C23709T|T24506G|G24914C|C27972T|G28048T|A28111G|A28273.|G28280C|A28281T|T28282A|C28977T	2288	7.11111	C913T|C3267T|C5388A|C5986T|T6954C|C14676T|C15279T|T16176C|ATT21993.|A23063T|C23271A|C23604A|C23709T|T24506G|G24914C|C27972T|G28048T|A28111G|G28280C|A28281T|T28282A|C28977T	GRY|GR|O	2268|19|1	B.1.1.7	2288
2020_49	Dec 06, 20	C18877T|C26735T	2260	7.02409		GH|O|G|GR	2242|11|6|1	B.1.160|B.1.36|B.1.160.17|B.1.36.29|B.1.36.36|B.1.36.25|B.1.160.16|B.1.160.8|B.1.36.17|B.1.36.18|B.1.36.37|B.1.160.24|B.1.36.21|B.1.160.7|B.1.36.8|B.1.36.26|B.1.36.39|B.1.36.24|B.1.36.1|B.1.36.9|B.1.471|B.1|B.1.36.22|B.1.36.2|B.1.160.12|B.1.160.14|B.1.469|B.1.523|B.1.470|B.1.36.31|B.1.36.7|B.1.160.20|B.1.160.21|B.1.160.22|B.1.160.26|B.1.160.30|B.1.36.35|B.1.468|B.1.160.15|B.1.160.32|B.1.36.19|B.1…	964|222|153|112|102|65|48|36|33|32|32|26|26|24|24|21|19|18|17|17|15|14|14|13|12|12|12|12|11|10|9|8|8|8|8|7|7|6|5|5|5|5|5|5|4|4|4|4|4|4|4|3|3|2|2|2|2|2|2|2|1|1|1|1|1
2020_49	Dec 06, 20	G8083A|C14805T	1356	4.21445		GH|G|O	1344|9|3	B.1.2|B.1.596|B.1	1348|7|1
2020_49	Dec 06, 20	G17014T|G21600T|G22018T|T22917G|C26681T|A28272T|C29362T	1240	3.85392	G17014T|G21600T|G22018T|T22917G|A28272T|C29362T	GH|G|O	1237|2|1	B.1.429|B.1.427|B.1.429.1	875|364|1
2020_49	Dec 06, 20	C4543T|G5629T|G9526T|C11497T|G13993T|G15766T|A16889G|G17019T|G22992A|C25710T|T26876C|G28975C|G29399A	1170	3.63636	C4543T|G5629T|G9526T|C11497T|G13993T|G15766T|A16889G|G17019T|C25710T|T26876C|G28975C|G29399A	GH|O|G	1161|6|3	B.1.160|B.1.160.17|B.1.160.8|B.1.160.7|B.1.160.24|B.1.160.16|B.1.160.14|B.1.160.20|B.1.160.21|B.1.160.30|B.1.160.13|B.1.160.26|B.1.160.12|AB.1|B.1.160.22|B.1.160.28|B.1.160.29|B.1.160.32|B.1.160.10|B.1.160.11|B.1.160.15|B.1.160.31	875|149|34|24|22|18|6|6|6|5|4|4|3|2|2|2|2|2|1|1|1|1
2020_49	Dec 06, 20	T7767C|C8047T|C17104T|C22879A|C27800A|G29734C	1000	3.108	T7767C|C8047T|C17104T|C22879A|G29734C	G	1000	B.1.258|B.1.258.17|B.1.258.11|B.1.258.16|B.1.258.7|B.1.258.19|B.1.258.15|B.1.258.4|B.1.160|B.1.258.9|B.1.258.14|B.1.258.18|B.1.258.22|B.1.258.12|B.1.258.20|B.1.258.21|B.1.258.23	386|283|189|65|23|14|12|6|5|5|4|2|2|1|1|1|1
2020_49	Dec 06, 20	G12988T|G15598A|G18028T|T24910C|T26972C	982	3.05206	G12988T|G15598A|G18028T|TACATG21765.|T24910C|T26972C|C27800A	G	982	B.1.258|B.1.258.17|B.1.258.11|B.1.258.7|B.1.258.19|B.1.258.4|B.1.160|B.1.258.9|B.1.258.18|B.1.258.12|B.1.258.21|B.1.258.22|B.1.258.5|B.1.258.20|B.1.258.23	369|289|254|25|15|7|5|5|3|2|2|2|2|1|1
2020_49	Dec 06, 20	C18167T|G21518T	975	3.0303	C18167T|G21518T|G28975T	GR|O|G	972|2|1	B.1.1.214|B.1.1|B.1	964|10|1
2020_49	Dec 06, 20	T1927C|A22255T	935	2.90598		GH|G|O	931|3|1	B.1.2	935
2020_49	Dec 06, 20	C2395T|T2597C|C8947T|C12100T|A12878G|T24349C|G27890T	837	2.6014		GH|G|O	835|1|1	B.1.429|B.1.429.1	836|1
2020_49	Dec 06, 20	T20661C|C29386T	834	2.59207		GV|G|O	826|6|2	B.1.177.12|B.1.177|B.1.177.42|B.1.177.44|B.1.177.35|B.1.177.43|B.1.177.40|B.1.177.41|B.1.177.36	457|136|81|65|39|19|14|12|11
2020_49	Dec 06, 20	C3602T|C6941T|C21855T|A25505G|G25906C|G25996T|C28651T	495	1.53846	C3602T|C6941T|C15324T|C21855T|A25505G|G25906C|G25996T|C28651T	G|GV|O	490|4|1	B.1.221|B.1.221.3|B.1.221.4|B.1.221.2|B.1.221.1	420|56|8|6|5
2020_49	Dec 06, 20	A11533G|T26424C	466	1.44833		GV|G	462|4	B.1.177|B.1.177.63	437|29
2020_49	Dec 06, 20	T24814C|G25757T	464	1.44211		GV	464	B.1.177.12	464
2020_49	Dec 06, 20	C7482T|T7831C|G20238T	464	1.44211		GV|O	463|1	B.1.177.21	464
2020_49	Dec 06, 20	G9738C|G13713A	403	1.25253		GH	403	B.1.427	403
2020_49	Dec 06, 20	C5170T|G11132T	331	1.02875		GV	331	B.1.177|B.1.177.15|AA.2|AA.6|AA.4|AA.7|AA.3|AA.5|AA.8|B.1.160.30	177|118|16|6|4|3|2|2|2|1
2020_49	Dec 06, 20	G4444T|G17478A|C19560T|G23900C|C27942T	317	0.985237		GH	317	B.1.2	317
2020_49	Dec 06, 20	A6441G|A9204G	316	0.982129	G2258A|A6441G|A9204G	G|GH|GR	314|1|1	B.1.234|B.1.1.214	315|1
2020_49	Dec 06, 20	C18693T|T25577C	307	0.954157		G	307	B.1.561	307
2020_50	Dec 13, 20	C241T|C3037T|C14408T|A23403G	37151	98.1403		GH|GV|G|GRY|GR|O|GK|GRA	10878|9663|6023|5300|5188|89|9|1	B.1.1.7|B.1.2|B.1.177|B.1.177.21|B.1|B.1.160|B.1.429|B.1.1.214|B.1.221|B.1.177.12|B.1.243|B.1.1|B.1.177.7|B.1.258|B.1.427|B.1.36|B.1.258.11|B.1.258.17|B.1.234|B.1.351|B.1.177.65|B.1.561|B.1.311|B.1.177.86|B.1.1.222|B.1.177.4|B.1.1.284|B.1.177.81|B.1.400|B.1.240|P.2|B.1.1.176|B.1.1.434|B.1.177.57|B.1.160.17|B.1.1.70|B.1.1.37|B.1.560|B.1.595|B.1.1.416|B.1.177.15|B.1.177.54|B.1.232|B.1.369|B.1.438.1…	5587|4360|3778|1416|1275|1131|1092|849|686|679|637|576|570|551|450|385|323|315|302|284|255|242|219|213|207|204|169|168|152|150|150|149|140|136|129|128|122|122|121|120|119|118|114|114|114|112|108|108|105|105|103|101|98|98|96|91|89|89|87|86|85|80|78|77|77|76|74|72|72|71|68|64|64|63|63|63|61|59|57|57|57|56|54|54|54|53|52|52|52|51|50|50|50|49|48|46|45|44|43|43|43|42|41|40|40|39|39|38|38|38|37|36|36|3…
2020_50	Dec 13, 20	G28881A|G28882A|G28883C	10712	28.2975		GRY|GR|G|O|GRA	5358|5298|34|21|1	B.1.1.7|B.1.1.214|B.1.1|B.1.1.222|B.1.1.284|P.2|B.1.1.176|B.1.1.434|B.1.1.70|B.1.1.37|B.1.1.416|B.1.1.433|B.1.1.39|B.1.1.216|B.1.1.377|B.1.1.63|AD.2|B.1.1.519|B.1.1.28|B.1.1.311|B.1.1.333|AL.1|AD.1|B.1.1.432|C.16|B.1.1.25|B.1.1.317|B.1.1.153|B.1.1.316|B.1.1.229|C.35|B.1.1.280|B.1.1.207|B.1.1.486|B.1.1.1|B.1.1.277|B.1.1.33|B.1.1.420|B.1.1.263|B.1.1.306|B.1.1.397|AP.1|AW.1|B.1.1.348|B.1.1.170|N.5|P…	5646|850|588|208|169|168|149|143|128|124|120|108|104|89|78|77|64|53|52|51|50|44|43|41|40|39|38|36|36|35|35|32|29|28|24|23|23|23|22|22|22|21|21|20|19|19|19|18|18|18|17|17|17|17|16|16|16|15|14|14|14|13|13|13|13|12|12|12|12|12|12|11|11|11|11|11|10|10|9|9|9|9|9|9|9|8|8|8|8|8|8|8|7|7|7|7|7|7|7|7|7|7|7|6|6|6|6|6|6|6|6|6|5|5|5|5|5|5|5|5|5|5|5|5|5|4|4|4|4|4|4|4|4|4|4|4|4|4|3|3|3|3|3|3|3|3|3|3|3|3|3|3|3|3…
2020_50	Dec 13, 20	T445C|C6286T|G21255C|C22227T|C26801G|C28932T|G29645T	9021	23.8304		GV|O|G|GH	8978|26|15|2	B.1.177|B.1.177.21|B.1.177.12|B.1.177.7|B.1.177.65|B.1.177.4|B.1.177.81|B.1.177.57|B.1.177.16|B.1.177.15|B.1.177.54|B.1.177.44|B.1.177.6|B.1.177.87|B.1.177.18|B.1.177.60|B.1.177.77|B.1.177.30|B.1.177.42|B.1.177.8|B.1.177.43|B.1.177.10|B.1.177.17|B.1.177.58|B.1.177.35|B.1.177.83|B.1.177.9|W.4|B.1.177.32|B.1.177.19|B.1.177.75|B.1.177.82|B.1.177.63|AA.2|B.1.177.45|B.1.177.24|B.1.177.48|B.1.177.73|B.…	3562|1261|668|550|252|202|155|131|116|114|112|108|108|95|85|82|71|66|62|59|58|57|57|52|51|49|43|40|38|37|36|35|34|33|32|29|27|27|26|25|23|23|23|19|19|17|16|16|16|15|15|15|15|14|13|13|12|12|11|8|5|5|5|4|4|4|3|3|3|3|2|2|2|2|2|2|2|1|1|1|1|1|1|1|1
2020_50	Dec 13, 20	G204T|C27944T	5482	14.4816		GV|O|G|GH	5433|28|20|1	B.1.177|B.1.177.21|B.1.177.7|B.1.177.65|B.1.177.86|B.1.177.57|B.1.177.54|B.1.177.6|B.1.177.60|B.1.177.77|B.1.177.8|B.1.177.58|B.1.177.63|B.1.177.56|B.1.177.48|B.1.177.5|B.1.177.47|B.1.177.62|B.1.177.55|B.1|B.1.177.80|B.1.177.61|B.1.177.66|U.2|B.1.177.67|U.1	2234|1403|563|255|213|133|114|102|86|75|54|51|34|30|27|25|23|23|18|5|5|3|2|2|1|1
2020_50	Dec 13, 20	C913T|C3267T|C5388A|C5986T|T6954C|TCTGGTTTT11288.|C14676T|C15279T|T16176C|ATT21993.|A23063T|C23271A|C23604A|C23709T|T24506G|G24914C|C27972T|G28048T|A28111G|A28273.|G28280C|A28281T|T28282A|C28977T	4837	12.7777		GRY|GR|G|O	4822|13|1|1	B.1.1.7	4837
2020_50	Dec 13, 20	C10319T|A18424G|C21304T|G25907T|C27964T|C28472T	3931	10.3844	C10319T|C27964T;A18424G|C21304T|G25907T|C28472T|C28869T	GH|G|O	3911|11|9	B.1.2|B.1.596	3926|5
2020_50	Dec 13, 20	C18877T|C26735T	2849	7.52609		GH|O|G	2826|17|6	B.1.160|B.1.36|B.1.160.17|B.1.160.16|B.1.36.29|B.1.36.36|B.1.36.18|B.1.36.16|B.1.160.8|B.1.36.25|B.1.36.8|B.1.36.1|B.1.36.17|B.1.160.14|B.1.160.7|B.1.36.21|B.1.160.22|B.1.469|B.1.36.9|B.1.160.32|B.1.36.37|B.1.160.26|B.1.36.24|B.1|B.1.160.30|B.1.36.22|B.1.36.7|B.1.36.2|B.1.160.24|B.1.160.12|B.1.160.20|B.1.160.11|B.1.160.9|B.1.36.35|B.1.36.39|B.1.160.29|B.1.36.31|B.1.468|B.1.471|B.1.36.26|B.1.466.1…	1117|392|128|104|89|87|76|74|54|51|50|40|36|32|28|24|23|23|22|21|21|19|18|17|17|16|16|15|14|13|13|12|11|11|11|9|9|9|9|8|8|8|7|7|7|7|7|7|6|5|4|4|4|4|3|3|2|2|2|2|2|1|1|1|1|1|1|1|1|1
2020_50	Dec 13, 20	G8083A|C14805T	1521	4.01796		GH|O|G|GR	1508|9|3|1	B.1.2|B.1|B.1.1.214	1519|1|1
2020_50	Dec 13, 20	C4543T|G5629T|G9526T|C11497T|G13993T|G15766T|A16889G|G17019T|G22992A|C25710T|T26876C|G28975C|G29399A	1417	3.74323	C4543T|G5629T|G9526T|C11497T|G13993T|G15766T|A16889G|G17019T|C25710T|T26876C|G28975C|G29399A	GH|O|G	1407|8|2	B.1.160|B.1.160.17|B.1.160.16|B.1.160.8|B.1.160.7|B.1.160.14|B.1.160.28|B.1.160.24|B.1.160.26|B.1.160.22|B.1.160.30|B.1.160.11|B.1.160.12|B.1.160.32|B.1.160.21|B.1.160.10|B.1.160.9|B.1.160.20|AB.1|B.1.1.445|B.1.160.15|B.1.160.29|B.1.160.13|B.1.160.25|B.1.160.31	1008|125|55|54|27|20|15|13|13|12|12|9|9|8|7|5|5|4|3|3|3|3|2|1|1
2020_50	Dec 13, 20	G17014T|G21600T|G22018T|T22917G|C26681T|A28272T|C29362T	1352	3.57152	G17014T|G21600T|G22018T|T22917G|A28272T|C29362T	GH|O|G	1347|3|2	B.1.429|B.1.427|B.1.429.1	980|370|2
2020_50	Dec 13, 20	T20661C|C29386T	1172	3.09602		GV|G|O	1167|4|1	B.1.177.12|B.1.177|B.1.177.44|B.1.177.42|B.1.177.43|B.1.177.35|B.1.177.41|B.1.177.40|B.1.177.37|B.1.177.39|B.1.177.38	683|171|105|68|57|54|18|8|4|3|1
2020_50	Dec 13, 20	T7767C|C8047T|G12988T|G15598A|C17104T|G18028T|C22879A|T24910C|T26972C|C27800A|G29734C	1027	2.71298	T7767C|C8047T|C17104T|C22879A|G29734C;G12988T|G15598A|G18028T|TACATG21765.|T24910C|T26972C|C27800A	G|O	1023|4	B.1.258|B.1.258.17|B.1.258.11|B.1.258.7|B.1.258.19|B.1.258.20|B.1.258.23|B.1.258.22|B.1.258.21|B.1.160|B.1.258.12|B.1.258.18|B.1.258.4	364|287|268|41|24|11|10|8|6|2|2|2|2
2020_50	Dec 13, 20	C2395T|T2597C|C8947T|C12100T|A12878G|T24349C|G27890T	930	2.45674		GH|O	928|2	B.1.429|B.1.429.1	929|1
2020_50	Dec 13, 20	C18167T|G21518T	860	2.27183	C18167T|G21518T|G28975T	GR|O	859|1	B.1.1.214|B.1.1|B.1.1.28	844|15|1
2020_50	Dec 13, 20	T1927C|A22255T	782	2.06578		GH|O|G	777|4|1	B.1.2|B.1	780|2
2020_50	Dec 13, 20	T24814C|G25757T	684	1.80689		GV|G|O	682|1|1	B.1.177.12	684
2020_50	Dec 13, 20	C3602T|C6941T|C21855T|A25505G|G25906C|G25996T|C28651T	676	1.78576	C3602T|C6941T|C15324T|C21855T|A25505G|G25906C|G25996T|C28651T	G|O	670|6	B.1.221|B.1.221.3|B.1.221.4|B.1.221.1	554|95|18|9
2020_50	Dec 13, 20	C7482T|T7831C|G20238T	576	1.5216		GV|O|GH	573|2|1	B.1.177.21	576
2020_50	Dec 13, 20	C5170T|G11132T	554	1.46348		GV|G	544|10	B.1.177|B.1.177.15|AA.2|AA.4|AA.6|AA.5|AA.7|AA.8|AA.3	348|117|31|16|14|13|9|5|1
2020_50	Dec 13, 20	A11533G|T26424C	499	1.31819		GV|G	496|3	B.1.177|B.1.177.63	466|33
2020_50	Dec 13, 20	T8983G|A28133T	456	1.2046		G|O|GV	452|3|1	B.1.221|B.1.221.3|B.1.177|B.1.221.2	359|95|1|1
2020_50	Dec 13, 20	C1513T|C22377T	429	1.13327		GV|G|GR	411|17|1	B.1.177|B.1.177.87|B.1.177.83|B.1.177.82|B.1.177.84|B.1.177.89	237|96|49|36|8|3
2020_50	Dec 13, 20	G9738C|G13713A	408	1.0778		GH|O|GR	405|2|1	B.1.427|B.1.1.517	407|1
2020_51	Dec 20, 20	C241T|C3037T|C14408T|A23403G	27806	97.435		GH|GV|GR|G|GRY|O|GK|GRA	8178|6675|4727|4228|3939|52|5|2	B.1.1.7|B.1.2|B.1.177|B.1.177.21|B.1.1.214|B.1.160|B.1|B.1.258|B.1.177.12|B.1.221|B.1.429|B.1.1|B.1.243|B.1.351|B.1.36|B.1.177.7|B.1.234|B.1.177.86|B.1.1.222|B.1.427|B.1.258.11|B.1.1.284|B.1.258.17|B.1.561|B.1.311|P.2|B.1.177.81|B.1.1.434|B.1.177.65|B.1.438.1|B.1.177.4|B.1.1.176|B.1.517|B.1.221.3|B.1.1.519|B.1.177.44|B.1.36.29|B.1.1.70|B.1.409|B.1.1.216|B.1.497|B.1.177.57|B.1.1.39|B.1.177.35|B.1.…	4315|3303|2602|1030|947|908|730|659|540|529|499|438|429|373|361|250|225|218|209|203|201|173|154|152|136|135|134|131|128|120|118|113|113|105|97|95|94|92|89|88|87|84|83|79|75|73|72|71|70|70|69|67|67|66|66|65|64|64|61|60|60|59|59|58|57|57|55|55|54|53|52|52|51|50|47|47|47|47|47|45|44|44|44|43|43|42|42|42|42|41|40|39|38|35|35|34|34|34|33|33|32|32|32|31|31|30|30|29|29|29|29|28|28|27|27|27|26|26|26|26|2…
2020_51	Dec 20, 20	G28881A|G28882A|G28883C	8892	31.1585		GR|GRY|O|G|GRA	4814|4029|24|22|3	B.1.1.7|B.1.1.214|B.1.1|B.1.1.222|B.1.1.284|P.2|B.1.1.434|B.1.1.176|B.1.1.519|B.1.1.70|B.1.1.216|B.1.1.39|B.1.1.25|B.1.1.50|B.1.1.37|B.1.1.28|B.1.1.433|B.1.1.377|B.1.1.63|B.1.1.420|C.36|P.1|AD.2|B.1.1.153|B.1.1.416|B.1.1.317|B.1.1.486|B.1.1.306|B.1.1.333|C.36.1|B.1.1.263|B.1.1.432|C.16|B.1.1.397|B.1.1.311|B.1.1.189|AP.1|AS.1|B.1.1.170|AD.1|B.1.1.1|B.1.1.265|B.1.1.277|B.1.1.316|B.1.1.338|AE.8|C.14…	4420|950|449|210|173|142|131|113|100|92|91|83|77|66|65|55|52|49|47|44|43|43|42|42|42|39|32|30|30|29|28|27|26|25|24|23|21|21|21|20|20|19|19|19|19|17|17|16|15|15|15|14|14|14|14|13|13|13|12|12|11|11|11|11|11|10|10|10|9|9|9|9|9|9|9|8|8|8|8|7|7|7|7|7|7|7|6|6|6|6|6|6|6|6|6|5|5|5|5|5|5|5|5|5|5|4|4|4|4|4|4|4|4|4|4|4|4|4|4|4|4|4|4|4|3|3|3|3|3|3|3|3|3|3|3|3|3|3|3|3|3|3|2|2|2|2|2|2|2|2|2|2|2|2|2|2|2|2|2|2|2…
2020_51	Dec 20, 20	T445C|C6286T|G21255C|C22227T|C26801G|C28932T|G29645T	6231	21.834		GV|O|G|GH	6204|18|8|1	B.1.177|B.1.177.21|B.1.177.12|B.1.177.7|B.1.177.65|B.1.177.81|B.1.177.4|B.1.177.44|B.1.177.57|B.1.177.35|B.1.177.16|B.1.177.42|B.1.177.15|B.1.177.77|B.1.177.24|B.1.177.54|B.1.177.6|B.1.177.10|B.1.177.73|B.1.177.60|B.1.177.82|B.1.177.18|B.1.177.30|B.1.177.75|B.1.177.8|B.1.177.5|B.1.177.63|B.1.177.52|B.1.177.17|B.1.177.87|B.1.177.76|B.1.177.83|B.1.177.43|B.1.177.45|B.1.177.32|B.1.177.48|W.4|B.1.177…	2483|956|526|248|128|127|117|94|89|75|70|68|65|56|55|55|52|49|47|45|44|41|41|41|38|35|33|32|29|28|27|26|25|24|20|20|19|16|15|15|15|14|13|13|12|12|12|10|10|10|10|8|8|8|8|7|6|6|6|6|6|5|5|5|4|4|3|3|3|3|3|3|2|2|1|1|1|1|1|1|1|1|1|1|1|1
2020_51	Dec 20, 20	C913T|C3267T|C5388A|C5986T|T6954C|TCTGGTTTT11288.|C14676T|C15279T|T16176C|ATT21993.|A23063T|C23271A|C23604A|C23709T|T24506G|G24914C|C27972T|G28048T|A28111G|A28273.|G28280C|A28281T|T28282A|C28977T	3362	11.7808		GRY|GR|G|O	3318|40|3|1	B.1.1.7	3362
2020_51	Dec 20, 20	C10319T|A18424G|C21304T|G25907T|C27964T|C28472T	2973	10.4177	C10319T|C27964T;A18424G|C21304T|G25907T|C28472T|C28869T	GH|G|O	2965|4|4	B.1.2|B.1.596	2960|13
2020_51	Dec 20, 20	C18877T|C26735T	2314	8.10849		GH|O|G	2290|15|9	B.1.160|B.1.36|B.1.36.29|B.1.160.16|B.1.36.18|B.1.160.17|B.1.36.36|B.1.160.8|B.1.36.25|B.1.36.16|B.1.36.1|B.1.36.37|B.1.36.17|B.1.36.33|B.1.160.12|B.1.160.24|B.1.36.7|B.1|B.1.160.32|B.1.470|B.1.160.11|B.1.160.14|B.1.160.9|B.1.469|B.1.160.26|B.1.160.30|B.1.36.31|B.1.36.35|B.1.468|AB.1|B.1.160.29|B.1.36.8|B.1.160.15|B.1.160.20|B.1.36.21|B.1.36.38|B.1.459|B.1.36.24|B.1.466.1|B.1.471|B.1.160.10|B.1.1…	887|368|94|67|67|64|60|47|35|33|29|27|26|26|23|22|22|21|18|18|17|17|16|16|15|15|15|15|14|13|13|12|11|11|11|11|10|9|9|9|8|8|8|7|7|6|5|5|5|5|4|4|4|4|4|3|2|2|2|2|1|1|1|1|1|1
2020_51	Dec 20, 20	G8083A|C14805T	1259	4.41166		GH|G|O	1251|4|4	B.1.2|B.1.596|B.1.234	1256|2|1
2020_51	Dec 20, 20	C4543T|G9526T|C11497T|G13993T|G15766T|A16889G|G17019T|G22992A|C25710T|T26876C|G28975C|G29399A	1226	4.29603	C4543T|G5629T|G9526T|C11497T|G13993T|G15766T|A16889G|G17019T|C25710T|T26876C|G28975C|G29399A	GH|G|O	1219|4|3	B.1.160|B.1.160.17|B.1.160.16|B.1.160.8|B.1.160.24|B.1.160.12|B.1.160.32|B.1.160.30|B.1.160.9|AB.1|B.1.160.14|B.1.160.26|B.1.160.11|B.1.160.15|B.1.160.29|B.1.160.20|B.1.160.7|B.1.160.10|B.1.160.22|B.1.1.445|B.1.160.21|B.1.160.13|B.1.160.28|B.1.160.31|B.1.160.25|B.1.160.19	854|64|56|47|22|19|15|14|14|13|13|13|10|9|9|8|8|7|6|5|5|4|4|4|2|1
2020_51	Dec 20, 20	T20661C|C29386T	991	3.47256		GV|O|G	984|4|3	B.1.177.12|B.1.177|B.1.177.44|B.1.177.35|B.1.177.42|B.1.177.43|B.1.177.41|B.1.177.40|B.1.177.38|B.1.177.36|B.1.177.37	536|161|92|77|67|29|15|10|2|1|1
2020_51	Dec 20, 20	C18167T|G21518T	951	3.3324	C18167T|G21518T|G28975T	GR|G	950|1	B.1.1.214|B.1.1|B.1	945|5|1
2020_51	Dec 20, 20	T7767C|C8047T|G12988T|G15598A|C17104T|G18028T|C22879A|T24910C|T26972C|C27800A|G29734C	852	2.98549	T7767C|C8047T|C17104T|C22879A|G29734C;G12988T|G15598A|G18028T|TACATG21765.|T24910C|T26972C|C27800A	G|GV|O	850|1|1	B.1.258|B.1.258.11|B.1.258.17|B.1.258.22|B.1.258.7|B.1.258.21|B.1.258.4|B.1.258.19|B.1.160|B.1.258.20|B.1.258.12|B.1.258.18|B.1.258.9	425|174|136|43|30|14|11|9|4|3|1|1|1
2020_51	Dec 20, 20	G17014T|G21600T|G22018T|T22917G|A28272T	684	2.3968	G17014T|G21600T|G22018T|T22917G|A28272T|C29362T	GH|O	682|2	B.1.429|B.1.427|B.1.1.416|B.1.311	484|198|1|1
2020_51	Dec 20, 20	C3602T|C6941T|C21855T|A25505G|G25906C|G25996T|C28651T	550	1.92725	C3602T|C6941T|C15324T|C21855T|A25505G|G25906C|G25996T|C28651T	G|O	549|1	B.1.221|B.1.221.3|B.1.221.4|B.1.221.1	438|104|6|2
2020_51	Dec 20, 20	T24814C|G25757T	539	1.88871		GV|O|G	536|2|1	B.1.177.12	539
2020_51	Dec 20, 20	T1927C|A22255T	499	1.74855		GH|G|O	495|2|2	B.1.2	499
2020_51	Dec 20, 20	C7482T|T7831C|G20238T	442	1.54881		GV|G|O	440|1|1	B.1.177.21	442
2020_51	Dec 20, 20	C2395T|T2597C|C8947T|C12100T|A12878G|T24349C|G27890T	411	1.44019		GH	411	B.1.429	411
2020_51	Dec 20, 20	T8983G|A28133T	401	1.40514		G|O	400|1	B.1.221|B.1.221.3|B.1.221.2	296|104|1
2020_51	Dec 20, 20	A11533G|T26424C	373	1.30703		GV	373	B.1.177|B.1.177.63	340|33
2020_51	Dec 20, 20	C1513T|C22377T	331	1.15986		GV|G	322|9	B.1.177|B.1.177.82|B.1.177.87|B.1.177.83|B.1.177.84|B.1.177.89|B.1|B.1.177.88	224|43|29|26|5|2|1|1
2020_51	Dec 20, 20	G5230T|A21801C|A22206G|CTTGCTTTA22286.|G22813T|C23664T|C26456T	314	1.10029		GH|G	309|5	B.1.351|B.1.351.2	313|1
2020_51	Dec 20, 20	C5170T|G11132T	305	1.06875		GV|G|GH	302|2|1	B.1.177|B.1.177.15|AA.2|AA.5|AA.1|AA.6|AA.4|AA.8|AA.7|B.1.177.78|B.1.177.83	208|64|8|6|5|4|3|3|2|1|1
2020_52	Dec 27, 20	C241T|C3037T|C14408T|A23403G	35713	96.5008		GH|GRY|GV|GR|G|O|GRA|GK	11414|7057|6619|5598|4889|64|45|27	B.1.1.7|B.1.2|B.1.177|B.1.160|B.1.1.214|B.1.177.21|B.1|B.1.429|B.1.177.12|B.1.243|B.1.258|B.1.221|B.1.351|B.1.1|B.1.1.50|B.1.234|B.1.427|B.1.258.17|B.1.1.434|B.1.258.11|P.2|B.1.36|B.1.1.176|B.1.177.7|B.1.1.222|B.1.438.1|B.1.177.44|B.1.1.284|B.1.561|B.1.362|B.1.311|B.1.177.86|B.1.375|B.1.596|B.1.595|B.1.577|B.1.177.81|B.1.1.519|B.1.36.29|B.1.409|B.1.517|B.1.240|B.1.177.42|B.1.221.3|B.1.36.18|B.1.1…	7493|4971|2521|1168|1005|989|885|727|721|621|596|472|468|464|429|343|334|270|248|236|223|215|209|204|192|183|177|174|165|154|153|151|137|135|125|122|119|117|117|116|112|109|102|98|94|93|93|90|90|87|85|82|81|80|79|79|72|72|70|69|69|68|66|65|65|64|63|58|58|58|57|56|55|54|53|53|52|51|51|51|51|50|48|48|47|45|45|45|44|44|44|41|41|39|37|37|37|37|37|37|37|37|36|36|35|35|35|34|32|32|32|31|31|31|31|30|30|…
2020_52	Dec 27, 20	G28881A|G28882A|G28883C	13272	35.8625		GRY|GR|GRA|G|O	7450|5731|45|29|17	B.1.1.7|B.1.1.214|B.1.1|B.1.1.50|B.1.1.434|P.2|B.1.1.176|B.1.1.222|B.1.1.284|B.1.1.519|B.1.1.70|B.1.1.25|B.1.1.377|B.1.1.39|B.1.1.416|B.1.1.433|B.1.1.28|P.1|B.1.1.207|B.1.1.333|B.1.1.486|B.1.1.294|B.1.1.420|B.1.1.37|R.1|B.1.1.1|B.1.1.316|B.1.1.317|B.1.1.432|B.1.1.153|AD.2|B.1.1.216|B.1.1.192|C.16|C.35|B.1.1.348|AE.8|B.1.1.121|B.1.1.189|B.1.1.354|B.1.1.277|B.1.1.389|B.1.1.397|BA.1|C.36|L.3|B.1.1.1…	7907|1005|480|440|247|227|209|194|174|113|93|90|82|82|80|70|66|60|58|58|50|46|40|38|38|36|35|30|30|29|28|27|25|23|23|22|20|20|20|19|18|18|18|18|18|18|17|17|15|15|15|14|14|13|13|13|12|12|12|12|12|12|12|12|11|11|11|10|10|10|10|10|10|9|9|9|8|8|8|8|8|7|7|7|7|7|7|7|7|7|7|7|7|7|7|7|7|6|6|6|6|6|6|6|6|5|5|5|5|5|4|4|4|4|4|4|4|4|4|4|4|4|4|4|4|3|3|3|3|3|3|3|3|3|3|3|3|3|3|3|3|3|3|3|3|3|3|3|3|3|3|3|2|2|2|2|2|…
2020_52	Dec 27, 20	C913T|C3267T|C5388A|C5986T|T6954C|TCTGGTTTT11288.|C14676T|C15279T|T16176C|TACATG21765.|ATT21993.|A23063T|C23271A|C23604A|C23709T|T24506G|G24914C|C27972T|G28048T|A28111G|A28273.|G28280C|A28281T|T28282A|C28977T	6233	16.8423	C913T|C3267T|C5388A|C5986T|T6954CC14676T|C15279T|T16176C|ATT21993.|A23063T|C23271A|C23604A|C23709T|T24506G|G24914C|C27972T|G28048T|A28111G|G28280C|A28281T|T28282A|C28977T	GRY|GR|G|O	6176|52|3|2	B.1.1.7|Q.3	6232|1
2020_52	Dec 27, 20	T445C|C6286T|G21255C|C22227T|C26801G|C28932T|G29645T	6232	16.8396		GV|O|G|GH	6192|31|6|3	B.1.177|B.1.177.21|B.1.177.12|B.1.177.7|B.1.177.44|B.1.177.81|B.1.177.42|B.1.177.4|B.1.177.35|B.1.177.77|B.1.177.10|B.1.177.57|B.1.177.15|B.1.177.65|B.1.177.43|B.1.177.54|B.1.177.60|B.1.177.73|B.1.177.6|B.1.177.75|B.1.177.8|B.1.177.24|B.1.177.16|B.1.177.87|B.1.177.5|B.1.177.58|B.1.177.76|B.1.177.32|B.1.177.82|B.1.177.17|B.1.177.18|B.1.177.52|B.1.177.56|B.1.177.80|B.1.177.51|W.4|B.1.177.30|B.1.177…	2430|910|686|202|162|112|100|89|86|80|69|57|56|56|52|47|46|43|42|38|38|37|33|32|31|31|31|29|29|25|24|23|23|23|20|20|19|18|18|18|17|16|16|15|15|14|13|13|13|12|12|11|11|10|10|9|9|9|8|8|6|6|6|6|5|5|5|5|4|4|4|3|3|3|3|3|3|3|3|3|3|2|2|2|2|2|2|2|1|1|1|1|1|1
2020_52	Dec 27, 20	C10319T|A18424G|C21304T|G25907T|C27964T|C28472T|C28869T	4284	11.5759	A18424G|C21304T|G25907T|C28472T|C28869T;C10319T|C27964T	GH|G|O	4274|5|5	B.1.2|B.1.596|B.1.1.335	4262|21|1
2020_52	Dec 27, 20	C18877T|C26735T	2500	6.7553		GH|G|O|GV	2475|12|12|1	B.1.160|B.1.36|B.1.36.29|B.1.36.18|B.1.160.8|B.1.36.36|B.1.160.16|B.1.160.17|B.1.470|B.1.36.25|B.1.160.14|B.1.466.2|B.1.160.26|B.1.36.1|B.1.160.24|B.1.36.16|B.1.160.29|B.1.160.12|B.1.160.9|B.1.36.31|B.1.36.35|B.1.160.15|B.1.36.37|B.1.160.10|B.1.36.22|B.1.36.24|B.1.466.1|B.1.160.32|B.1.36.21|B.1.36.8|B.1|B.1.160.31|B.1.36.7|B.1.36.33|B.1.36.17|B.1.36.38|B.1.160.11|B.1.160.30|B.1.160.22|B.1.456|AB.…	1148|217|111|96|72|69|63|41|37|35|32|32|31|28|25|22|21|20|20|19|18|17|17|16|16|16|16|14|14|14|13|13|13|12|11|11|10|10|9|9|7|6|6|6|5|5|5|5|5|5|5|4|3|3|3|3|2|2|2|2|1|1|1|1|1|1|1|1
2020_52	Dec 27, 20	G8083A|C14805T	1972	5.32858		GH|G|O|GR	1963|6|2|1	B.1.2|B.1|B.1.234|B.1.596	1969|1|1|1
2020_52	Dec 27, 20	C4543T|G5629T|G9526T|C11497T|G13993T|G15766T|A16889G|G17019T|G22992A|C25710T|T26876C|G28975C|G29399A	1408	3.80458	C4543T|G5629T|G9526T|C11497T|G13993T|G15766T|A16889G|G17019T|C25710T|T26876C|G28975C|G29399A	GH|O|G	1392|10|6	B.1.160|B.1.160.8|B.1.160.17|B.1.160.16|B.1.160.14|B.1.160.24|B.1.160.26|B.1.160.9|B.1.160.15|B.1.160.29|B.1.160.10|B.1.160.32|B.1.160.12|B.1.160.31|AB.1|B.1.160.30|B.1.160.22|B.1.160.11|B.1.1.445|B.1.160.21|B.1.160.28|B.1.160.7|B.1.160.13|B.1.160.19|B.1.160.23	1045|71|41|39|24|23|23|17|16|16|13|13|12|9|7|7|6|5|4|4|4|4|2|2|1
2020_52	Dec 27, 20	T20661C|C29386T	1316	3.55599		GV|O|G	1298|11|7	B.1.177.12|B.1.177.44|B.1.177|B.1.177.42|B.1.177.35|B.1.177.43|B.1.177.41|B.1.177.40|B.1.177.36|B.1.177.39|B.1.177.37|B.1|B.1.177.38	709|164|160|100|89|52|15|14|4|4|3|1|1
2020_52	Dec 27, 20	G17014T|G21600T|G22018T|A28272T	1079	2.91559	G17014T|G21600T|G22018T|T22917G|A28272T|C29362T	GH|O|G	1074|3|2	B.1.429|B.1.427|B.1.429.1	747|331|1
2020_52	Dec 27, 20	C18167T|G21518T	1012	2.73454	C18167T|G21518T|G28975T	GR|G	1011|1	B.1.1.214|B.1.1|B.1	1001|9|2
2020_52	Dec 27, 20	T7767C|C8047T|G12988T|G15598A|C17104T|G18028T|C22879A|T24910C|T26972C|C27800A|G29734C	889	2.40218	T7767C|C8047T|C17104T|C22879A|G29734C;G12988T|G15598A|G18028T|TACATG21765.|T24910C|T26972C|C27800A	G	889	B.1.258|B.1.258.17|B.1.258.11|B.1.258.22|B.1.258.19|B.1.258.7|B.1.258.9|B.1.258.4|B.1.258.21|B.1.160|B.1.258.12|B.1.258.20|B.1.258.23	378|216|193|41|15|11|11|10|8|2|2|1|1
2020_52	Dec 27, 20	T24814C|G25757T	713	1.92661		GV|G|O	706|4|3	B.1.177.12	713
2020_52	Dec 27, 20	C2395T|T2597C|C8947T|C12100T|A12878G|T24349C|G27890T	671	1.81312		GH|G|O	667|2|2	B.1.429|B.1.429.1	670|1
2020_52	Dec 27, 20	T1927C|A22255T	667	1.80231		GH|O	666|1	B.1.2	667
2020_52	Dec 27, 20	C3602T|C6941T|A25505G|G25906C|G25996T|C28651T	540	1.45914	C3602T|C6941T|C15324T|C21855T|A25505G|G25906C|G25996T|C28651T	G|GV|O	538|1|1	B.1.221|B.1.221.3|B.1.221.4|B.1.221.1|B.1.221.2	417|95|14|7|7
2020_52	Dec 27, 20	.28250CTG|A1643T|A28271.	427	1.1538		GRY|GR|G	403|23|1	B.1.1.7	427
2020_52	Dec 27, 20	G5230T|A21801C|A22206G|CTTGCTTTA22286.|G22813T|C26456T	425	1.1484	G5230T|A21801C|A22206G|CTTGCTTTA22286.|G22813T|C23664T|C26456T	GH|G|O	417|7|1	B.1.351	425
2020_52	Dec 27, 20	C7482T|T7831C|G20238T	406	1.09706		GV|O|G	401|4|1	B.1.177.21	406
2020_52	Dec 27, 20	C10741T|G29266A|T29710C	382	1.03221	C10741T|T29710C	G|GV|GR|O	378|2|1|1	B.1.243|B.1.1.214	381|1
2020_52	Dec 27, 20	T8983G|A28133T	372	1.00519		G	372	B.1.221|B.1.221.3|B.1.221.2	268|96|8
2021_01	Jan 03, 21	C241T|C3037T|C14408T|A23403G	49528	97.0034		GH|GRY|GR|GV|G|GK|O|GRA	17208|10105|7877|7156|6843|145|114|80	B.1.1.7|B.1.2|B.1.177|B.1.429|B.1.1.214|B.1.160|B.1|B.1.177.21|B.1.243|B.1.427|B.1.177.12|B.1.258|B.1.351|B.1.1|B.1.221|B.1.258.17|B.1.234|P.2|B.1.1.222|B.1.311|B.1.1.434|B.1.1.284|B.1.1.519|B.1.561|B.1.177.81|B.1.1.176|B.1.438.1|B.1.517|B.1.177.86|B.1.258.11|B.1.177.7|B.1.1.50|B.1.36|B.1.240|B.1.596|B.1.409|B.1.36.29|B.1.232|B.1.595|B.1.375|B.1.177.44|B.1.177.35|B.1.400|B.1.1.25|B.1.1.316|B.1.60…	10844|7889|2714|2040|1914|1341|1056|980|973|950|738|724|641|612|593|590|517|344|297|296|292|275|258|232|222|220|215|191|183|180|179|170|163|158|153|149|142|136|135|132|130|126|126|121|121|119|115|114|108|108|106|104|102|100|96|95|95|94|92|91|90|89|89|87|86|84|84|83|82|81|80|79|79|79|77|72|70|70|69|68|67|67|65|65|65|62|61|59|57|57|54|54|53|53|52|52|52|52|51|49|48|46|46|44|43|42|42|42|41|41|39|39|3…
2021_01	Jan 03, 21	G28881A|G28882A|G28883C	18803	36.8267		GRY|GR|GRA|G|O	10579|8048|82|55|39	B.1.1.7|B.1.1.214|B.1.1|P.2|B.1.1.222|B.1.1.434|B.1.1.284|B.1.1.519|B.1.1.176|B.1.1.50|B.1.1.25|B.1.1.416|B.1.1.316|B.1.1.70|B.1.1.28|R.1|B.1.1.39|B.1.1.333|B.1.1.486|P.1|B.1.1.432|B.1.1.63|C.36|AE.8|B.1.1.377|B.1.1.433|B.1.1.263|B.1.1.317|B.1.1.348|BA.1.1|B.1.1.153|B.1.1.1|B.1.1.368|B.1.1.192|B.1.1.207|B.1.1.398|C.16|B.1.1.37|B.1.1.157|B.1.1.464|B.1.1.251|B.1.1.265|B.1.1.420|B.1.1.170|C.35|L.3|A…	11364|1914|618|357|302|288|275|261|220|173|124|124|123|107|89|84|82|79|79|72|59|55|55|52|52|47|42|41|38|37|36|34|34|33|33|31|31|30|29|29|27|27|27|26|26|26|25|25|21|21|20|20|20|18|18|17|17|17|17|16|16|16|15|15|15|14|14|14|13|12|12|12|12|12|11|11|11|11|11|11|11|10|10|10|10|10|10|10|10|9|8|8|8|8|8|8|8|8|8|8|7|7|7|7|7|7|7|7|7|6|6|6|6|6|6|6|6|6|6|6|5|5|5|5|5|5|5|5|5|5|4|4|4|4|4|4|4|4|4|4|4|4|4|4|3|3|3…
2021_01	Jan 03, 21	C913T|C3267T|C5388A|C5986T|T6954C|TCTGGTTTT11288.|C14676T|C15279T|T16176C|TACATG21765.|ATT21993.|A23063T|C23271A|C23604A|C23709T|T24506G|G24914C|C27972T|G28048T|A28111G|A28273.|G28280C|A28281T|T28282A|C28977T	8775	17.1863	C913T|C3267T|C5388A|C5986T|T6954C|C14676T|C15279T|T16176C|TACATG21765.|ATT21993.|A23063T|C23271A|C23604A|C23709T|T24506G|G24914C|C27972T|G28048T|A28111G|G28280C|A28281T|T28282A|C28977T	GRY|GR|G|O	8672|83|12|8	B.1.1.7|Q.3|Q.1	8771|3|1
2021_01	Jan 03, 21	C10319T|A18424G|C21304T|G25907T|C27964T|C28472T|C28869T	6994	13.6981	A18424G|C21304T|G25907T|C28472T|C28869T;C10319T|C27964T	GH|O|G	6967|19|8	B.1.2|B.1.596|B.1.1.335	6971|21|2
2021_01	Jan 03, 21	T445C|C6286T|G21255C|C22227T|C26801G|C28932T|G29645T	6718	13.1576		GV|O|GH|GR|G	6675|29|9|3|2	B.1.177|B.1.177.21|B.1.177.12|B.1.177.81|B.1.177.7|B.1.177.44|B.1.177.35|B.1.177.42|B.1.177.77|B.1.177.73|B.1.177.4|B.1.177.43|B.1.177.57|B.1.177.10|B.1.177.65|B.1.177.16|B.1.177.60|B.1.177.76|B.1.177.54|B.1.177.8|B.1.177.80|B.1.177.52|B.1.177.24|B.1.177.62|B.1.177.58|B.1.177.75|W.2|B.1.177.5|B.1.177.82|B.1.177.41|B.1.177.6|B.1.177.15|B.1.177.45|B.1.177.46|B.1.177.9|B.1.177.17|B.1.177.18|B.1.177.…	2603|921|726|222|177|125|110|100|93|87|83|69|67|66|66|65|60|57|55|54|50|46|41|39|37|37|37|36|34|27|27|25|25|25|20|19|19|19|19|19|18|16|16|15|13|13|13|12|12|10|10|10|9|8|8|8|7|7|7|7|7|6|6|6|5|5|5|4|4|4|4|4|4|3|3|3|3|3|2|2|1|1|1|1|1|1|1|1|1
2021_01	Jan 03, 21	G8083A|C14805T	3337	6.5357		GH|O|G	3323|8|6	B.1.2|B.1|B.1.1.335|B.1.596|B.1.427|B.1.466.1	3329|2|2|2|1|1
2021_01	Jan 03, 21	G17014T|G21600T|G22018T|T22917G|C26681T|A28272T|C29362T	2733	5.35274	G17014T|G21600T|G22018T|T22917G|A28272T|C29362T	GH|O|G	2702|30|1	B.1.429|B.1.427|B.1.429.1	1874|858|1
2021_01	Jan 03, 21	C18167T|G21518T	1940	3.7996	C18167T|G21518T|G28975T	GR	1940	B.1.1.214|B.1.1	1908|32
2021_01	Jan 03, 21	C2395T|T2597C|C8947T|C12100T|A12878G|T24349C|G27890T	1817	3.5587		GH|O|G	1802|12|3	B.1.429|B.1.429.1	1816|1
2021_01	Jan 03, 21	C4543T|G5629T|G9526T|C11497T|G13993T|A16889G|G17019T|C25710T|T26876C|G28975C|G29399A	1745	3.41768	C4543T|G5629T|G9526T|C11497T|G13993T|G15766T|A16889G|G17019T|C25710T|T26876C|G28975C|G29399A	GH|O|G	1731|13|1	B.1.160|B.1.160.16|B.1.160.8|B.1.160.14|B.1.160.17|B.1.160.26|B.1.160.24|B.1.160.31|B.1.160.18|B.1.160.12|B.1.160.29|B.1.160.9|B.1.160.22|B.1.160.10|B.1.160.15|B.1.160.27|B.1.160.11|B.1.160.19|B.1.160.32|B.1.160.28|B.1.160.25|B.1.160.30|B.1.160.20|B.1.1.445|AB.1|B.1.160.21|B.1.160.7|B.1.160.13	1271|87|69|36|32|32|20|18|17|15|15|14|13|11|11|11|10|10|10|9|8|6|5|4|3|3|3|2
2021_01	Jan 03, 21	T20661C|C29366T|C29386T	1210	2.36985	T20661C|C29386T	GV|O|G	1192|13|5	B.1.177.12|B.1.177|B.1.177.35|B.1.177.42|B.1.177.44|B.1.177.41|B.1.177.43|B.1.177.37|B.1.177.40|B.1.177.38|B.1.177.36	732|135|116|102|49|27|27|10|7|4|1
2021_01	Jan 03, 21	T7767C|C8047T|G12988T|G15598A|C17104T|G18028T|C22879A|T24910C|T26972C|C27800A|G29734C	1164	2.27976	T7767C|C8047T|C17104T|C22879A|G29734C;G12988T|G15598A|G18028T|TACATG21765.|T24910C|T26972C|C27800A	G|GV|O	1156|4|4	B.1.258.17|B.1.258|B.1.258.11|B.1.258.19|B.1.258.22|B.1.258.21|B.1.258.9|A|B.1.258.23|B.1.258.7|B.1.160|B.1.258.20	566|389|144|23|10|9|9|6|3|3|1|1
2021_01	Jan 03, 21	T1927C|A22255T	985	1.92918		GH|O|G	977|7|1	B.1.2	985
2021_01	Jan 03, 21	G9738C|G13713A	895	1.75291		GH|O	887|8	B.1.427	895
2021_01	Jan 03, 21	T24814C|G25757T	738	1.44541		GV|O	733|5	B.1.177.12	738
2021_01	Jan 03, 21	.28250CTG|A1643T|A28271.	673	1.31811		GRY|GR|G	618|54|1	B.1.1.7	673
2021_01	Jan 03, 21	C6941T|A25505G|G25906C|G25996T|C28651T	652	1.27698	C3602T|C6941T|C15324T|C21855T|A25505G|G25906C|G25996T|C28651T	G|O|GV	629|13|10	B.1.221|B.1.221.3|B.1.221.2|B.1.221.4|B.1.221.1	512|104|16|13|7
2021_01	Jan 03, 21	G5230T|A21801C|A22206G|G22813T|C26456T	611	1.19668	G5230T|A21801C|A22206G|CTTGCTTTA22286.|G22813T|C23664T|C26456T	GH|G|O	596|11|4	B.1.351|B.1.351.2	607|4
2021_01	Jan 03, 21	C14697T|C18176T|G19398T|C22127T|G23876A|G28083T	545	1.06741	C829T|C14697T|C16394T|C18176T|G19398T|C22127T|G23876A|G25947T|G28083T	G	545	B.1.258.17	545
2021_01	Jan 03, 21	C10741T|G29266A|T29710C	522	1.02237	C10741T|T29710C	G|GV|GH|O	517|3|1|1	B.1.243|B.1.596	521|1
2021_02	Jan 10, 21	C241T|C3037T|C14408T|A23403G	53576	95.6083		GH|GRY|GV|GR|G|GK|O|GRA	17912|12937|7989|7775|6721|111|110|21	B.1.1.7|B.1.2|B.1.177|B.1.429|B.1.1.214|B.1.160|B.1.427|B.1|B.1.177.21|B.1.243|B.1.221|B.1.1|B.1.351|B.1.258|B.1.177.12|B.1.1.519|B.1.234|B.1.438.1|P.2|B.1.1.284|B.1.177.86|B.1.1.222|B.1.1.176|B.1.311|B.1.36|B.1.561|B.1.177.81|B.1.177.35|B.1.258.17|B.1.400|B.1.177.7|B.1.1.434|B.1.596|B.1.258.11|B.1.240|R.1|B.1.177.60|B.1.221.3|B.1.36.18|B.1.232|B.1.1.28|B.1.609|B.1.1.416|B.1.1.50|B.1.517|B.1.409|…	13816|7693|3099|2403|1617|1601|1217|1157|1099|879|807|664|637|634|578|454|452|342|327|308|280|272|261|253|239|239|234|222|222|211|190|184|183|177|160|152|140|131|130|126|123|123|121|121|121|120|117|112|111|109|107|106|105|104|101|100|99|99|98|98|98|93|87|86|84|79|77|76|76|75|74|73|73|72|72|71|71|70|69|68|68|65|65|64|63|63|60|59|59|58|56|55|55|54|54|53|52|51|51|51|49|48|47|47|46|46|46|46|46|45|45|…
2021_02	Jan 10, 21	G28881A|G28882A|G28883C	22081	39.4043		GRY|GR|O|G|GRA	13945|8007|54|53|22	B.1.1.7|B.1.1.214|B.1.1|B.1.1.519|P.2|B.1.1.284|B.1.1.222|B.1.1.176|B.1.1.434|R.1|B.1.1.416|B.1.1.50|B.1.1.28|B.1.1.25|B.1.1.316|B.1.1.70|P.1|AE.8|B.1.1.39|C.16|B.1.1.348|B.1.1.63|B.1.1.333|B.1.1.432|C.35|B.1.1.317|B.1.1.486|B.1.1.216|B.1.1.420|B.1.1.207|B.1.1.1|B.1.1.170|B.1.1.433|B.1.1.368|B.1.1.377|B.1.1.153|N.5|C.36.1|B.1.1.329|B.1|P.7|B.1.1.157|B.1.1.302|AD.2|B.1.1.464|N.9|B.1.1.294|B.1.1.33…	14827|1618|685|445|345|309|281|262|182|156|132|128|124|120|111|99|75|74|69|69|64|63|56|50|50|48|45|40|37|36|34|34|34|33|32|30|29|27|26|24|23|22|22|21|21|21|20|20|20|20|20|20|19|19|19|18|17|17|17|17|17|16|16|14|14|14|14|13|13|13|13|12|12|11|11|10|10|10|10|10|10|10|10|10|9|9|9|9|8|8|8|8|8|7|7|7|7|7|7|7|7|7|7|7|7|7|7|7|7|6|6|6|6|6|6|6|5|5|5|5|5|5|4|4|4|4|4|4|4|4|4|4|4|3|3|3|3|3|3|3|3|3|3|3|3|3|3|3|3…
2021_02	Jan 10, 21	C913T|C3267T|C5388A|C5986T|T6954C|TCTGGTTTT11288.|C14676T|C15279T|T16176C|TACATG21765.|ATT21993.|A23063T|C23271A|C23604A|C23709T|T24506G|G24914C|C27972T|G28048T|A28111G|A28273.|G28280C|A28281T|T28282A|C28977T	11452	20.4365	C913T|C3267T|C5388A|C5986T|T6954C|C14676T|C15279T|T16176C|TACATG21765.|ATT21993.|A23063T|C23271A|C23604A|C23709T|T24506G|G24914C|C27972T|G28048T|A28111G|G28280C|A28281T|T28282A|C28977T	GRY|GR|G|O	11322|108|14|8	B.1.1.7|Q.3	11447|5
2021_02	Jan 10, 21	T445C|C6286T|G21255C|C22227T|C26801G|C28932T|G29645T	7357	13.1288		GV|O|G|GH|GR	7320|31|3|2|1	B.1.177|B.1.177.21|B.1.177.12|B.1.177.81|B.1.177.7|B.1.177.35|B.1.177.60|B.1.177.44|B.1.177.77|B.1.177.32|B.1.177.42|B.1.177.4|B.1.177.10|B.1.177.72|B.1.177.43|B.1.177.73|B.1.177.54|B.1.177.16|B.1.177.76|B.1.177.24|B.1.177.82|B.1.177.57|B.1.177.80|B.1.177.58|B.1.177.65|B.1.177.75|B.1.177.52|U.1|B.1.177.15|B.1.177.46|B.1.177.41|U.2|W.2|B.1.177.62|B.1.177.78|B.1.177.8|B.1.177.6|B.1.177.85|B.1.177.8…	2943|1042|574|226|191|161|112|105|104|103|88|86|82|73|69|69|63|62|61|56|54|51|46|45|45|43|39|35|34|34|33|33|33|32|30|29|28|26|24|23|22|16|16|16|15|14|13|13|13|13|13|11|11|10|10|10|9|9|8|8|8|8|7|7|7|7|6|6|6|6|5|4|4|4|4|3|3|3|3|2|2|2|2|2|1|1|1|1|1|1|1|1|1
2021_02	Jan 10, 21	C10319T|A18424G|C21304T|G25907T|C27964T|C28472T|C28869T	6830	12.1884	A18424G|C21304T|G25907T|C28472T|C28869T;C10319T|C27964T	GH|O|G	6806|16|8	B.1.2|B.1.596	6805|25
2021_02	Jan 10, 21	G17014T|G21600T|G22018T|T22917G|C26681T|A28272T|C29362T	3296	5.88183	G17014T|G21600T|G22018T|T22917G|A28272T|C29362T	GH|O|G	3273|22|1	B.1.429|B.1.427	2243|1053
2021_02	Jan 10, 21	G8083A|C14805T	2913	5.19835		GH|G|O	2899|7|7	B.1.2|B.1|B.1.429	2911|1|1
2021_02	Jan 10, 21	C2395T|T2597C|C8947T|C12100T|A12878G|T24349C|G27890T	2071	3.69577		GH|O	2061|10	B.1.429	2071
2021_02	Jan 10, 21	C4543T|G5629T|G9526T|C11497T|G13993T|A16889G|G17019T|G22992A|C25710T|T26876C|G28975C|G29399A	1881	3.35671	C4543T|G5629T|G9526T|C11497T|G13993T|G15766T|A16889G|G17019T|C25710T|T26876C|G28975C|G29399A	GH|G|O	1868|7|6	B.1.160|B.1.160.16|B.1.160.24|B.1.160.8|B.1.160.18|B.1.160.26|B.1.160.14|B.1.160.29|B.1.160.30|B.1.160.9|B.1.160.27|B.1.160.11|B.1.160.17|B.1.160.12|B.1.160.10|B.1.160.31|B.1.160.15|B.1.160.22|B.1.160.19|B.1.160.25|B.1.160.28|B.1.160.7|AB.1|B.1.1.445|B.1.160.21|B.1.160.32|B.1.160.20|B.1.1	1400|95|47|45|37|33|29|26|22|22|20|13|13|10|8|8|7|7|6|6|6|6|3|3|3|3|2|1
2021_02	Jan 10, 21	C18167T|G21518T	1630	2.90879	C18167T|G21518T|G28975T	GR|G	1628|2	B.1.1.214|B.1.1|B.1	1616|13|1
2021_02	Jan 10, 21	T20661C|C29386T	1365	2.43589		GV|G|O	1339|13|13	B.1.177.12|B.1.177|B.1.177.35|B.1.177.44|B.1.177.42|B.1.177.43|B.1.177.41|B.1.177.40|B.1.177.39|B.1.177.36|B.1.177.37	573|245|200|106|99|73|40|12|9|4|4
2021_02	Jan 10, 21	G9738C|G13713A	1262	2.25208		GH|O	1257|5	B.1.427	1262
2021_02	Jan 10, 21	T1927C|A22255T	1249	2.22888		GH|O|G	1241|7|1	B.1.2	1249
2021_02	Jan 10, 21	T7767C|C8047T|C17104T|C22879A|C27800A|G29734C	934	1.66676	T7767C|C8047T|C17104T|C22879A|G29734C	G|O	927|7	B.1.258|B.1.258.17|B.1.258.11|B.1.258.16|B.1.258.14|B.1.258.19|B.1.258.21|B.1.258.22|B.1.258.9|B.1.258.20|B.1.258.23|B.1.258.12|B.1.258.7	374|197|146|85|76|11|11|10|10|8|4|1|1
2021_02	Jan 10, 21	G12988T|G15598A|G18028T|T24910C|T26972C	907	1.61857	G12988T|G15598A|G18028T|TACATG21765.|T24910C|T26972C|C27800A	G|O|GV	900|5|2	B.1.258|B.1.258.17|B.1.258.11|B.1.258.22|B.1.258.19|B.1.258.21|B.1.258.9|B.1.258.20|B.1.258.23|B.1.258.7|B.1.258.12	429|234|172|21|12|11|10|9|6|2|1
2021_02	Jan 10, 21	C3602T|C6941T|A25505G|G25906C|G25996T|C28651T	853	1.52221	C3602T|C6941T|C15324T|C21855T|A25505G|G25906C|G25996T|C28651T	G|O|GV	817|27|9	B.1.221|B.1.221.3|B.1.221.4|B.1.221.2	705|128|15|5
2021_02	Jan 10, 21	.28250CTG|A1643T	796	1.42049	.28250CTG|A1643T|A28271.	GRY|GR|G|O	769|25|1|1	B.1.1.7	796
2021_02	Jan 10, 21	G5230T|A21801C|A22206G|CTTGCTTTA22286.|G22813T|C26456T	644	1.14924	G5230T|A21801C|A22206G|CTTGCTTTA22286.|G22813T|C23664T|C26456T	GH|G|O	633|7|4	B.1.351|B.1.351.2|B.1.351.5	570|73|1
2021_02	Jan 10, 21	T24814C|G25757T	579	1.03325		GV|G|O	575|2|2	B.1.177.12	579
2021_02	Jan 10, 21	T8983G|A28133T	564	1.00648		G|O|GH|GR	549|13|1|1	B.1.221|B.1.221.3|B.1.221.2|B.1.1.162	427|132|4|1
2021_03	Jan 17, 21	C241T|C3037T|C14408T|A23403G	52288	95.218		GH|GRY|GR|GV|G|O|GK|GRA	16450|14478|7557|7223|6413|128|23|16	B.1.1.7|B.1.2|B.1.177|B.1.429|B.1.160|B.1.1.214|B.1|B.1.427|B.1.221|B.1.177.21|B.1.258|B.1.243|B.1.1|B.1.177.12|B.1.351|B.1.1.519|B.1.234|B.1.177.86|P.2|B.1.438.1|B.1.177.81|B.1.36|B.1.258.17|B.1.36.18|B.1.1.222|B.1.311|B.1.400|B.1.561|B.1.177.35|B.1.1.434|B.1.177.60|B.1.1.176|B.1.1.284|B.1.36.29|P.1|B.1.596|B.1.177.7|B.1.1.333|B.1.526|B.1.560|B.1.1.25|B.1.221.3|B.1.609|B.1.177.73|B.1.177.77|B.1.…	15510|6727|2857|2146|1599|1410|1109|1056|884|862|757|718|670|540|501|479|409|374|356|317|314|274|253|244|230|217|217|207|203|192|179|178|160|160|157|142|137|136|128|125|120|117|115|112|109|108|108|107|106|104|104|101|98|98|97|97|97|96|96|95|92|92|91|91|88|87|84|83|81|78|74|73|71|70|68|67|67|66|65|65|64|64|62|60|58|58|58|57|57|55|55|55|54|54|53|53|52|52|49|48|48|48|48|47|47|47|46|45|45|44|44|44|42…
2021_03	Jan 17, 21	G28881A|G28882A|G28883C	23568	42.918		GRY|GR|O|G|GRA	15683|7715|101|52|17	B.1.1.7|B.1.1.214|B.1.1|B.1.1.519|P.2|B.1.1.222|B.1.1.434|B.1.1.176|P.1|B.1.1.284|B.1.1.333|B.1.1.25|B.1.1.28|R.1|B.1.1.70|B.1.1.316|B.1.1.63|B.1.1.317|B.1.1.39|C.35|B.1.1.416|B.1.1.50|AE.8|B.1.1.385|B.1.1.1|B.1.1.170|C.16|B.1.1.348|B.1.1.486|B.1.1.207|B.1.1.153|B.1.1.189|B.1.1.432|C.37|AD.2|B.1.1.216|B.1.1.433|B.1.1.263|B.1.1.294|B.1.1.368|B.1.1.159|AM.4|L.3|B.1|B.1.1.306|B.1.1.33|B.1.1.517|B.1.…	16692|1410|687|473|369|235|192|179|165|160|137|121|108|104|100|92|92|90|75|75|70|65|57|54|52|52|49|48|48|47|46|46|39|36|34|34|33|32|31|31|26|25|25|24|23|22|22|21|20|20|20|20|19|19|18|17|17|17|17|16|16|15|15|14|14|14|14|13|12|12|12|12|12|12|12|11|11|10|10|10|10|10|9|9|9|8|8|8|8|8|7|7|7|7|7|6|6|6|6|6|6|6|6|6|6|5|5|5|5|5|5|5|5|5|5|5|5|4|4|4|4|4|4|4|4|4|4|4|3|3|3|3|3|3|3|3|3|3|3|3|3|3|3|3|3|3|3|3|2|2…
2021_03	Jan 17, 21	C913T|C3267T|C5388A|C5986T|T6954C|TCTGGTTTT11288.|C14676T|C15279T|T16176C|TACATG21765.|ATT21993.|A23063T|C23271A|C23604A|C23709T|T24506G|G24914C|C27972T|G28048T|A28111G|A28273.|G28280C|A28281T|T28282A|C28977T	13125	23.901	C913T|C3267T|C5388A|C5986T|T6954C|C14676T|C15279T|T16176C|TACATG21765.|ATT21993.|A23063T|C23271A|C23604A|C23709T|T24506G|G24914C|C27972T|G28048T|A28111G|G28280C|A28281T|T28282A|C28977T	GRY|GR|G|O	12875|207|28|15	B.1.1.7|Q.3|Q.1	13109|14|2
2021_03	Jan 17, 21	T445C|C6286T|G21255C|C22227T|C26801G|C28932T|G29645T	6487	11.813		GV|O|GH|G	6436|42|5|4	B.1.177|B.1.177.21|B.1.177.12|B.1.177.81|B.1.177.35|B.1.177.60|B.1.177.7|B.1.177.10|B.1.177.44|B.1.177.73|B.1.177.77|B.1.177.82|B.1.177.4|B.1.177.42|B.1.177.62|B.1.177.76|B.1.177.75|B.1.177.80|B.1.177.32|B.1.177.43|B.1.177.16|B.1.177.65|B.1.177.57|B.1.177.53|B.1.177.15|B.1.177.46|B.1.177.54|B.1.177.8|B.1.177.18|B.1.177.83|B.1.177.52|B.1.177.24|B.1.177.41|B.1.177.72|AA.7|B.1.177.58|B.1.177.5|B.1.1…	2666|796|531|297|174|167|134|106|106|106|106|85|84|80|78|57|55|54|47|45|34|32|31|29|26|26|26|26|24|24|21|20|20|20|17|17|14|13|13|13|13|13|12|11|11|11|11|11|10|9|8|8|8|7|7|7|6|6|6|5|5|5|5|5|5|5|5|5|4|4|4|4|4|3|3|3|3|2|2|2|2|1|1|1|1|1|1|1
2021_03	Jan 17, 21	C10319T|A18424G|C21304T|G25907T|C27964T|C28472T|C28869T	5842	10.6385	A18424G|C21304T|G25907T|C28472T|C28869T;C10319T|C27964T	GH|O|G|GV	5823|15|3|1	B.1.2|B.1.596|B.1	5825|16|1
2021_03	Jan 17, 21	G17014T|G21600T|G22018T|T22917G|C26681T|A28272T|C29362T	2816	5.12802	G17014T|G21600T|G22018T|T22917G|A28272T|C29362T	GH|O|G	2810|4|2	B.1.429|B.1.427|B.1.429.1	1902|912|2
2021_03	Jan 17, 21	G8083A|C14805T	2741	4.99144		GH|O|G	2725|11|5	B.1.2|B.1|B.1.596	2737|2|2
2021_03	Jan 17, 21	C2395T|T2597C|C8947T|C12100T|A12878G|T24349C|G27890T	1959	3.5674		GH|O|G	1955|3|1	B.1.429|B.1.429.1	1957|2
2021_03	Jan 17, 21	C4543T|G5629T|G9526T|C11497T|G13993T|G15766T|A16889G|G17019T|G22992A|C25710T|T26876C|G28975C|G29399A	1791	3.26146	C4543T|G5629T|G9526T|C11497T|G13993T|G15766T|A16889G|G17019T|C25710T|T26876C|G28975C|G29399A	GH|O|G	1776|13|2	B.1.160|B.1.160.16|B.1.160.26|AB.1|B.1.160.25|B.1.160.8|B.1.160.18|B.1.160.24|B.1.160.14|B.1.160.27|B.1.160.28|B.1.160.29|B.1.160.9|B.1.160.30|B.1.160.31|B.1.160.22|B.1.160.11|B.1.160.15|B.1.160.12|B.1.160.10|B.1.160.17|B.1.160.13|B.1.160.19|B.1.160.23	1411|86|38|32|23|21|20|20|19|16|14|14|14|11|11|9|8|8|7|4|2|1|1|1
2021_03	Jan 17, 21	C18167T|G21518T	1412	2.57129	C18167T|G21518T|G28975T	GR|G	1411|1	B.1.1.214|B.1.1|B.1.1.83	1406|5|1
2021_03	Jan 17, 21	T20661C|C29386T	1262	2.29814		GV|O|G	1234|19|9	B.1.177.12|B.1.177|B.1.177.35|B.1.177.44|B.1.177.42|B.1.177.43|B.1.177.41|B.1.177.39|B.1.177.40|B.1.177.36|B.1.177.37|B.1.177.38	534|236|198|107|87|46|22|11|11|6|3|1
2021_03	Jan 17, 21	T7767C|C8047T|C17104T|C22879A|G29734C	1134	2.06505		G|O|GR|GV	1119|11|3|1	B.1.258|B.1.258.17|B.1.258.11|B.1.258.14|B.1.258.22|B.1.258.16|B.1.258.3|B.1.258.21|B.1.258.9|B.1.258.20|B.1.1.7|B.1.1|B.1.258.19|B.1.258.4|B.1.258.7	618|252|82|66|47|37|9|7|7|3|2|1|1|1|1
2021_03	Jan 17, 21	T1927C|A22255T	1030	1.87566		GH|O|G	1017|11|2	B.1.2|B.1	1029|1
2021_03	Jan 17, 21	.28250CTG|A1643T|A28271.	1004	1.82831		GRY|GR|O	984|19|1	B.1.1.7	1004
2021_03	Jan 17, 21	G9738C|G13713A	957	1.74273		GH|O	955|2	B.1.427	957
2021_03	Jan 17, 21	G12988T|G15598A|G18028T|T24910C|T26972C	938	1.70813	G12988T|G15598A|G18028T|TACATG21765.|T24910C|T26972C|C27800A	G|O|GR|GV	923|9|3|3	B.1.258|B.1.258.17|B.1.258.11|B.1.258.22|B.1.258.21|B.1.258.9|B.1.258.20|B.1.1.7|B.1.1|B.1.258.19|B.1.258.23|B.1.258.4|B.1.258.7|B.1.411	485|270|88|70|7|7|3|2|1|1|1|1|1|1
2021_03	Jan 17, 21	C6941T|C21855T|A25505G|G25906C|G25996T|C28651T	927	1.68809	C3602T|C6941T|C15324T|C21855T|A25505G|G25906C|G25996T|C28651T	G|O|GV	890|29|8	B.1.221|B.1.221.3|B.1.221.4|B.1.221.2|B.1.221.1|B.1.177	766|117|23|18|2|1
2021_03	Jan 17, 21	T8983G|A28133T	567	1.03252		G|O|GV	548|16|3	B.1.221|B.1.221.3|B.1.221.2|B.1.177|B.1.2	429|116|20|1|1
2021_03	Jan 17, 21	G5230T|A21801C|A22206G|CTTGCTTTA22286.|G22813T|C26456T	532	0.968788	G5230T|A21801C|A22206G|CTTGCTTTA22286.|G22813T|C23664T|C26456T	GH|G|O	520|11|1	B.1.351|B.1.351.2|B.1.351.5	450|80|2
2021_04	Jan 24, 21	C241T|C3037T|C14408T|A23403G	57129	94.9144		GRY|GH|GR|GV|G|O|GK|GRA	22118|14725|7615|6638|5816|163|36|18	B.1.1.7|B.1.2|B.1.177|B.1.160|B.1.429|B.1.1.214|B.1.427|B.1.258|B.1.221|B.1|B.1.258.17|B.1.1|B.1.351|B.1.177.21|B.1.177.86|B.1.243|B.1.1.519|B.1.177.81|P.2|B.1.177.12|B.1.234|B.1.438.1|B.1.526|B.1.351.2|B.1.311|B.1.177.35|B.1.36|R.1|B.1.1.222|B.1.177.82|P.1|B.1.177.60|B.1.1.434|B.1.1.70|B.1.1.284|B.1.1.333|B.1.1.317|B.1.1.176|B.1.177.73|B.1.575|B.1.1.50|B.1.525|B.1.561|B.1.1.63|B.1.517|B.1.177.7|…	23666|5887|2611|1682|1636|1100|966|953|951|824|723|670|664|590|576|555|476|412|357|333|329|284|267|210|208|204|194|192|179|175|175|159|152|146|142|142|139|137|132|130|127|124|124|118|117|114|109|109|106|95|92|91|82|81|80|80|79|78|75|75|74|74|68|63|63|62|60|60|59|58|57|56|56|55|55|55|54|54|54|53|53|52|52|52|51|51|50|50|47|47|47|46|46|45|44|44|44|44|43|42|40|40|38|37|37|36|35|35|35|33|33|33|33|33|3…
2021_04	Jan 24, 21	G28881A|G28882A|G28883C	31309	52.0169		GRY|GR|O|G|GRA	23324|7776|154|39|16	B.1.1.7|B.1.1.214|B.1.1|B.1.1.519|P.2|R.1|B.1.1.222|P.1|B.1.1.70|B.1.1.434|B.1.1.333|B.1.1.284|B.1.1.317|B.1.1.176|B.1.1.50|B.1.1.63|B.1.1.39|B.1.1.28|B.1.1.153|B.1.1.25|C.16|C.35|B.1.1.207|B.1.1.416|B.1.1.420|B.1.1.189|B.1.1.316|AE.8|B.1.1.294|B.1.1.170|B.1.1.348|B.1.1.486|B.1.1.432|B.1.1.385|C.2.1|C.37|B.1.1.433|Q.4|B.1.1.216|B.1.1.263|B.1.1.397|L.3|B.1.1.141|B.1.1.1|B.1.1.204|B.1.1.37|D.5|B.1.…	24890|1101|697|480|360|195|188|175|155|151|143|142|139|137|131|119|105|98|65|61|61|56|53|51|49|47|47|46|45|44|41|40|37|36|36|33|32|30|27|27|24|24|23|22|20|20|20|19|19|18|18|16|16|15|15|15|15|14|14|14|14|13|12|12|11|11|11|11|11|11|11|10|10|10|10|9|9|9|9|9|9|9|8|8|8|8|7|7|7|7|7|6|6|6|6|6|6|6|6|6|5|5|5|5|5|5|5|5|4|4|4|4|4|4|4|4|4|4|4|4|4|4|4|3|3|3|3|3|3|3|3|3|3|3|3|3|3|2|2|2|2|2|2|2|2|2|2|2|2|2|2|2|…
2021_04	Jan 24, 21	C913T|C3267T|C5388A|C5986T|T6954C|TCTGGTTTT11288.|C14676T|C15279T|T16176C|TACATG21765.|ATT21993.|A23063T|C23271A|C23604A|C23709T|T24506G|G24914C|C27972T|G28048T|A28111G|A28273.|G28280C|A28281T|T28282A|C28977T	20327	33.7714	C913T|C3267T|C5388A|C5986T|T6954C|C14676T|C15279T|T16176C|TACATG21765.|ATT21993.|A23063T|C23271A|C23604A|C23709T|T24506G|G24914C|C27972T|G28048T|A28111G|G28280C|A28281T|T28282A|C28977T	GRY|GR|O|G	19857|393|45|32	B.1.1.7|Q.3|Q.7	20315|11|1
2021_04	Jan 24, 21	T445C|C6286T|G21255C|C22227T|C26801G|C28932T|G29645T	5647	9.38196		GV|O|G|GH	5565|69|11|2	B.1.177|B.1.177.21|B.1.177.81|B.1.177.12|B.1.177.35|B.1.177.60|B.1.177.73|B.1.177.82|B.1.177.7|B.1.177.77|B.1.177.44|B.1.177.10|B.1.177.62|B.1.177.4|B.1.177.32|B.1.177.76|B.1.177.8|B.1.177.42|B.1.177.80|B.1.177.46|B.1.177.75|B.1.177.58|B.1.177.54|B.1.177.16|B.1.177.5|B.1.177.41|B.1.177.43|AA.7|B.1.177.57|B.1.177.53|B.1.177.78|B.1.177.15|W.4|B.1.177.18|W.2|B.1.177.17|B.1.177.83|B.1.177.52|B.1.177.…	2342|533|404|325|160|156|134|131|114|86|81|80|76|64|48|48|48|46|45|35|34|31|29|27|25|24|23|21|21|20|19|18|18|17|17|16|16|15|13|13|12|12|12|12|12|11|10|10|10|10|9|9|9|7|7|7|7|6|6|6|6|6|6|5|5|5|4|4|4|4|4|4|4|4|3|3|3|2|2|2|2|2|1|1|1|1|1|1
2021_04	Jan 24, 21	C10319T|A18424G|C21304T|G25907T|C27964T|C28472T	5384	8.94501	C10319T|C27964T;A18424G|C21304T|G25907T|C28472T|C28869T	GH|O|G	5371|8|5	B.1.2|B.1.596|B.1	5375|8|1
2021_04	Jan 24, 21	G17014T|G21600T|G22018T|T22917G|C26681T|A28272T	2796	4.64529	G17014T|G21600T|G22018T|T22917G|A28272T|C29362T	GH|O|G	2791|4|1	B.1.429|B.1.427|B.1.429.1|B.1.1.335	1817|973|5|1
2021_04	Jan 24, 21	G8083A|C14805T	2662	4.42266		GH|G|O	2653|5|4	B.1.2|B.1|B.1.596	2659|2|1
2021_04	Jan 24, 21	C4543T|G5629T|G9526T|C11497T|G13993T|G15766T|A16889G|G17019T|G22992A|C25710T|T26876C|G28975C|G29399A	1778	2.95398	C4543T|G5629T|G9526T|C11497T|G13993T|G15766T|A16889G|G17019T|C25710T|T26876C|G28975C|G29399A	GH|O|G	1765|7|6	B.1.160|B.1.160.16|B.1.160.26|B.1.160.25|B.1.160.8|B.1.160.18|B.1.160.29|B.1.160.24|B.1.160.27|AB.1|B.1.160.28|B.1.160.14|B.1.160.11|B.1.160.15|B.1.160.9|B.1.160.13|B.1.160.30|B.1.160.31|B.1.160.22|B.1.160.7|B.1.160.10|B.1.160.12|B.1.160.19|B.1.160.21|B.1.160.32|B.1.160.33	1504|47|28|27|23|17|17|15|14|10|10|9|7|7|7|6|6|6|5|5|2|2|1|1|1|1
2021_04	Jan 24, 21	C2395T|T2597C|C8947T|C12100T|A12878G|T24349C|G27890T	1697	2.81941		GH|O|G	1691|4|2	B.1.429|B.1.429.1	1692|5
2021_04	Jan 24, 21	T8603C|G25437T	1459	2.42399		GRY|GR|G|O	1336|113|5|5	B.1.1.7|AY.57	1458|1
2021_04	Jan 24, 21	T7767C|C8047T|G12988T|G15598A|C17104T|G18028T|C22879A|T24910C|T26972C|C27800A	1343	2.23127	G12988T|G15598A|G18028T|TACATG21765.|T24910C|T26972C|C27800A	G|O|GV	1334|5|4	B.1.258.17|B.1.258|B.1.258.22|B.1.258.11|B.1.258.21|B.1.258.9|B.1.258.4	689|591|33|22|5|2|1
2021_04	Jan 24, 21	C18167T|G21518T	1121	1.86244	C18167T|G21518T|G28975T	GR|G	1120|1	B.1.1.214|B.1.1|B.1|B.1.1.171|B.1.1.464	1099|19|1|1|1
2021_04	Jan 24, 21	G9738C|G13713A	1042	1.73118		GH|O	1041|1	B.1.427|B.1.1.335|B.1.2	1040|1|1
2021_04	Jan 24, 21	T20661C|C29386T	986	1.63815		GV|O|G	969|13|4	B.1.177.12|B.1.177|B.1.177.35|B.1.177.44|B.1.177.42|B.1.177.41|B.1.177.43|B.1.177.38|B.1.177.40|B.1.177.39|B.1.177.36	322|291|182|66|46|28|24|10|10|6|1
2021_04	Jan 24, 21	.28250CTG|A1643T	983	1.63316	.28250CTG|A1643T|A28271.	GRY|GR|O	943|39|1	B.1.1.7	983
2021_04	Jan 24, 21	C6941T|A25505G|G25906C|G25996T|C28651T	977	1.62319	C3602T|C6941T|C15324T|C21855T|A25505G|G25906C|G25996T|C28651T	G|O|GV	958|14|5	B.1.221|B.1.221.3|B.1.221.4|B.1.221.2|B.1.177|B.1.221.1	843|76|29|27|1|1
2021_04	Jan 24, 21	C14697T|C18176T|G19398T|C22127T|G23876A|G28083T	799	1.32746	C829T|C14697T|C16394T|C18176T|G19398T|C22127T|G23876A|G25947T|G28083T	G|GV|O	796|2|1	B.1.258.17	799
2021_04	Jan 24, 21	G5230T|A21801C|A22206G|CTTGCTTTA22286.|G22813T|C26456T	782	1.29922	G5230T|A21801C|A22206G|CTTGCTTTA22286.|G22813T|C23664T|C26456T	GH|G|O	764|16|2	B.1.351|B.1.351.2|B.1.351.3|B.1.351.5	579|201|1|1
2021_04	Jan 24, 21	T1927C|A22255T	637	1.05831		GH|O	635|2	B.1.2	637
2021_04	Jan 24, 21	C8950T|C21234T|C27577T	607	1.00847		GRY|GR|O	587|16|4	B.1.1.7|B.1.411	606|1
2021_04	Jan 24, 21	C14478T|TCTTTTCTTGGCACTGATAACACTCGCTACTTGTGAGCTTTATCACTACCAAGAGTG27405.	605	1.00515		GRY|GR	604|1	B.1.1.7	605
2021_05	Jan 31, 21	C241T|C3037T|C14408T|A23403G	55197	95.4091		GRY|GH|GR|G|GV|O|GK|GRA	18357|16677|7575|6704|5728|119|29|8	B.1.1.7|B.1.2|B.1.429|B.1.177|B.1.427|B.1.160|B.1|B.1.221|B.1.258|B.1.1.519|B.1.1.214|B.1.351|B.1.1|B.1.258.17|B.1.243|B.1.177.86|B.1.526|B.1.177.81|P.2|B.1.177.21|B.1.234|B.1.177.60|B.1.177.12|B.1.177.82|P.1|B.1.438.1|B.1.525|R.1|B.1.1.222|B.1.36|B.1.177.35|B.1.517|B.1.561|B.1.311|B.1.560|B.1.575|B.1.177.73|B.1.36.29|B.1.1.28|B.1.1.317|B.1.596|B.1.1.434|B.1.637|B.1.1.284|B.1.177.46|B.1.240|B.1.1…	20378|6051|3266|2242|1537|1366|1094|995|935|734|704|686|617|603|596|536|462|412|403|399|383|295|248|231|230|224|215|207|176|176|155|155|155|153|145|139|129|126|125|120|117|116|113|112|110|108|104|101|99|95|90|87|87|86|84|82|79|76|70|68|66|66|65|64|63|63|62|62|62|61|60|60|59|57|56|55|53|51|50|49|49|46|46|45|45|44|44|44|43|42|42|40|39|39|38|38|37|37|37|35|35|35|35|35|35|35|34|34|33|32|32|32|32|32|3…
2021_05	Jan 31, 21	G28881A|G28882A|G28883C	26751	46.2396		GRY|GR|O|G|GRA	18702|7864|129|48|8	B.1.1.7|B.1.1.214|B.1.1.519|B.1.1|P.2|P.1|R.1|B.1.1.222|B.1.1.28|B.1.1.317|B.1.1.434|B.1.1.284|B.1.1.70|B.1.1.333|B.1.1.176|B.1.1.348|B.1.1.50|B.1.1.39|B.1.1.316|C.35|B.1.1.63|B.1.1.153|B.1.1.416|P.3|B.1.1.216|B.1.1.170|Q.4|B.1.1.141|AE.8|B.1.1.207|B.1.1.486|C.16|B.1.1.318|B.1.1.433|P.1.1|B.1.1.306|B.1.1.385|B.1.1.25|B.1.1.432|B.1.1.420|C.37|P.6|B.1.1.1|Q.3|C.2.1|B.1.1.294|B.1.1.351|B.1.1.33|B.1.…	20726|705|667|632|403|222|208|163|127|118|116|112|110|102|87|87|81|72|63|63|62|57|51|50|48|47|46|45|39|39|38|38|36|36|36|35|35|33|33|32|32|31|30|30|28|26|23|22|21|21|20|19|19|16|16|16|16|16|16|16|15|15|14|14|14|13|13|12|12|11|11|11|11|11|10|10|10|10|9|9|9|8|8|8|8|8|7|7|7|7|7|7|7|7|7|6|6|6|6|6|5|5|5|5|5|5|5|5|4|4|4|4|4|4|4|4|4|4|4|4|4|3|3|3|3|3|3|3|3|3|3|3|3|3|3|3|3|2|2|2|2|2|2|2|2|2|2|2|2|2|2|2|2…
2021_05	Jan 31, 21	C913T|C3267T|C5388A|C5986T|T6954C|TCTGGTTTT11288.|C14676T|C15279T|T16176C|TACATG21765.|ATT21993.|A23063T|C23271A|C23604A|C23709T|T24506G|G24914C|C27972T|G28048T|A28111G|A28273.|G28280C|A28281T|T28282A|C28977T	16331	28.2284	C913T|C3267T|C5388A|C5986T|T6954C|C14676T|C15279T|T16176C|TACATG21765.|ATT21993.|A23063T|C23271A|C23604A|C23709T|T24506G|G24914C|C27972T|G28048T|A28111G|G28280C|A28281T|T28282A|C28977T	GRY|GR|G|O	15671|563|61|36	B.1.1.7|Q.3|Q.1|Q.7	16295|29|4|3
2021_05	Jan 31, 21	C10319T|A18424G|C21304T|G25907T|C27964T|C28472T	5534	9.56562	C10319T|C27964T;A18424G|C21304T|G25907T|C28472T|C28869T	GH|G|O	5522|8|4	B.1.2|B.1.596	5527|7
2021_05	Jan 31, 21	G17014T|G21600T|G22018T|T22917G|C26681T|A28272T	5276	9.11967	G17014T|G21600T|G22018T|T22917G|A28272T|C29362T	GH|G|O	5274|1|1	B.1.429|B.1.427|B.1.429.1	3633|1629|14
2021_05	Jan 31, 21	T445C|C6286T|G21255C|C22227T|C26801G|C28932T|G29645T	4836	8.35912		GV|O|G|GH	4781|35|18|2	B.1.177|B.1.177.81|B.1.177.21|B.1.177.60|B.1.177.12|B.1.177.82|B.1.177.35|B.1.177.73|B.1.177.46|B.1.177.7|B.1.177.62|B.1.177.77|B.1.177.44|B.1.177.75|B.1.177.32|B.1.177.80|B.1.177.10|B.1.177.24|B.1.177.58|B.1.177.76|B.1.177.83|B.1.177.4|U.3|B.1.177.43|B.1.177.15|B.1.177.41|B.1.177.52|AA.1|B.1.177.42|B.1.177.67|B.1.177.8|B.1.177.16|B.1.177.40|W.2|B.1.177.71|AA.7|B.1.177.65|Z.1|B.1.177.5|B.1.177.54…	1970|381|368|285|245|220|135|127|97|94|81|81|42|40|39|36|35|34|28|26|26|22|22|20|19|19|17|16|16|16|16|15|14|14|13|12|12|12|11|10|9|8|7|7|7|7|6|6|5|5|5|5|5|5|5|5|4|4|4|4|3|3|3|3|2|2|2|2|2|2|2|2|2|1|1|1|1|1|1|1
2021_05	Jan 31, 21	C2395T|T2597C|C8947T|C12100T|A12878G|T24349C|G27890T	3510	6.0671		GH|G	3509|1	B.1.429|B.1.429.1	3496|14
2021_05	Jan 31, 21	G8083A|C14805T	2602	4.49761		GH|G|O	2594|6|2	B.1.2|B.1.596|B.1	2599|2|1
2021_05	Jan 31, 21	G9738C|G13713A	1771	3.06121		GH|O	1769|2	B.1.427|B.1.596	1769|2
2021_05	Jan 31, 21	T7767C|C8047T|C17104T|C22879A	1684	2.91083	T7767C|C8047T|C17104T|C22879A|G29734C	G|O|GV|GH|GR	1652|23|7|1|1	B.1.258|B.1.258.17|B.1.258.24|B.1.258.14|B.1.258.22|B.1.258.3|B.1.258.11|B.1.258.16|B.1.258.21|B.1.258.4|B.1.1.7|B.1.258.7	915|658|29|26|17|15|10|8|2|2|1|1
2021_05	Jan 31, 21	C4543T|G5629T|G9526T|C11497T|G13993T|A16889G|G17019T|C25710T|T26876C|G28975C|G29399A	1436	2.48215	C4543T|G5629T|G9526T|C11497T|G13993T|G15766T|A16889G|G17019T|C25710T|T26876C|G28975C|G29399A	GH|G|O	1420|9|7	B.1.160|B.1.160.8|AB.1|B.1.160.11|B.1.160.26|B.1.160.16|B.1.160.14|B.1.160.15|B.1.160.28|B.1.160.29|B.1.160.10|B.1.160.22|B.1.160.24|B.1.160.13|B.1.160.30|B.1.160.25|B.1.160.12|B.1.160.31|B.1.160.9|B.1.160.17|B.1.160.18	1219|28|24|24|24|22|13|13|11|10|9|8|7|5|5|4|3|3|2|1|1
2021_05	Jan 31, 21	T8603C|G25437T	1403	2.42511		GRY|GR|G	1253|148|2	B.1.1.7	1403
2021_05	Jan 31, 21	G12988T|G15598A|G18028T|T24910C|T26972C|C27800A	1253	2.16583	G12988T|G15598A|G18028T|TACATG21765.|T24910C|T26972C|C27800A	G|O|GV|GH|GR	1233|11|7|1|1	B.1.258.17|B.1.258|B.1.258.24|B.1.258.22|B.1.258.11|B.1.258.21|B.1.258.4|B.1.1.7|B.1.258.7	650|541|29|17|10|2|2|1|1
2021_05	Jan 31, 21	C3602T|C6941T|A25505G|G25906C|G25996T|C28651T	1000	1.72852	C3602T|C6941T|C15324T|C21855T|A25505G|G25906C|G25996T|C28651T	G|GV|O	982|11|7	B.1.221|B.1.221.3|B.1.221.4|B.1.221.2	871|80|26|23
2021_05	Jan 31, 21	T20661C|C29386T	844	1.45887		GV|O|G	829|9|6	B.1.177|B.1.177.12|B.1.177.35|B.1.177.44|B.1.177.41|B.1.177.43|B.1.177.42|B.1.177.40|B.1.177.39|B.1.177.36|B.1.177.37|B.1.177.38	321|241|152|44|23|21|17|15|4|2|2|2
2021_05	Jan 31, 21	C8950T|C21234T|C27577T	815	1.40874		GRY|GR|O|G	773|29|11|2	B.1.1.7	815
2021_05	Jan 31, 21	C18167T|G21518T	754	1.3033	C18167T|G21518T|G28975T	GR|G	752|2	B.1.1.214|B.1.1|B.1|B.1.1.83	704|47|2|1
2021_05	Jan 31, 21	T1927C|A22255T	748	1.29293		GH|G	747|1	B.1.2|B.1|B.1.596	745|2|1
2021_05	Jan 31, 21	C3140T|C10954T|A11117G|C12789T|C22995A|C29197T	715	1.23589		GR|G|GK|O|GV	610|100|2|2|1	B.1.1.519	715
2021_05	Jan 31, 21	C5944T|G28884C	715	1.23589		GRY|GR|O|G	681|21|12|1	B.1.1.7|Q.7|B.1.1.214	711|3|1
2021_05	Jan 31, 21	C14697T|C18176T|G19398T|C22127T|G23876A|G25947T|G28083T	641	1.10798	C829T|C14697T|C16394T|C18176T|G19398T|C22127T|G23876A|G25947T|G28083T	G|GH|GV|O	638|1|1|1	B.1.258.17|B.1.258.24	624|17
2021_05	Jan 31, 21	G5230T|A21801C|A22206G|CTTGCTTTA22286.|G22813T|C26456T	635	1.09761	G5230T|A21801C|A22206G|CTTGCTTTA22286.|G22813T|C23664T|C26456T	GH|G|O	619|15|1	B.1.351|B.1.351.2	574|61
2021_05	Jan 31, 21	T8983G|A28133T	573	0.990441		G|O|GV	564|8|1	B.1.221|B.1.221.3|B.1.221.2	465|79|29
2021_05	Jan 31, 21	C25517T|C27925T	555	0.959328		GH	555	B.1.526|B.1.637|B.1|B|B.1.356	434|107|12|1|1
2021_06	Feb 07, 21	C241T|C3037T|C14408T|A23403G	60378	95.9966		GRY|GH|GR|G|GV|GK|O|GRA	24197|16854|7969|6045|4993|278|39|3	B.1.1.7|B.1.2|B.1.429|B.1.177|B.1.427|B.1|B.1.1.519|B.1.160|B.1.351|B.1.221|B.1.1|B.1.258|B.1.243|B.1.526|B.1.258.17|B.1.177.86|B.1.438.1|B.1.1.214|P.2|B.1.234|B.1.177.81|B.1.177.60|B.1.177.21|P.1|R.1|B.1.177.82|B.1.36|B.1.525|B.1.1.222|B.1.517|B.1.1.317|P.1.1|B.1.311|B.1.596|B.1.575|B.1.1.434|B.1.637|B.1.177.12|B.1.561|B.1.1.70|B.1.177.73|B.1.588|B.1.177.7|B.1.36.29|B.1.177.35|B.1.1.176|B.1.240|…	26380|6198|2878|1768|1654|1148|1133|1089|969|793|698|663|662|580|551|506|451|449|439|420|401|393|309|300|245|212|199|192|187|171|160|158|155|151|146|141|135|125|123|116|113|106|95|93|88|87|87|83|81|80|78|77|75|72|72|71|70|68|67|64|64|64|63|62|61|60|60|60|59|59|58|58|56|56|56|54|53|53|52|51|51|50|50|50|48|47|47|47|44|44|44|42|41|40|39|38|37|37|35|35|35|34|34|33|32|32|32|32|32|32|31|30|29|29|29|29|…
2021_06	Feb 07, 21	G28881A|G28882A|G28883C	33144	52.6965		GRY|GR|O|G|GRA	24751|8199|142|49|3	B.1.1.7|B.1.1.519|B.1.1|B.1.1.214|P.2|P.1|R.1|B.1.1.317|B.1.1.222|P.1.1|B.1.1.434|B.1.1.70|B.1.1.176|B.1.1.348|C.36|B.1.1.28|B.1.1.333|B.1.1.189|B.1.1.50|B.1.1.284|C.16|B.1.1.316|B.1.1.141|B.1.1.420|B.1.1.204|B.1.1.153|Q.3|B.1.1.63|B.1.1.318|C.37|B.1.1.39|B.1.1.432|B.1.1.207|B.1.1.1|B.1.1.416|B.1.1.170|AE.8|B.1.1.306|B.1.1.351|C.2.1|C.35|B.1.1.486|B.1.1.294|P.3|B.1.1.25|B.1.1.374|B.1.1.216|B.1.1.…	26870|1034|710|449|441|302|246|169|157|144|141|116|87|81|80|78|77|62|62|60|60|57|56|55|54|50|50|47|40|39|38|38|34|32|32|30|29|29|29|28|28|27|25|25|24|24|23|23|21|21|18|18|18|18|18|17|17|17|15|14|14|14|13|12|12|12|12|11|11|11|11|11|10|9|9|9|8|8|8|8|7|7|7|7|7|7|7|6|6|6|5|5|5|5|5|5|5|5|5|5|4|4|4|4|4|4|4|3|3|3|3|3|3|3|3|3|3|3|3|3|3|3|3|3|3|3|3|3|2|2|2|2|2|2|2|2|2|2|2|2|2|2|2|2|2|2|2|2|2|2|2|2|2|2|2|2…
2021_06	Feb 07, 21	C913T|C3267T|C5388A|C5986T|T6954C|TCTGGTTTT11288.|C14676T|C15279T|T16176C|TACATG21765.|ATT21993.|A23063T|C23271A|C23604A|C23709T|T24506G|G24914C|C27972T|G28048T|A28111G|A28273.|G28280C|A28281T|T28282A|C28977T	21461	34.1214	C913T|C3267T|C5388A|C5986T|T6954C|C14676T|C15279T|T16176C|TACATG21765.|ATT21993.|A23063T|C23271A|C23604A|C23709T|T24506G|G24914C|C27972T|G28048T|A28111G|G28280C|A28281T|T28282A|C28977T	GRY|GR|G|O	20868|437|122|34	B.1.1.7|Q.3|Q.1|Q.7|Q.2	21409|46|3|2|1
2021_06	Feb 07, 21	C1059T|G25563T	14663	23.3131		GH|O|G	14627|26|10	B.1.2|B.1.429|B.1.427|B.1.351|B.1.526|B.1|B.1.517|B.1.311|B.1.575|B.1.596|B.1.637|B.1.588|B.1.497|B.1.568|B.1.595|B.1.351.2|B.1.349|B.1.582|B.1.265|B.1.577|B.1.362|B.1.575.1|B.1.433|B.1.375|B.1.623|B.1.587|B.1.346|B.1.361|B.1.564.1|B.1.369|B.1.324|B.1.411|B.1.509|B.1.603|B.1.298|B.1.541|B.1.367|B.1.429.1|B.1.306|B.1.448|B.1.562|B.1.564|B.1.337|B.1.499|B.1.597|B.1.604|B.1.313|B.1.1|B.1.580|B.1.605…	6329|3259|1733|933|584|219|174|155|150|140|136|106|70|63|56|50|38|37|36|33|28|26|25|24|24|21|19|18|13|11|9|9|9|9|8|8|7|7|6|6|6|6|5|5|5|5|4|3|3|3|3|2|2|2|2|2|2|2|1|1|1|1|1|1|1|1|1|1|1|1|1
2021_06	Feb 07, 21	C10319T|A18424G|C21304T|G25907T|C27964T|C28472T	5563	8.84476	C10319T|C27964T;A18424G|C21304T|G25907T|C28472T|C28869T	GH|G|O	5557|4|2	B.1.2|B.1.596|B.1.1.335	5543|19|1
2021_06	Feb 07, 21	G17014T|G21600T|G22018T|T22917G|C26681T|A28272T	4620	7.34546	G17014T|G21600T|G22018T|T22917G|A28272T|C29362T	GH|G|O	4616|2|2	B.1.429|B.1.427|B.1.429.1	3065|1548|7
2021_06	Feb 07, 21	T445C|C6286T|G21255C|C22227T|C26801G|C28932T|G29645T	4158	6.61091		GV|G|O|GR|GH	4103|30|21|3|1	B.1.177|B.1.177.81|B.1.177.60|B.1.177.21|B.1.177.82|B.1.177.12|B.1.177.73|B.1.177.7|B.1.177.35|B.1.177.75|B.1.177.62|B.1.177.46|B.1.177.32|B.1.177.77|B.1.177.72|B.1.177.10|B.1.177.83|B.1.177.80|B.1.177.52|B.1.177.43|B.1.177.4|B.1.177.44|B.1.177.85|B.1.177.58|B.1.177.8|B.1.177.15|U.3|B.1.177.33|B.1.177.16|B.1.177.24|B.1.177.40|B.1.177.42|AA.1|B.1.177.41|B.1.177.76|B.1.177.65|W.2|B.1.177.67|B.1.177…	1549|394|357|278|187|119|110|92|76|71|64|62|58|56|52|44|42|41|33|28|25|25|25|24|24|22|18|14|13|13|13|13|12|12|12|11|11|10|9|7|7|7|7|7|7|6|6|6|5|5|5|5|4|4|4|4|3|3|3|3|3|2|2|2|2|2|2|2|2|2|1|1|1|1|1|1|1|1|1|1
2021_06	Feb 07, 21	C2395T|T2597C|C8947T|C12100T|A12878G|T24349C|G27890T	3012	4.78886		GH|G|O	3009|2|1	B.1.429|B.1.429.1	3005|7
2021_06	Feb 07, 21	G8083A|C14805T	2806	4.46133		GH|G|O	2796|7|3	B.1.2|B.1|B.1.596	2803|2|1
2021_06	Feb 07, 21	G9738C|G13713A	1720	2.73467		GH|G|O	1716|2|2	B.1.427|B.1	1719|1
2021_06	Feb 07, 21	T8603C|G25437T	1676	2.66472		GRY|GR|G|GV|O	1529|139|6|1|1	B.1.1.7|B.1.1	1675|1
2021_06	Feb 07, 21	T7767C|C8047T|C17104T|C22879A	1387	2.20523	T7767C|C8047T|C17104T|C22879A|G29734C	G|O|GV	1374|8|5	B.1.258|B.1.258.17|B.1.258.14|B.1.258.22|B.1.258.11|B.1.258.3|B.1.258.16|B.1.258.21|B.1.258.20|B.1.258.4|B.1.258.7	644|644|47|20|12|9|5|3|1|1|1
2021_06	Feb 07, 21	C5944T|G28884C	1271	2.0208		GRY|GR|O	1212|52|7	B.1.1.7|Q.7	1269|2
2021_06	Feb 07, 21	G12988T|G15598A|G18028T|T24910C|T26972C	1105	1.75687	G12988T|G15598A|G18028T|TACATG21765.|T24910C|T26972C|C27800A	G|GV|O	1097|5|3	B.1.258.17|B.1.258|B.1.258.22|B.1.258.11|B.1.258.21|B.1.258.20|B.1.258.4|B.1.258.7	654|412|21|12|3|1|1|1
2021_06	Feb 07, 21	G5629T|G9526T|C11497T|G13993T|A16889G|G17019T|C25710T|T26876C|G28975C|G29399A	1071	1.70281	C4543T|G5629T|G9526T|C11497T|G13993T|G15766T|A16889G|G17019T|C25710T|T26876C|G28975C|G29399A	GH|G|O	1064|6|1	B.1.160|B.1.160.16|B.1.160.28|B.1.160.26|B.1.160.8|B.1.160.25|B.1.160.10|AB.1|B.1.160.29|B.1.160.30|B.1.160.31|B.1.160.11|B.1.160.13|B.1.160.15|B.1.160.22|B.1.160.14|B.1.160.18|B.1.160.9|B.1.160.20|B.1.160.24	959|16|16|10|10|9|8|7|7|5|4|3|3|3|3|2|2|2|1|1
2021_06	Feb 07, 21	C3140T|C10954T|A11117G|C12789T|C21306T|C29197T	1060	1.68532	C3140T|C10954T|A11117G|C12789T|C22995A|C29197T	GR|GK|G|GV|O	942|64|52|1|1	B.1.1.519|B.1|B.1.596	1058|1|1
2021_06	Feb 07, 21	A21801C|G22813T	1035	1.64557	G5230T|A21801C|A22206G|CTTGCTTTA22286.|G22813T|C23664T|C26456T	GH|G|O|GR	939|65|27|4	B.1.351|B.1|B.1.351.2|B.1.1|B.1.351.5|B.1.1.7|B.1.351.1	924|51|50|6|2|1|1
2021_06	Feb 07, 21	A22206G|C26456T	900	1.43093	G5230T|A21801C|A22206G|CTTGCTTTA22286.|G22813T|C23664T|C26456T	GH|G|O	888|9|3	B.1.351|B.1.351.2|B.1.351.5|B.1.1.7|B.1.351.1	847|49|2|1|1
2021_06	Feb 07, 21	C6941T|A25505G|G25906C|G25996T|C28651T	746	1.18609	C3602T|C6941T|C15324T|C21855T|A25505G|G25906C|G25996T|C28651T	G|O|GV	741|4|1	B.1.221|B.1.221.3|B.1.221.4|B.1.221.2	679|50|11|6
2021_06	Feb 07, 21	T9867C|C25517T|C27925T	705	1.1209	C25517T|C27925T	GH|G|O	701|2|2	B.1.526|B.1.637|B.1|B.1.313	566|130|6|3
2021_06	Feb 07, 21	A28877T|G28878C	672	1.06843		GR|GRY|G|O	547|121|2|2	P.1|B.1.1.7|P.1.1|P.1.14|P.1.16|B.1.1.519|B.1.1|B.1.1.214|B.1.1.416|P.1.2|B.1.1.322|P.1.15|B.1.1.39|B.1.526|C.16|P.1.10|P.2|B.1.1.216|B.1.1.28|B.1.1.351|D.5|P.1.7.1	299|145|142|21|15|9|5|5|5|5|3|3|2|2|2|2|2|1|1|1|1|1
2021_06	Feb 07, 21	C14697T|C18176T|G19398T|C22127T|G23876A	647	1.02868	C829T|C14697T|C16394T|C18176T|G19398T|C22127T|G23876A|G25947T|G28083T	G|O	646|1	B.1.258.17	647
2021_06	Feb 07, 21	T1927C|A22255T	636	1.01119		GH|G	635|1	B.1.2	636
2021_06	Feb 07, 21	C8950T|C21234T	619	0.984164	C8950T|C21234T|C27577T	GRY|GR|G|O	591|23|4|1	B.1.1.7|B.1|B.1.1|Q.1	615|2|1|1
2021_07	Feb 14, 21	C241T|C3037T|C14408T|A23403G	61907	96.9342		GRY|GH|GR|G|GV|GK|O|GRA	29120|14773|7806|5371|4653|96|72|15	B.1.1.7|B.1.2|B.1.429|B.1.177|B.1.427|B.1.1.519|B.1.160|B.1|B.1.351|B.1.177.60|B.1.221|B.1.526|B.1.258|B.1.1|B.1.258.17|B.1.438.1|B.1.243|B.1.177.86|P.1|B.1.1.214|B.1.177.81|P.2|B.1.234|B.1.1.222|R.1|B.1.525|B.1.177.82|B.1.177.21|B.1.1.317|B.1.36|B.1.517|B.1.637|B.1.575|B.1.617.1|B.1.596|B.1.351.2|B.1.177.12|B.1.36.29|B.1.311|B.1.214.2|B.1.177.77|B.1.258.14|B.1.177.73|B.1.1.70|B.1.466.2|B.1.1.434…	31581|5337|2278|1598|1291|1123|983|949|894|693|658|622|614|605|493|457|442|429|414|401|394|337|284|245|242|216|203|202|198|173|157|144|140|139|137|119|115|111|107|104|94|93|88|87|85|83|82|82|81|79|74|73|68|66|64|62|61|60|60|60|59|59|58|58|57|57|56|55|55|55|54|53|52|52|51|51|50|49|48|48|47|46|45|45|43|43|43|43|42|41|41|41|41|41|40|39|39|38|38|37|37|36|35|34|34|33|31|30|30|30|30|29|29|29|29|28|28|2…
2021_07	Feb 14, 21	C913T|C3267T|C5388A|C5986T|T6954C|TCTGGTTTT11288.|C14676T|C15279T|T16176C|TACATG21765.|ATT21993.|A23063T|C23271A|C23604A|C23709T|T24506G|G24914C|C27972T|G28048T|A28111G|A28273.|G28280C|A28281T|T28282A|G28881A|G28882A|G28883C|C28977T	25962	40.6514	C913T|C3267T|C5388A|C5986T|T6954C|C14676T|C15279T|T16176C|TACATG21765.|ATT21993.|A23063T|C23271A|C23604A|C23709T|T24506G|G24914C|C27972T|G28048T|A28111G|G28280C|A28281T|T28282A|C28977T	GRY|GR|O|G	25378|546|24|14	B.1.1.7|Q.3|Q.1|Q.2|Q.7	25833|50|46|30|3
2021_07	Feb 14, 21	C10319T|A18424G|C21304T|G25907T|C27964T|C28472T	4811	7.53308	C10319T|C27964T;A18424G|C21304T|G25907T|C28472T|C28869T	GH|G|O	4795|10|6	B.1.2|B.1.596	4804|7
2021_07	Feb 14, 21	T445C|C6286T|G21255C|C22227T|C26801G|C28932T|G29645T	3768	5.89995		GV|G|O|GH|GR	3725|21|17|3|2	B.1.177|B.1.177.60|B.1.177.81|B.1.177.82|B.1.177.21|B.1.177.12|B.1.177.73|B.1.177.77|B.1.177.62|B.1.177.7|B.1.177.75|B.1.177.10|B.1.177.80|B.1.177.35|B.1.177.46|B.1.177.83|B.1.177.52|B.1.177.32|B.1.177.8|B.1.177.58|B.1.177.15|B.1.177.44|AA.4|B.1.177.4|B.1.177.41|B.1.177.63|AA.1|B.1.177.24|B.1.177.43|U.3|B.1.177.53|B.1.177.76|B.1.177.38|B.1.177.33|B.1.177.68|B.1.177.16|B.1.177.67|AA.5|B.1.177.40|B…	1298|647|372|185|180|113|83|82|72|63|58|57|54|45|43|34|23|21|21|20|17|16|15|14|14|13|12|12|12|11|10|10|9|8|8|7|7|6|6|6|6|6|6|6|5|5|4|4|4|3|3|3|3|3|3|2|2|2|1|1|1|1|1|1|1|1|1|1|1|1|1|1
2021_07	Feb 14, 21	G17014T|G21600T|G22018T|C26681T|A28272T	3323	5.20316	G17014T|G21600T|G22018T|T22917G|A28272T|C29362T	GH|G|O	3315|4|4	B.1.429|B.1.427	2166|1157
2021_07	Feb 14, 21	G8083A|C14805T	2519	3.94426		GH|G|O	2507|7|5	B.1.2	2519
2021_07	Feb 14, 21	C2395T|T2597C|C8947T|C12100T|A12878G|T24349C|G27890T	2125	3.32733		GH|G|O	2121|3|1	B.1.429	2125
2021_07	Feb 14, 21	T8603C|G25437T	1871	2.92962		GRY|GR|G|O	1741|123|5|2	B.1.1.7	1871
2021_07	Feb 14, 21	C5944T|G28884C	1652	2.58671		GRY|GR|O	1595|55|2	B.1.1.7|Q.7	1649|3
2021_07	Feb 14, 21	A28254.|A28271.	1613	2.52564	A28254.|A28271.	GRY|GR|GH|G	1491|101|14|7	B.1.1.7|B.1.637|B.1|B.1.526|B.1.617.1|B.1.1|B.1.2|Q.1	1595|8|3|2|2|1|1|1
2021_07	Feb 14, 21	T7767C|C8047T|C17104T|C22879A	1323	2.07156	T7767C|C8047T|C17104T|C22879A|G29734C	G|O|GV|GH	1302|12|8|1	B.1.258.17|B.1.258|B.1.258.14|B.1.258.11|B.1.258.22|B.1.258.3|A|B.1.258.20|B.1.258.24	616|598|87|8|7|4|1|1|1
2021_07	Feb 14, 21	G9738C|G13713A	1288	2.01675		GH|O	1284|4	B.1.427|B.1	1286|2
2021_07	Feb 14, 21	.28250CTG|A1643T	1210	1.89462	.28250CTG|A1643T|A28271.	GRY|GR|O	1139|69|2	B.1.1.7|Q.1	1209|1
2021_07	Feb 14, 21	C3140T|C10954T|A11117G|C12789T|C21306T|C22995A|C29197T	1058	1.65662	C3140T|C10954T|A11117G|C12789T|C22995A|C29197T	GR|GK|G|GV|O	968|66|21|2|1	B.1.1.519	1058
2021_07	Feb 14, 21	G12988T|G15598A|G18028T|T24910C|T26972C	1013	1.58616	G12988T|G15598A|G18028T|TACATG21765.|T24910C|T26972C|C27800A	G|GV|O|GH	995|9|8|1	B.1.258.17|B.1.258|B.1.258.11|B.1.258.22|A|B.1|B.1.258.20|B.1.258.24	631|364|7|7|1|1|1|1
2021_07	Feb 14, 21	G5629T|G9526T|C11497T|G13993T|A16889G|G17019T|C25710T|T26876C|G28975C|G29399A	957	1.49847	C4543T|G5629T|G9526T|C11497T|G13993T|G15766T|A16889G|G17019T|C25710T|T26876C|G28975C|G29399A	GH|O|G	948|6|3	B.1.160|B.1.160.16|B.1.160.28|B.1.160.14|B.1.160.29|B.1.160.11|B.1.160.26|B.1.160.8|B.1.160.10|B.1.160.15|B.1.160.30|B.1.160.31|AB.1|B.1.160.13|B.1.160.25|B.1.160.12|B.1.160.24|B.1.160.7|B.1.160.9	853|19|14|13|13|12|6|5|3|3|3|3|2|2|2|1|1|1|1
2021_07	Feb 14, 21	G5230T|A21801C|A22206G|CTTGCTTTA22286.|G22813T|C26456T	916	1.43428	G5230T|A21801C|A22206G|CTTGCTTTA22286.|G22813T|C23664T|C26456T	GH|G|O|GV	910|3|2|1	B.1.351|B.1.351.2|B.1.351.5|B.1.351.3	785|120|9|2
2021_07	Feb 14, 21	C25517T|C27925T	775	1.2135		GH|O|G	772|2|1	B.1.526|B.1.637|B.1|B.1.313|B.1.2	608|139|24|3|1
2021_07	Feb 14, 21	A28877T|G28878C	765	1.19784		GR|GRY|G	605|156|4	P.1|B.1.1.7|P.1.1|P.1.14|P.1.16|B.1.1.519|P.1.10|B.1.1.322|B.1.1.39|P.1.2|B.1.1.214|P.1.15|B.1.1|B.1.1.176|B.1.1.207|B.1.1.216|B.1.1.265|B.1.1.316|B.1.1.434|B.1.526|D.5|P.1.12|P.1.7.1	405|166|76|29|25|24|7|6|5|5|4|2|1|1|1|1|1|1|1|1|1|1|1
2021_07	Feb 14, 21	A16500C|A22320G	610	0.95514		GH|G|GR|O	600|6|3|1	B.1.526|B.1.313|B.1|B.1.1|B.1.1.416|B.1.1.7	599|5|3|1|1|1
2021_07	Feb 14, 21	C14697T|C18176T|G19398T|C22127T|G23876A|G25947T|G28083T	610	0.95514	C829T|C14697T|C16394T|C18176T|G19398T|C22127T|G23876A|G25947T|G28083T	G	610	B.1.258.17|B.1	609|1
2021_07	Feb 14, 21	C6941T|A25505G|G25906C|G25996T|C28651T	596	0.933218	C3602T|C6941T|C15324T|C21855T|A25505G|G25906C|G25996T|C28651T	G|GV|O	592|2|2	B.1.221|B.1.221.3|B.1.221.4|B.1.221.2|B.1.221.1	541|36|13|5|1
2021_08	Feb 21, 21	C241T|C3037T|C14408T|A23403G	66911	96.4594		GRY|GH|GR|G|GV|O|GK|GRA|V	33745|14449|9103|5610|3764|150|83|5|1	B.1.1.7|B.1.2|B.1.429|B.1.177|B.1.1.519|B.1.427|B.1|B.1.351|B.1.160|B.1.1|B.1.526|P.1|B.1.258.17|B.1.258|B.1.177.60|B.1.221|B.1.438.1|B.1.177.86|B.1.243|P.2|R.1|B.1.177.81|B.1.525|B.1.234|B.1.1.214|B.1.637|B.1.617.1|B.1.177.82|B.1.1.317|B.1.36|B.1.575|B.1.1.222|B.1.517|B.1.214.2|B.1.177.21|B.1.36.29|B.1.596|Q.1|B.1.311|Q.3|B.1.1.348|B.1.177.12|B.1.1.420|Q.2|B.1.351.2|B.1.466.2|B.1.177.62|B.1.177.…	37189|5084|2485|1266|1258|1166|1091|1044|776|757|731|709|604|586|585|547|481|429|421|381|363|332|313|266|251|229|222|187|178|172|168|159|145|131|130|127|116|112|101|92|86|86|84|84|83|82|80|78|75|74|70|69|68|66|65|64|64|63|62|61|60|59|57|55|54|53|53|51|50|50|49|48|46|45|43|43|42|42|41|40|39|38|37|37|36|35|35|35|33|32|32|32|32|32|32|31|31|31|31|30|30|30|30|29|29|28|28|28|27|27|27|27|27|27|26|26|26|…
2021_08	Feb 21, 21	C913T|C3267T|C5388A|C5986T|T6954C|TCTGGTTTT11288.|C14676T|C15279T|T16176C|TACATG21765.|ATT21993.|A23063T|C23271A|C23604A|C23709T|T24506G|G24914C|C27972T|G28048T|A28111G|A28273.|G28280C|A28281T|T28282A|G28881A|G28882A|G28883C|C28977T	30555	44.0483	C913T|C3267T|C5388A|C5986T|T6954C|C14676T|C15279T|T16176C|TACATG21765.|ATT21993.|A23063T|C23271A|C23604A|C23709T|T24506G|G24914C|C27972T|G28048T|A28111G|G28280C|A28281T|T28282A|C28977T	GRY|GR|O|G	29553|886|90|26	B.1.1.7|Q.1|Q.3|Q.2|Q.7	30321|109|72|49|4
2021_08	Feb 21, 21	C1059T|G25563T	12323	17.7649		GH|O|G|V	12279|24|19|1	B.1.2|B.1.429|B.1.427|B.1.351|B.1.526|B.1.637|B.1|B.1.575|B.1.517|B.1.596|B.1.311|B.1.351.2|B.1.497|B.1.588|B.1.623|B.1.568|B.1.595|B.1.349|B.1.375|B.1.575.1|B.1.582|B.1.577|B.1.361|B.1.362|B.1.369|B.1.587|B.1.265|B.1.324|B.1.298|B.1.367|B.1.433|B.1.604|B.1.1|B.1.351.3|B.1.564|B.1.603|B.1.411|B.1.448|B.1.509|B.1.605|B.1.1.7|B.1.351.5|B.1.499|B.1.562|B.1.564.1|B.1.599|B.1.108|B.1.306|B.1.337|B.1.3…	5120|2496|1172|1161|737|233|200|169|145|107|101|87|70|67|48|42|42|31|30|28|20|19|18|16|16|15|14|10|9|6|6|6|5|5|5|5|4|4|4|4|3|3|3|3|3|3|2|2|2|2|2|2|2|2|2|1|1|1|1|1|1|1|1|1|1
2021_08	Feb 21, 21	C10319T|A18424G|C21304T|G25907T|C27964T|C28472T	4575	6.59535	C10319T|C27964T;A18424G|C21304T|G25907T|C28472T|C28869T	GH|G|O	4561|10|4	B.1.2|B.1.596	4557|18
2021_08	Feb 21, 21	G17014T|G21600T|G22018T|C26681T|A28272T	3416	4.92453	G17014T|G21600T|G22018T|T22917G|A28272T|C29362T	GH|O|G	3403|10|3	B.1.429|B.1.427|B.1.429.1	2359|1055|2
2021_08	Feb 21, 21	C2110T|C14120T	3128	4.50935		GRY|GR|G|O|GH|GV	2657|402|47|19|2|1	B.1.1.7|B.1|Q.1|B.1.177.60|B.1.2|B.1.429	3119|4|2|1|1|1
2021_08	Feb 21, 21	T445C|C6286T|G21255C|C22227T|C26801G|C28932T|G29645T	2946	4.24698		GV|G|O|GH	2899|25|21|1	B.1.177|B.1.177.60|B.1.177.81|B.1.177.82|B.1.177.21|B.1.177.12|B.1.177.62|B.1.177.73|B.1.177.35|B.1.177.83|B.1.177.80|B.1.177.77|B.1.177.46|B.1.177.75|B.1.177.7|B.1.177.10|B.1.177.41|B.1.177.52|B.1.177.43|U.3|B.1.177.15|AA.1|B.1.177.32|B.1.177.8|B.1.177.63|B.1.177.4|B.1.177.5|B.1.177.51|B.1.177.24|B.1.177.33|B.1.177.50|B.1.177.58|B.1.177.67|B.1.177.76|Z.1|B.1.177.18|B.1.177.40|B.1.177.44|AA.4|B.1…	1039|503|303|177|111|83|75|73|66|57|54|47|43|41|29|21|20|19|13|13|12|11|10|10|9|7|7|7|6|5|5|5|5|5|5|4|4|4|3|3|3|3|3|2|2|2|2|2|1|1|1|1|1|1|1|1|1|1|1|1|1
2021_08	Feb 21, 21	C2395T|T2597C|C8947T|C12100T|A12878G|T24349C|G27890T	2304	3.32146		GH|O|G	2294|8|2	B.1.429|B.1.429.1	2302|2
2021_08	Feb 21, 21	G8083A|C14805T	2290	3.30128		GH|G|O|GR|GRY	2277|7|4|1|1	B.1.2|B.1.1.7	2289|1
2021_08	Feb 21, 21	T8603C|G25437T	2070	2.98413		GRY|GR|G|O	1707|349|11|3	B.1.1.7|B.1	2067|3
2021_08	Feb 21, 21	A28254.|A28271.	1961	2.82699	.28250CTG|A1643T|A28254.|A28271.	GRY|GR|G|GH|O	1806|126|17|11|1	B.1.1.7|B.1.617.1|B.1|B.1.637|B.1.1|B.1.575|R.1	1939|9|5|5|1|1|1
2021_08	Feb 21, 21	C5944T|G28884C	1694	2.44208		GRY|GR|O|G	1594|89|9|2	B.1.1.7|Q.7|B.1.1	1689|4|1
2021_08	Feb 21, 21	.28250CTG|A1643T	1442	2.0788	.28250CTG|A1643T|A28254.|A28271.	GRY|GR|G|O	1364|75|2|1	B.1.1.7	1442
2021_08	Feb 21, 21	T7767C|C8047T|C17104T|C22879A	1409	2.03123	T7767C|C8047T|C17104T|C22879A|G29734C	G|O|GV|GH	1391|10|5|3	B.1.258.17|B.1.258|B.1.258.14|B.1.258.11|B.1.258.22|B.1.258.3	715|591|54|22|15|12
2021_08	Feb 21, 21	G9738C|G13713A	1163	1.67659		GH|O|G	1160|2|1	B.1.427|B.1.2	1161|2
2021_08	Feb 21, 21	A28877T|G28878C	1152	1.66073		GR|GRY|O|G	983|158|8|3	P.1|B.1.1.7|P.1.1|P.1.2|P.1.14|P.1.16|B.1.1.519|B.1.1|B.1.1.214|P.1.10|R.1|B.1.1.176|P.1.12|P.1.15|B.1.1.322|P.1.17|P.2|AE.8|B.1.1.161|B.1.526|C.16|P.1.13|Q.3	720|181|52|45|39|39|29|10|8|4|4|3|3|3|2|2|2|1|1|1|1|1|1
2021_08	Feb 21, 21	C3140T|C10954T|A11117G|C12789T|C21306T|C22995A|A23756G|C29197T	1151	1.65929	C3140T|C10954T|A11117G|C12789T|C21306T|C22995A|A23756G|C29197T	GR|GK|G|O|GV	1077|59|11|3|1	B.1.1.519	1151
2021_08	Feb 21, 21	G12988T|G15598A|G18028T|T24910C|T26972C|C27800A	1020	1.47044	G12988T|G15598A|G18028T|TACATG21765.|T24910C|T26972C|C27800A	G|GV|O|GH	1008|5|4|3	B.1.258.17|B.1.258|B.1.258.11|B.1.258.22	660|322|22|16
2021_08	Feb 21, 21	G5230T|A21801C|A22206G|CTTGCTTTA22286.|G22813T|C26456T	977	1.40845	G5230T|A21801C|A22206G|CTTGCTTTA22286.|G22813T|C23664T|C26456T	GH|G|O	963|13|1	B.1.351|B.1.351.2|B.1.351.3|B.1.351.5	898|72|4|3
2021_08	Feb 21, 21	T9867C|C25517T|C27925T	970	1.39836	C25517T|C27925T	GH|G|O	964|3|3	B.1.526|B.1.637|B.1|B.1.1	715|227|27|1
2021_08	Feb 21, 21	A16500C|A22320G	725	1.04517		GH|G|GR|O	717|6|1|1	B.1.526|B.1.1|B.1|B.1.2	721|2|1|1
2021_08	Feb 21, 21	C829T|C14697T|C18176T|G19398T|C22127T|G23876A|G25947T	721	1.0394	C829T|C14697T|C16394T|C18176T|G19398T|C22127T|G23876A|G25947T|G28083T	G	721	B.1.258.17	721
2021_08	Feb 21, 21	G5629T|G9526T|C11497T|G13993T|A16889G|G17019T|C25710T|T26876C|G28975C|G29399A	716	1.03219	C4543T|G5629T|G9526T|C11497T|G13993T|G15766T|A16889G|G17019T|C25710T|T26876C|G28975C|G29399A	GH|O|G	710|5|1	B.1.160|B.1.160.28|B.1.160.16|B.1.160.29|B.1.160.11|B.1.160.26|B.1.160.18|B.1.160.30|B.1.160.31|B.1.160.8|B.1.160.9	673|12|11|7|4|4|1|1|1|1|1
2021_08	Feb 21, 21	.28268CAAA|T733C|C2749T|C3828T|A5648C|A6319G|A6613G|C12778T|C13860T|G17259T|C21621A|G22132T|A22812C|C24642T|T26149C|G28167A|C28512G	699	1.00768		GR|G|O	684|14|1	P.1|P.1.1|P.1.2|P.1.14|P.1.16|P.1.10|P.1.12|P.1.17|P.1.13|P.1.15	560|48|44|24|13|4|2|2|1|1
2021_09	Feb 28, 21	C241T|C3037T|C14408T|A23403G	71107	96.5315		GRY|GH|GR|G|GV|O|GK|GRA	37392|15349|10146|5122|2652|248|181|17	B.1.1.7|B.1.2|B.1.429|B.1.1.519|B.1.427|B.1.351|B.1.526|B.1.177|P.1|B.1|B.1.160|B.1.1|B.1.258.17|B.1.438.1|R.1|B.1.525|B.1.258|B.1.221|B.1.637|B.1.177.60|B.1.243|B.1.1.214|B.1.177.86|P.2|B.1.617.1|B.1.177.81|B.1.234|B.1.575|B.1.1.317|B.1.36|B.1.1.222|Q.1|B.1.596|B.1.1.318|B.1.517|B.1.1.420|B.1.177.82|B.1.497|Q.3|B.1.214.2|B.1.351.2|B.1.466.2|B.1.311|B.1.36.29|Q.2|P.1.1|C.37|B.1.177.21|B.1.617.2|B…	41753|5018|2937|1803|1294|1200|1083|879|740|729|671|603|510|510|503|456|432|421|383|353|343|289|285|253|238|224|203|180|178|162|158|149|135|125|125|124|122|118|115|112|106|106|105|105|97|96|92|86|81|80|77|76|74|73|73|73|72|70|68|62|58|53|52|50|48|46|46|45|43|43|42|42|39|39|38|38|38|38|37|37|35|35|34|33|32|32|31|31|30|30|29|28|28|28|28|28|27|27|26|26|25|25|25|25|24|24|23|23|23|23|22|22|21|21|21|21…
2021_09	Feb 28, 21	C913T|C3267T|C5388A|C5986T|T6954C|TCTGGTTTT11288.|C14676T|C15279T|T16176C|TACATG21765.|ATT21993.|A23063T|C23271A|C23604A|C23709T|T24506G|G24914C|C27972T|G28048T|A28111G|A28273.|G28280C|A28281T|T28282A|G28881A|G28882A|G28883C|C28977T	34051	46.226	C913T|C3267T|C5388A|C5986T|T6954C|C14676T|C15279T|T16176C|TACATG21765.|ATT21993.|A23063T|C23271A|C23604A|C23709T|T24506G|G24914C|C27972T|G28048T|A28111G|G28280C|A28281T|T28282A|C28977T	GRY|GR|O|G	32882|1026|119|24	B.1.1.7|Q.1|Q.3|Q.2|Q.7|Q.6	33721|150|93|58|23|6
2021_09	Feb 28, 21	C1059T|G25563T	13636	18.5116		GH|O|G	13550|61|25	B.1.2|B.1.429|B.1.351|B.1.427|B.1.526|B.1.637|B.1.575|B.1|B.1.517|B.1.596|B.1.497|B.1.351.2|B.1.311|B.1.623|B.1.588|B.1.568|B.1.575.1|B.1.577|B.1.595|B.1.362|B.1.375|B.1.265|B.1.349|B.1.582|B.1.346|B.1.351.3|B.1.298|B.1.587|B.1.603|B.1.361|B.1.369|B.1.324|B.1.433|B.1.509|B.1.599|B.1.499|B.1.604|B.1.1.7|B.1.313|B.1.564|B.1.564.1|B.1.429.1|B.1.597|B.1.1.335|B.1.160|B.1.289|B.1.306|B.1.340|B.1.36.29…	5129|2938|1393|1297|1087|387|181|130|127|127|118|108|104|78|73|37|37|28|23|22|22|19|18|17|14|12|11|10|10|9|8|7|7|6|5|4|4|3|3|3|3|2|2|1|1|1|1|1|1|1|1|1|1|1|1|1
2021_09	Feb 28, 21	C10319T|A18424G|C21304T|G25907T|C27964T|C28472T	4521	6.13749	C10319T|C27964T;A18424G|C21304T|G25907T|C28472T|C28869T	GH|G|O	4480|21|20	B.1.2|B.1.596|B.1.1.335	4497|23|1
2021_09	Feb 28, 21	C2110T|C14120T	4125	5.5999		GRY|GR|G|O|GH|GV	3469|572|68|12|2|2	B.1.1.7|Q.1|B.1.177.60|B.1	4116|6|2|1
2021_09	Feb 28, 21	G17014T|G21600T|G22018T|C26681T|A28272T	3914	5.31346	G17014T|G21600T|G22018T|T22917G|A28272T|C29362T	GH|O|G	3885|18|11	B.1.429|B.1.427|B.1.429.1	2747|1165|2
2021_09	Feb 28, 21	C2395T|T2597C|C8947T|C12100T|A12878G|T24349C|G27890T	2682	3.64095		GH|O|G	2662|13|7	B.1.429|B.1.429.1	2680|2
2021_09	Feb 28, 21	G8083A|C14805T	2384	3.2364		GH|G|O|GR	2363|10|10|1	B.1.2|B.1|B.1.1	2382|1|1
2021_09	Feb 28, 21	T445C|C6286T|G21255C|C22227T|C26801G|C28932T|G29645T	2200	2.98661		GV|G|O|GH	2169|21|9|1	B.1.177|B.1.177.60|B.1.177.81|B.1.177.82|B.1.177.21|B.1.177.12|B.1.177.73|B.1.177.62|B.1.177.75|B.1.177.35|B.1.177.46|B.1.177.83|B.1.177.41|B.1.177.77|U.3|B.1.177.10|B.1.177.32|B.1.177.53|B.1.177.80|B.1.177.33|B.1.177.44|B.1.177.72|B.1.177.85|B.1.177.52|B.1.177.7|B.1.177.43|B.1.177.67|B.1.177.8|AA.1|W.1|B.1.177.50|B.1.177.51|B.1.177.38|B.1.177.39|B.1.177.4|B.1.177.87|W.2|Z.1|B.1.177.15|B.1.177.16…	755|325|207|123|82|75|72|71|51|43|43|42|34|30|27|20|16|16|14|13|12|12|12|11|10|8|6|6|5|5|4|4|3|3|3|3|3|3|2|2|2|2|2|2|2|2|2|1|1|1|1|1|1|1|1|1|1
2021_09	Feb 28, 21	A28254.|A28271.	1979	2.6866	.28250CTG|A1643T|A28254.|A28271.	GRY|GR|GH|O|GV	1800|155|17|6|1	B.1.1.7|B.1.637|B.1.526|B.1|B.1.177|B.1.575|Q.2|Q.4|R.1	1958|8|7|1|1|1|1|1|1
2021_09	Feb 28, 21	T8603C|G25437T	1909	2.59157		GRY|GR|G|O	1671|227|6|5	B.1.1.7|B.1	1908|1
2021_09	Feb 28, 21	C3140T|C10954T|A11117G|C12789T|C21306T|C22995A|A23756G|C29197T	1619	2.19788		GR|GK|G|O|GV	1512|57|36|13|1	B.1.1.519	1619
2021_09	Feb 28, 21	T9867C|C25517T|C27925T	1428	1.93858	C25517T|C27925T	GH|O|G	1422|4|2	B.1.526|B.1.637|B.1	1047|372|9
2021_09	Feb 28, 21	.28250CTG|A1643T	1392	1.88971	.28250CTG|A1643T|A28254.|A28271.	GRY|GR|O	1327|64|1	B.1.1.7	1392
2021_09	Feb 28, 21	A28877T|G28878C	1341	1.82048		GR|GRY|O|G	1104|218|12|7	P.1|B.1.1.7|P.1.1|B.1.1.519|P.1.14|P.1.16|P.1.10|P.1.17|P.1.2|B.1.1.214|B.1.1.28|B.1.1.322|B.1.1.161|B.1.1|P.1.13|AZ.4|P.1.12|P.1.15|R.1|B.1|B.1.1.265|B.1.1.306|B.1.1.316|B.1.1.34|B.1.1.528|C.36	788|256|68|56|47|43|16|15|10|6|6|5|4|3|3|2|2|2|2|1|1|1|1|1|1|1
2021_09	Feb 28, 21	G9738C|G13713A	1292	1.75396		GH|O|G|GR	1282|6|3|1	B.1.427|B.1|B	1289|2|1
2021_09	Feb 28, 21	G5230T|A21801C|A22206G|G22813T|C26456T	1267	1.72002	G5230T|A21801C|A22206G|CTTGCTTTA22286.|G22813T|C23664T|C26456T	GH|G|O	1253|13|1	B.1.351|B.1.351.2|B.1.351.3	1154|101|12
2021_09	Feb 28, 21	T7767C|C8047T|C17104T	1115	1.51367	T7767C|C8047T|C17104T|C22879A|G29734C	G|O|GR|L	1096|17|1|1	B.1.258.17|B.1.258|B.1.258.14|B.1.258.11|B.1.258.3|B.1.258.22|B|B.1.1|B.1.258.16|B.1.258.20|B.1.258.4	569|438|74|16|11|2|1|1|1|1|1
2021_09	Feb 28, 21	C8950T|C21234T	1111	1.50824	C8950T|C21234T|C27577T	GRY|GR|G	1041|62|8	B.1.1.7|B.1	1110|1
2021_09	Feb 28, 21	A16500C|A22320G	1074	1.45801		GH|G	1069|5	B.1.526|B.1|B.1.313	1071|2|1
2021_09	Feb 28, 21	G11291A|T11296G	961	1.30461		G|GR|GRY|GH|GV	433|252|223|52|1	B.1.1.7|P.1.1|B.1.351|Q.3|B.1.637|B.1.526|Q.2|P.1|B.1|B.1.241|Q.4|B.1.214.2|B.1.525|B.1.619|Q.1	843|22|18|17|16|14|8|6|4|4|4|2|1|1|1
2021_09	Feb 28, 21	G12988T|G15598A|G18028T|T24910C|T26972C	839	1.13899	G12988T|G15598A|G18028T|TACATG21765.|T24910C|T26972C|C27800A	G|O	832|7	B.1.258.17|B.1.258|B.1.258.11|B.1.258.22|B.1.258.20|B.1.258.4	554|266|15|2|1|1
2021_09	Feb 28, 21	T733C|C2749T|C3828T|A5648C|A6319G|A6613G|C12778T|C13860T|G17259T|C21621A|G22132T|A22812C|C24642T|T26149C|G28167A|C28512G	789	1.07111	.28268CAAA|T733C|C2749T|C3828T|A5648C|A6319G|A6613G|C12778T|C13860T|G17259T|C21621A|G22132T|A22812C|C24642T|T26149C|G28167A|C28512G	GR|G|O	736|52|1	P.1|P.1.1|P.1.16|P.1.14|P.1.17|P.1.10|P.1.2|P.1.13|P.1.12|P.1.7.1|P.1.15	615|67|34|29|15|11|10|3|2|2|1
2021_09	Feb 28, 21	G9526T|C11497T|G13993T|G17019T|C25710T|T26876C	698	0.947571	C4543T|G5629T|G9526T|C11497T|G13993T|G15766T|A16889G|G17019T|C25710T|T26876C|G28975C|G29399A	GH|G|O	692|5|1	B.1.160|B.1.160.16|B.1.160.26|B.1.160.28|B.1.160.29|B.1.160.30|B.1.160.15|B.1.160.9|B.1.160.14|B.1.160.18|B.1.160.20|B.1.160.25|B.1.160.31	656|9|8|5|5|5|3|2|1|1|1|1|1
2021_10	Mar 07, 21	C241T|C3037T|C14408T|A23403G	81177	97.0355		GRY|GH|GR|G|GV|GK|O|GRA	47244|15410|10933|4746|1940|524|357|21	B.1.1.7|B.1.2|B.1.429|B.1.1.519|B.1.526|B.1.351|B.1.427|B.1|P.1|B.1.177|R.1|B.1.438.1|B.1.1|B.1.617.1|B.1.160|B.1.637|B.1.258.17|B.1.258|B.1.525|B.1.243|B.1.221|B.1.1.214|P.2|B.1.575|B.1.177.86|B.1.36|B.1.1.317|P.1.14|B.1.177.81|B.1.177.60|C.37|B.1.1.318|B.1.177.82|B.1.234|B.1.497|B.1.1.222|B.1.596|B.1.214.2|B.1.1.420|B.1.517|Q.3|B.1.466.2|AY.126|B.1.36.29|Q.1|Q.2|AU.3|B.1.623|P.1.1|AY.122|AU.1|B…	52201|4115|2689|1694|1656|1529|1230|1043|927|764|693|674|491|457|454|427|424|393|391|331|308|296|236|228|215|212|185|184|172|164|162|152|149|147|146|144|135|133|127|116|111|110|103|99|97|93|92|90|85|82|79|78|77|73|73|67|61|59|56|55|54|49|49|46|45|43|43|40|39|39|38|37|37|36|36|34|34|34|33|33|32|32|30|29|29|28|28|27|27|25|25|25|24|24|24|24|24|24|23|23|23|23|23|23|22|22|22|22|21|21|20|20|20|20|20|20…
2021_10	Mar 07, 21	C913T|C3267T|C5388A|C5986T|T6954C|TCTGGTTTT11288.|C14676T|C15279T|T16176C|TACATG21765.|ATT21993.|A23063T|C23271A|C23604A|C23709T|T24506G|G24914C|C27972T|G28048T|A28111G|A28273.|G28280C|A28281T|T28282A|G28881A|G28882A|G28883C|C28977T	42660	50.9939	C913T|C3267T|C5388A|C5986T|T6954C|C14676T|C15279T|T16176C|TACATG21765.|ATT21993.|A23063T|C23271A|C23604A|C23709T|T24506G|G24914C|C27972T|G28048T|A28111G|G28280C|A28281T|T28282A|C28977T	GRY|GR|O|G	41007|1431|204|18	B.1.1.7|Q.1|Q.3|Q.2|Q.7|Q.8	42377|98|96|51|37|1
2021_10	Mar 07, 21	C1059T|G25563T	13600	16.2569		GH|O|G	13510|68|22	B.1.2|B.1.429|B.1.351|B.1.526|B.1.427|B.1.637|B.1|B.1.575|B.1.497|B.1.596|B.1.517|B.1.623|B.1.351.2|B.1.311|B.1.568|B.1.351.3|B.1.588|B.1.577|B.1.595|B.1.375|B.1.362|B.1.346|B.1.265|B.1.575.1|B.1.361|B.1.582|B.1.369|B.1.603|B.1.298|B.1.324|B.1.411|B.1.433|B.1.499|B.1.509|B.1.1|B.1.349|B.1.1.335|B.1.1.7|B.1.351.5|B.1.429.1|B.1.564|B.1.313|B.1.599|B.1.612|B.1.305|B.1.564.1|B.1.604|B.1.616|B.1.1.220…	4244|2692|1720|1644|1233|429|382|227|146|132|119|93|78|72|43|35|33|25|23|22|20|16|14|13|11|11|10|8|7|7|7|7|7|7|6|6|4|4|4|4|4|3|3|3|2|2|2|2|1|1|1|1|1|1|1|1|1|1|1|1|1|1
2021_10	Mar 07, 21	C2110T|C14120T	5791	6.92231		GRY|GR|G|O|GH	5065|601|97|27|1	B.1.1.7|Q.1|B.1|B.1.1	5777|10|3|1
2021_10	Mar 07, 21	C10319T|A18424G|C21304T|G25907T|C27964T|C28472T	3819	4.56507	C10319T|C27964T;A18424G|C21304T|G25907T|C28472T|C28869T	GH|O|G	3802|9|8	B.1.2|B.1.596|B.1.1.335	3803|12|4
2021_10	Mar 07, 21	G17014T|G21600T|G22018T|C26681T|A28272T|C29362T	3148	3.76298	G17014T|G21600T|G22018T|T22917G|A28272T|C29362T	GH|O|G	3138|8|2	B.1.429|B.1.427|B.1.429.1	2184|962|2
2021_10	Mar 07, 21	A28254.|A28271.	2568	3.06968	.28250CTG|A1643T|A28254.|A28271.	GRY|GR|GH|G|O	2345|170|37|8|8	B.1.1.7|B.1.637|B.1.526|B.1|B.1.575|B.1.617.1|B.1.629|Q.1	2530|27|6|1|1|1|1|1
2021_10	Mar 07, 21	T8603C|G25437T	2511	3.00154		GRY|GR|G|O|GV|GH	2194|289|13|12|2|1	B.1.1.7|B.1|B.1.1|B.1.438.1	2508|1|1|1
2021_10	Mar 07, 21	C2395T|T2597C|C8947T|C12100T|A12878G|T24349C|G27890T	2457	2.93699		GH|O|G	2450|5|2	B.1.429|B.1.429.1	2453|4
2021_10	Mar 07, 21	T9867C|C25517T|C27925T	2079	2.48515	C25517T|C27925T	GH|O|G	2059|14|6	B.1.526|B.1.637|B.1|B.1.2|B.1.623	1574|418|85|1|1
2021_10	Mar 07, 21	G8083A|C14805T	2045	2.44451		GH|O|G	2033|9|3	B.1.2	2045
2021_10	Mar 07, 21	A28877T|G28878C	1838	2.19707		GR|GRY|G|O	1445|360|26|7	P.1|B.1.1.7|P.1.14|B.1.1.519|P.1.16|P.1.1|P.1.2|P.1.10|P.1.17|P.1.15|B.1.1.322|B.1.1|P.1.13|B.1.1.214|B.1.1.28|B.1.1.416|P.1.12|B.1|B.1.1.207|B.1.1.294|B.1.1.39|B.1.1.528|B.1.1.63|C.37|P.1.3|Q.3|R.1	914|420|186|70|60|52|37|29|28|10|6|4|4|2|2|2|2|1|1|1|1|1|1|1|1|1|1
2021_10	Mar 07, 21	T445C|C6286T|G21255C|C22227T|C26801G|C28932T|G29645T	1629	1.94724		GV|O|G|GH	1594|23|11|1	B.1.177|B.1.177.81|B.1.177.60|B.1.177.82|B.1.177.73|U.3|B.1.177.46|B.1.177.12|B.1.177.83|B.1.177.35|B.1.177.80|B.1.177.21|B.1.177.62|B.1.177.77|B.1.177.52|B.1.177.75|B.1.177.32|AA.1|B.1.177.41|Z.1|B.1.177.53|B.1.177.38|B.1.177.7|B.1.177.4|B.1.177.43|B.1.177.44|B.1.177.72|B.1.177.10|B.1.177.51|B.1.177.85|B.1.177.18|B.1.177.33|B.1.177.76|B.1.177.14|B.1.177.40|B.1.177.6|B.1.177.63|B.1.177.87|B.1.177…	674|169|168|149|52|47|34|33|28|27|25|22|22|15|14|13|11|10|10|10|9|8|8|7|7|6|5|4|4|4|3|3|3|2|2|2|2|2|2|2|1|1|1|1|1|1|1|1|1|1|1
2021_10	Mar 07, 21	A16500C|A22320G	1560	1.86476		GH|G|O|GR	1524|23|11|2	B.1.526|B.1|B.1.1|B.1.313|B.1.1.318|B.1.2	1549|5|2|2|1|1
2021_10	Mar 07, 21	C3140T|C10954T|A11117G|C12789T|C21306T|A23756G|C29197T	1487	1.7775	C3140T|C10954T|A11117G|C12789T|C21306T|C22995A|A23756G|C29197T	GR|G|GK|O	1447|23|16|1	B.1.1.519	1487
2021_10	Mar 07, 21	G5230T|A21801C|A22206G|CTTGCTTTA22286.|G22813T|C26456T	1433	1.71295	G5230T|A21801C|A22206G|CTTGCTTTA22286.|G22813T|C23664T|C26456T	GH|G|O	1407|20|6	B.1.351|B.1.351.2|B.1.351.3|B.1.438.1	1326|70|36|1
2021_10	Mar 07, 21	G9738C|G13713A	1199	1.43323		GH|O|G	1194|4|1	B.1.427	1199
2021_10	Mar 07, 21	T733C|C2749T|C3828T|A5648C|A6319G|A6613G|C12778T|C13860T|G17259T|C21621A|G22132T|A22812C|C23525T|C24642T|T26149C|G28167A|C28512G	1022	1.22166	.28268CAAA|T733C|C2749T|C3828T|A5648C|A6319G|A6613G|C12778T|C13860T|G17259T|C21621A|G22132T|A22812C|C24642T|T26149C|G28167A|C28512G	GR|G|O	958|62|2	P.1|P.1.14|P.1.1|P.1.16|P.1.2|P.1.17|P.1.10|P.1.15|P.1.12|P.1.13|P.1.3	701|136|56|50|32|21|17|4|2|2|1
2021_10	Mar 07, 21	G11291A|T11296G	921	1.10092		GRY|G|GR|GH|O|GV	481|232|154|51|2|1	B.1.1.7|B.1.351|B.1.525|Q.2|B.1.637|Q.3|B.1|B.1.526|P.1|P.1.1|B.1.1.318|B.1.636|B.1.214.2|B.1.639|C.37|P.1.2|Q.1|Q.4	808|24|17|15|13|9|8|6|6|5|2|2|1|1|1|1|1|1
2021_10	Mar 07, 21	C8950T|C21234T	835	0.998123	C8950T|C21234T|C27577T	GRY|GR	690|145	B.1.1.7	835
2021_10	Mar 07, 21	A11201G|C25469T|T27638C|G28881T	811	0.969435	C25469T|T27638C|G28881T	GK|G|GH	407|401|3	B.1.617.1|AY.126|AY.122|AY.121|AY.112|AY.43|AY.33|B.1.617.2|AY.46|AY.23|AY.4|AY.91|AY.4.6|AY.119|AY.125|AY.123|AY.129|AY.20|AY.42|AY.46.2|AY.106|AY.3|AY.36.1|AY.39|AY.44|AY.6|AY.83|AY.100|AY.101|AY.117|AY.119.2|AY.124|AY.127|AY.25|AY.29.1|AY.34|AY.4.4|AY.45|AY.46.6|AY.5|AY.79|AY.85|AY.87|AY.94|AY.98.1	400|95|80|38|27|22|20|19|15|12|10|10|6|5|5|3|3|3|3|3|2|2|2|2|2|2|2|1|1|1|1|1|1|1|1|1|1|1|1|1|1|1|1|1|1
2021_10	Mar 07, 21	T7767C|C8047T|C17104T|G29734C	795	0.950309	T7767C|C8047T|C17104T|C22879A|G29734C	G|GV|O|GH|GR	773|9|9|2|2	B.1.258.17|B.1.258|B.1.258.14|B.1.258.3|B.1.1|B.1.258.22|B.1|B.1.258.21	411|345|24|9|2|2|1|1
2021_11	Mar 14, 21	C241T|C3037T|C14408T|A23403G	88863	97.7494		GRY|GH|GR|G|GV|GK|O|GRA	54009|15433|12363|4657|1819|341|233|8	B.1.1.7|B.1.2|B.1.429|B.1.526|B.1.1.519|B.1.351|B.1.427|P.1|R.1|B.1.637|B.1.438.1|B.1.617.1|B.1.525|B.1.177.60|B.1|B.1.177|Q.1|B.1.258.17|B.1.1|P.1.14|B.1.160|B.1.575|B.1.1.214|B.1.243|P.2|Q.4|B.1.258|B.1.221|Q.3|B.1.623|B.1.177.86|B.1.351.2|C.37|B.1.214.2|B.1.234|B.1.177.81|B.1.1.318|B.1.1.317|B.1.36|P.1.1|Q.2|B.1.1.222|B.1.351.3|B.1.466.2|B.1.497|B.1.1.420|B.1.617.2|P.1.16|B.1.1.374|B.1.311|B.1…	59795|3559|2766|2211|1772|1698|1307|1029|814|739|603|595|571|551|540|496|496|379|378|341|337|305|226|216|213|202|198|194|180|170|169|165|159|158|148|138|135|133|129|118|114|112|107|107|102|100|95|94|92|83|82|82|81|81|77|76|66|66|64|58|52|52|51|44|43|40|39|39|38|37|33|31|30|30|29|29|29|29|29|29|28|28|28|27|27|26|26|26|25|25|25|25|25|25|25|24|24|23|22|22|22|21|21|20|20|19|19|19|19|19|18|18|18|18|17…
2021_11	Mar 14, 21	C913T|C3267T|C5388A|C5986T|T6954C|TCTGGTTTT11288.|C14676T|C15279T|T16176C|TACATG21765.|ATT21993.|A23063T|C23271A|C23604A|C23709T|T24506G|G24914C|C27972T|G28048T|A28111G|A28273.|G28280C|A28281T|T28282A|G28881A|G28882A|G28883C|C28977T	48145	52.9596	C913T|C3267T|C5388A|C5986T|T6954C|TCTGGTTTT11288.|C14676T|C15279T|T16176C|ATT21993.|A23063T|C23271A|C23604A|C23709T|T24506G|G24914C|C27972T|G28048T|A28111G|G28280C|A28281T|T28282A|C28977T;G28881A|G28882A|G28883C;TACATG21765.|A28273.	GRY|GR|O|G	46128|1828|170|19	B.1.1.7|Q.1|Q.3|Q.7|Q.2|Q.6	47382|483|166|70|42|2
2021_11	Mar 14, 21	C1059T|G25563T	14113	15.5243		GH|O|G	14022|60|31	B.1.2|B.1.429|B.1.526|B.1.351|B.1.427|B.1.637|B.1.575|B.1.623|B.1.351.2|B.1|B.1.351.3|B.1.497|B.1.311|B.1.517|B.1.596|B.1.568|B.1.588|B.1.575.1|B.1.362|B.1.577|B.1.265|B.1.351.5|B.1.616|B.1.375|B.1.346|B.1.595|B.1.324|B.1.499|B.1.1|B.1.298|B.1.369|B.1.582|B.1.1.335|B.1.587|B.1.1.7|B.1.313|B.1.349|B.1.411|B.1.612|B.1.160|B.1.289|B.1.433|B.1.599|B.1.320|B.1.36.29|B.1.361|B.1.371|B.1.474|B.1.509|B.1…	3654|2797|2213|1838|1312|742|309|170|166|140|115|102|85|83|79|66|31|24|22|14|13|13|11|10|9|9|8|8|7|7|6|6|4|4|3|3|3|3|3|2|2|2|2|1|1|1|1|1|1|1|1|1|1|1|1|1
2021_11	Mar 14, 21	C2110T|C14120T	7780	8.55801		GRY|GR|G|O|S	6673|962|120|24|1	B.1.1.7|Q.1|B.1.1|B.1|B.1.177|B.1.2	7747|23|5|3|1|1
2021_11	Mar 14, 21	G17014T|G21600T|G22018T|A28272T|C29362T	3314	3.6454	G17014T|G21600T|G22018T|T22917G|A28272T|C29362T	GH|G|O	3304|5|5	B.1.429|B.1.427	2302|1012
2021_11	Mar 14, 21	C10319T|A18424G|C21304T|G25907T|C27964T|C28472T	3186	3.5046	C10319T|C27964T;A18424G|C21304T|G25907T|C28472T|C28869T	GH|O|G	3170|10|6	B.1.2|B.1.1.335|B.1.596	3180|4|2
2021_11	Mar 14, 21	T9867C|C25517T|C27925T	2926	3.2186	C25517T|C27925T	GH|G|O	2906|12|8	B.1.526|B.1.637|B.1	2165|725|36
2021_11	Mar 14, 21	T8603C|G25437T	2673	2.9403		GRY|GR|G|O	2305|348|13|7	B.1.1.7	2673
2021_11	Mar 14, 21	C2395T|T2597C|C8947T|C12100T|A12878G|T24349C|G27890T	2456	2.7016		GH|O|G	2451|3|2	B.1.429	2456
2021_11	Mar 14, 21	A28254.|A28271.	2316	2.5476	.28250CTG|A1643T|A28254.|A28271.	GRY|GR|GH|G|O	1908|270|127|8|3	B.1.1.7|B.1.637|B.1|B.1.526|B.1.575|Q.4|Q.1|B.1.1|B.1.2|Q.2	2182|111|6|5|4|3|2|1|1|1
2021_11	Mar 14, 21	A28877T|G28878C	2248	2.4728		GR|GRY|G|O	1767|435|37|9	P.1|B.1.1.7|P.1.14|P.1.16|B.1.1.519|P.1.1|P.1.17|P.1.10|P.1.2|P.1.15|B.1.1|P.1.13|B.1.1.214|B.1.1.322|P.1.12|B.1.1.416|P.1.4|AZ.4|B.1|B.1.1.216|B.1.1.28|B.1.1.528|C.37.1|P.1.7|Q.1|Q.3|R.1	1002|496|339|97|70|66|50|38|30|19|8|6|5|4|4|2|2|1|1|1|1|1|1|1|1|1|1
2021_11	Mar 14, 21	A16500C|A20262G|A22320G	2132	2.3452	A16500C|A22320G	GH|G|O|GR	2115|11|5|1	B.1.526|B.1.1|B.1.313	2130|1|1
2021_11	Mar 14, 21	G5230T|A21801C|A22206G|CTTGCTTTA22286.|G22813T|C26456T	1732	1.9052	G5230T|A21801C|A22206G|CTTGCTTTA22286.|G22813T|C23664T|C26456T	GH|G|O	1700|24|8	B.1.351|B.1.351.2|B.1.351.3|B.1.351.5	1470|158|91|13
2021_11	Mar 14, 21	C3140T|C10954T|A11117G|C12789T|A23756G|C29197T	1702	1.8722	C3140T|C10954T|A11117G|C12789T|C21306T|C22995A|A23756G|C29197T	GR|G|GK|O|GV	1643|26|25|7|1	B.1.1.519	1702
2021_11	Mar 14, 21	G11291A|T11296G	1638	1.8018		GRY|G|GR|GH|O|GV	1026|292|254|57|7|2	B.1.1.7|Q.2|P.1.1|B.1.637|B.1|B.1.351|B.1.525|B.1.526|B.1.1.318|P.1|Q.3|C.37|B.1.1|B.1.465|P.1.10|P.1.17	1496|40|18|17|16|16|13|7|3|3|3|2|1|1|1|1
2021_11	Mar 14, 21	T445C|C6286T|G21255C|C22227T|C26801G|C28932T|G29645T	1565	1.7215		GV|G|O|GH	1543|13|8|1	B.1.177.60|B.1.177|B.1.177.81|B.1.177.82|U.3|B.1.177.46|B.1.177.12|B.1.177.75|B.1.177.62|B.1.177.73|B.1.177.41|B.1.177.83|B.1.177.35|B.1.177.21|B.1.177.77|Z.1|B.1.177.80|B.1.177.10|B.1.177.53|B.1.177.76|B.1.177.32|B.1.177.51|B.1.177.63|B.1.177.33|B.1.177.38|B.1.177.87|B.1.177.88|W.1|Y.1|AA.1|B.1.177.24|B.1.177.4|B.1.177.54|B.1.177.7|B.1.177.18|B.1.177.43|B.1.177.44|B.1.177.5|B.1.177.52|B.1.177.57…	533|430|133|76|52|42|41|36|27|26|22|20|17|16|14|10|6|5|5|5|4|4|4|3|3|3|3|3|3|2|2|2|2|2|1|1|1|1|1|1|1|1|1
2021_11	Mar 14, 21	T733C|C2749T|C3828T|A5648C|A6319G|A6613G|C12778T|C13860T|G17259T|C21621A|G21974T|G22132T|A22812C|C23525T|C24642T|G25088T|T26149C|G28167A|C28512G	1287	1.4157	.28268CAAA|T733C|C2749T|C3828T|A5648C|A6319G|A6613G|C12778T|C13860T|G17259T|C21621A|G22132T|A22812C|C24642T|T26149C|G28167A|C28512G	GR|G	1197|90	P.1|P.1.14|P.1.16|P.1.1|P.1.17|P.1.2|P.1.10|P.1.15|P.1.12|P.1.13|P.1.4|P.1.7	768|237|90|82|37|28|25|7|6|4|2|1
2021_11	Mar 14, 21	G9738C|G13713A	1256	1.3816		GH|G|O	1252|2|2	B.1.427	1256
2021_11	Mar 14, 21	A10195G|G28075T	984	1.0824		GRY|GR|G	804|172|8	B.1.1.7|B.1.1|Q.1	982|1|1
2021_12	Mar 21, 21	C241T|C3037T|C14408T|A23403G	94410	97.822		GRY|GH|GR|G|GV|GK|O|GRA|V	58893|15201|14692|4352|904|262|80|25|1	B.1.1.7|B.1.526|B.1.2|B.1.429|B.1.1.519|P.1|B.1.351|B.1.427|R.1|B.1.637|P.1.14|B.1.617.1|B.1.438.1|B.1.525|B.1|Q.1|B.1.258.17|B.1.575|B.1.177|Q.3|B.1.177.60|B.1.623|B.1.1|B.1.160|P.2|B.1.1.318|B.1.1.214|B.1.243|Q.4|B.1.258|B.1.617.2|C.37|AU.1|P.1.17|B.1.466.2|B.1.1.222|B.1.214.2|B.1.177.81|B.1.497|B.1.177.86|B.1.36|P.1.16|B.1.221|B.1.351.2|Q.7|B.1.234|P.1.10|B.1.1.317|B.1.1.420|B.1.311|B.1.596|B.…	65492|3414|2628|2447|1851|1837|1611|1143|1077|1053|1020|752|663|599|445|425|338|312|279|270|206|204|203|193|189|180|177|168|159|147|141|141|138|122|120|114|112|110|107|104|103|103|102|100|93|85|84|82|76|74|74|68|66|66|63|63|62|59|57|53|50|48|45|40|39|37|35|35|34|32|32|31|31|30|30|29|28|26|25|24|24|24|24|24|23|23|23|22|22|21|21|21|21|20|20|19|19|19|19|19|18|18|18|18|18|18|17|16|16|16|15|15|15|15|1…
2021_12	Mar 21, 21	C913T|C3267T|C5388A|C5986T|T6954C|TCTGGTTTT11288.|C14676T|C15279T|T16176C|TACATG21765.|ATT21993.|A23063T|C23271A|C23604A|C23709T|T24506G|G24914C|C27972T|G28048T|A28111G|A28273.|G28280C|A28281T|T28282A|G28881A|G28882A|G28883C|C28977T	53154	55.075	C913T|C3267T|C5388A|C5986T|T6954C|TCTGGTTTT11288.|C14676T|C15279T|T16176C|ATT21993.|A23063T|C23271A|C23604A|C23709T|T24506G|G24914C|C27972T|G28048T|A28111G|G28280C|A28281T|T28282A|C28977T;G28881A|G28882A|G28883C;TACATG21765.|A28273.	GRY|GR|O|G	50677|2399|65|13	B.1.1.7|Q.1|Q.3|Q.7|Q.2|P.1.17|Q.6	52399|418|244|81|8|2|2
2021_12	Mar 21, 21	C1059T|G25563T	14017	14.5236		GH|O|G	13958|39|20	B.1.526|B.1.2|B.1.429|B.1.351|B.1.427|B.1.637|B.1.575|B.1.623|B.1|B.1.497|B.1.351.2|B.1.351.3|B.1.311|B.1.596|B.1.568|B.1.517|B.1.346|B.1.351.5|B.1.577|B.1.588|B.1.362|B.1.575.1|B.1.564.1|B.1.265|B.1.595|B.1.499|B.1.582|B.1.616|B.1.369|B.1.604|B.1.612|B.1.324|B.1.375|B.1.411|B.1.1|B.1.160|B.1.298|B.1.349|B.1.361|B.1.587|B.1.1.198|B.1.1.7|B.1.234|B.1.306|B.1.313|B.1.338|B.1.351.1|B.1.400|B.1.433|B…	3429|2708|2483|1778|1152|1059|313|201|112|107|106|76|75|74|65|59|26|22|21|21|17|14|12|10|9|7|7|6|4|4|4|3|3|3|2|2|2|2|2|2|1|1|1|1|1|1|1|1|1|1|1|1|1|1|1
2021_12	Mar 21, 21	C2110T|C14120T	9483	9.82572		GRY|GR|G|O|GH	7881|1478|97|25|2	B.1.1.7|Q.1|B.1.1|P.1.17|B.1|B.1.526	9451|26|2|2|1|1
2021_12	Mar 21, 21	T9867C|C25517T|C27925T	4472	4.63362	C25517T|C27925T	GH|G|O	4459|8|5	B.1.526|B.1.637|B.1	3391|1037|44
2021_12	Mar 21, 21	A28877T|G28878C	4131	4.2803		GR|GRY|G|O|GH	3404|657|65|4|1	P.1|P.1.14|B.1.1.7|P.1.17|P.1.16|B.1.1.519|P.1.10|P.1.15|P.1.1|P.1.13|P.1.2|P.1.12|B.1.1|B.1.1.317|R.1|B.1.1.322|P.1.7|B.1.1.214|B.1.1.220|B.1.1.306|B.1.1.318|B.1.1.528|B.1.575|C.37|C.37.1|N.5|P.1.4|P.1.6|P.2	1829|1021|756|113|105|86|82|32|27|24|23|6|5|3|3|2|2|1|1|1|1|1|1|1|1|1|1|1|1
2021_12	Mar 21, 21	A16500C|A20262G|A22320G	3372	3.49387	A16500C|A22320G	GH|G|O	3352|16|4	B.1.526|B.1	3370|2
2021_12	Mar 21, 21	G17014T|G21600T|G22018T|A28272T|C29362T	2939	3.04522	G17014T|G21600T|G22018T|T22917G|A28272T|C29362T	GH|O|G	2931|5|3	B.1.429|B.1.427	2013|926
2021_12	Mar 21, 21	.28268CAAA|T733C|C2749T|C3828T|A5648C|A6319G|A6613G|C12778T|C13860T|G17259T|C21621A|C21638T|G21974T|G22132T|A22812C|C23525T|C24642T|G25088T|T26149C|G28167A|C28512G	2640	2.73541	.28268CAAA|T733C|C2749T|C3828T|A5648C|A6319G|A6613G|C12778T|C13860T|G17259T|C21621A|C21638T|G21974T|G22132T|A22812C|C23525T|C24642T|G25088T|T26149C|G28167A|C28512G	GR|G|GH|O	2530|108|1|1	P.1|P.1.14|P.1.17|P.1.10|P.1.16|P.1.1|P.1.2|P.1.13|P.1.15|P.1.12|P.1.7|B.1.575|P.1.4|P.1.6	1436|897|99|60|60|29|21|15|14|4|2|1|1|1
2021_12	Mar 21, 21	T8603C|G25437T	2622	2.71676		GRY|GR|G|O	2234|360|24|4	B.1.1.7	2622
2021_12	Mar 21, 21	A28254.|A28271.	2380	2.46601	.28250CTG|A1643T|A28254.|A28271.	GRY|GH|GR|G|O	2015|173|173|11|8	B.1.1.7|B.1.637|B.1.526|B.1|Q.2|Q.4|B.1.575|B.1.617.1|B.1.619|Q.1	2196|142|25|6|5|2|1|1|1|1
2021_12	Mar 21, 21	C10319T|A18424G|C21304T|G25907T|C27964T|C28472T	2365	2.45047	C10319T|C27964T;A18424G|C21304T|G25907T|C28472T|C28869T	GH|G|O	2355|7|3	B.1.2|B.1.596	2361|4
2021_12	Mar 21, 21	C2395T|T2597C|C8947T|C12100T|A12878G|T24349C|G27890T	2249	2.33028		GH|O|G	2245|3|1	B.1.429	2249
2021_12	Mar 21, 21	C3140T|C10954T|A11117G|C12789T|A23756G|C29197T	1787	1.85158	C3140T|C10954T|A11117G|C12789T|C21306T|C22995A|A23756G|C29197T	GR|G|GK|GV|O	1746|30|4|4|3	B.1.1.519	1787
2021_12	Mar 21, 21	G11291A|T11296G	1781	1.84537		GRY|GR|G|GH|O|GRA	922|501|288|67|2|1	B.1.1.7|Q.2|B.1.351|B.1|P.1|B.1.526|B.1.525|Q.4|B.1.1.318|B.1.637|P.1.1|Q.3|AZ.3|XB|B.1.1.28|B.1.465|B.1.634|B.1.636|BA.2|P.1.14|P.1.17	1604|46|27|22|22|12|9|7|6|5|5|5|2|2|1|1|1|1|1|1|1
2021_12	Mar 21, 21	G174T|G5230T|A21801C|A22206G|CTTGCTTTA22286.|G22813T|C26456T	1633	1.69202	G5230T|A21801C|A22206G|CTTGCTTTA22286.|G22813T|C23664T|C26456T	GH|G|O	1615|13|5	B.1.351|B.1.351.2|B.1.351.3|B.1.351.5	1464|89|59|21
2021_12	Mar 21, 21	A10195G|G28075T	1237	1.28171		GRY|GR|G|O	1042|182|12|1	B.1.1.7	1237
2021_12	Mar 21, 21	G9738C|G13713A	1130	1.17084		GH|O|G	1125|3|2	B.1.427	1130
2021_12	Mar 21, 21	C14340T|G17551A|A19167G|C19274A|G22017T|G23868T|C28833T|G29527T	1057	1.0952		GR|G	1055|2	R.1|B.1.1.220|B.1.1|B.1|B.1.1.171|B.1.1.83	1041|7|6|1|1|1
2021_12	Mar 21, 21	G9105A|C23380T	1021	1.0579		GR|G	1017|4	P.1.14	1021
2021_12	Mar 21, 21	T27638C|G28881T	999	1.0351	C25469T|T27638C|G28881T	G|GK|GV|GH	765|231|2|1	B.1.617.1|B.1.617.2|B.1.617.3|AY.55|AY.75|B.1|AY.122|AY.16|AY.54|AY.112|AY.15|AY.100|AY.4|AY.43|AY.9|AY.10|AY.101|AY.102|AY.103|AY.116|AY.13|AY.20|AY.23|AY.25.1|AY.34.1|AY.36|AY.37|AY.38|AY.46.6|AY.51|AY.59|AY.6	680|121|44|30|27|17|16|11|11|9|8|2|2|2|2|1|1|1|1|1|1|1|1|1|1|1|1|1|1|1|1|1
2021_12	Mar 21, 21	A9749G|G11804A|A21801G|T22032C|C24138A|G24410C|G28044T	929	0.962575		GH|G	926|3	B.1.637|B.1	912|17
2021_12	Mar 21, 21	G6101A|A7201G|C8809T|A25968G|C27739T	910	0.942888		GH|G|O	908|1|1	B.1.526	910
2021_12	Mar 21, 21	C28932T|G29645T	907	0.939779	T445C|C6286T|G21255C|C22227T|C26801G|C28932T|G29645T	GV|G|O|GR	886|10|10|1	B.1.177|B.1.177.60|B.1.177.81|B.1.177.86|B.1.177.46|B.1.177.12|B.1.177.75|U.3|B.1.177.82|B.1.177.73|B.1.177.62|B.1.177.41|B.1.177.77|B.1.177.87|B.1.177.10|B.1.177.33|B.1.177.44|B.1.177.83|B.1.177.16|B.1.177.32|B.1.177.53|B.1.177.54|B.1.177.72|B.1.177.76|AA.1|B.1|B.1.177.20|B.1.177.21|B.1.177.4|B.1.177.42|B.1.177.43|B.1.177.50|B.1.177.59|B.1.177.63|B.1.177.69|B.1.177.7|B.1.177.80|B.1.177.88|W.1|Y.1	265|207|110|103|43|28|19|19|18|16|15|12|6|5|4|3|3|3|2|2|2|2|2|2|1|1|1|1|1|1|1|1|1|1|1|1|1|1|1|1
2021_13	Mar 28, 21	C241T|C3037T|C14408T|A23403G	93932	97.455		GRY|GR|GH|G|GV|GK|O|GRA	57809|15031|14733|4896|699|658|102|4	B.1.1.7|B.1.526|B.1.429|B.1.2|P.1|B.1.1.519|B.1.351|B.1.637|R.1|P.1.14|B.1|B.1.427|B.1.617.1|B.1.525|Q.1|B.1.438.1|B.1.617.2|Q.3|B.1.1|B.1.575|B.1.623|B.1.177|Q.4|B.1.1.318|P.1.17|C.37|B.1.258.17|B.1.351.2|P.1.10|AU.1|P.2|B.1.177.60|B.1.160|B.1.214.2|B.1.351.3|B.1.243|B.1.234|Q.2|P.1.16|B.1.497|AZ.3|AU.3|B.1.1.214|B.1.258|B.1.466.2|B.1.619|P.1.1|B.1.177.86|B.1.221|B.1.36.16|B.1.1.348|B.1.1.222|Q.…	64407|3971|2308|1920|1919|1774|1638|1191|1154|1084|1002|1001|772|636|496|450|416|352|315|268|237|219|218|211|207|203|199|174|167|164|164|163|149|139|134|130|113|113|109|108|90|88|86|85|85|84|79|73|72|71|69|67|66|64|60|60|55|54|50|48|47|46|46|44|42|41|40|37|36|36|35|33|33|33|32|31|30|30|29|29|29|27|26|26|25|25|24|24|23|23|22|21|21|19|18|17|17|17|17|16|16|16|16|15|15|14|14|14|14|14|13|13|13|12|12|1…
2021_13	Mar 28, 21	C913T|C3267T|C5388A|C5986T|T6954C|TCTGGTTTT11288.|C14676T|C15279T|T16176C|TACATG21765.|ATT21993.|A23063T|C23271A|C23604A|C23709T|T24506G|G24914C|C27972T|G28048T|A28111G|A28273.|G28280C|A28281T|T28282A|G28881A|G28882A|G28883C|C28977T	52097	54.0509		GRY|GR|O|G	49137|2858|85|17	B.1.1.7|Q.1|Q.3|Q.7|Q.2|Q.6|B.1.1.519|Q.4	51250|477|296|60|7|5|1|1
2021_13	Mar 28, 21	C1059T|G25563T	13820	14.3383		GH|O|G|GRY	13757|33|29|1	B.1.526|B.1.429|B.1.2|B.1.351|B.1.637|B.1.427|B.1.575|B.1.623|B.1.351.2|B.1|B.1.351.3|B.1.497|B.1.351.5|B.1.311|B.1.596|B.1.568|B.1.517|B.1.346|B.1.577|B.1.575.1|B.1.588|B.1.265|B.1.582|B.1.1|B.1.362|B.1.313|B.1.324|B.1.499|B.1.1.7|B.1.595|B.1.567|B.1.604|B.1.612|B.1.289|B.1.298|B.1.349|B.1.367|B.1.564.1|B.1.587|B.1.616|B.1.1.365|B.1.245|B.1.361|B.1.370|B.1.371|B.1.375|B.1.395|B.1.413|B.1.423|B.1…	3992|2326|1956|1892|1199|1012|268|239|175|149|133|105|51|49|36|35|31|26|24|15|11|8|8|7|7|6|6|6|5|4|3|3|3|2|2|2|2|2|2|2|1|1|1|1|1|1|1|1|1|1|1|1|1|1|1|1
2021_13	Mar 28, 21	C2110T|C14120T	11225	11.646		GRY|GR|G|O|GH	9257|1789|151|26|2	B.1.1.7|Q.1|B.1.1|B.1|B.1.525|Q.8	11197|21|3|2|1|1
2021_13	Mar 28, 21	T9867C|C25517T|C27925T	5174	5.36806	C25517T|C27925T	GH|G|O	5150|18|6	B.1.526|B.1.637|B.1|B.1.1|B.1.313|B.1.1.7|B.1.2|B.1.413	3923|1181|59|5|3|1|1|1
2021_13	Mar 28, 21	A28877T|G28878C	4568	4.73933		GR|GRY|G|O	3661|830|56|21	P.1|P.1.14|B.1.1.7|P.1.17|P.1.10|P.1.16|B.1.1.519|P.1.15|P.1.1|P.1.13|P.1.2|B.1.1|C.37.1|P.1.12|P.1.17.1|B.1|B.1.1.207|P.1.4|P.1.5|P.1.7|Q.3	1845|1086|924|192|167|112|93|46|34|25|17|8|6|5|2|1|1|1|1|1|1
2021_13	Mar 28, 21	A16500C|A22320G	3942	4.08985		GH|G|O|GR	3916|20|4|2	B.1.526|B.1.1|B.1.1.7|B.1	3936|3|2|1
2021_13	Mar 28, 21	C15720T|A21137G|G25135T	3530	3.6624		GRY|GR|G|O	3008|484|35|3	B.1.1.7	3530
2021_13	Mar 28, 21	G17014T|G21600T|G22018T|A28272T	3112	3.22872	G17014T|G21600T|G22018T|T22917G|A28272T|C29362T	GH|G|GRY|O	3109|1|1|1	B.1.429|B.1.427|Q.3	2207|904|1
2021_13	Mar 28, 21	.28268CAAA|T733C|C2749T|C3828T|A5648C|A6319G|A6613G|C12778T|C13860T|G17259T|C21621A|C21638T|G21974T|G22132T|A22812C|C23525T|C24642T|G25088T|T26149C|G28167A|C28512G	2662	2.76184		GR|G|O|GRY	2510|149|2|1	P.1|P.1.14|P.1.17|P.1.10|P.1.16|P.1.1|P.1.15|P.1.13|P.1.2|P.1.12|P.1.17.1|P.1.4|P.1.5|P.1.7|Q.3	1294|943|152|127|51|39|21|15|10|4|2|1|1|1|1
2021_13	Mar 28, 21	C2395T|T2597C|C8947T|C12100T|A12878G|T24349C|G27890T	2056	2.13311		GH	2056	B.1.429	2056
2021_13	Mar 28, 21	G11291A|T11296G	1930	2.00239		GRY|G|GR|GH|GV|O	1179|370|319|58|2|2	B.1.1.7|Q.2|P.1|B.1|P.1.1|B.1.525|B.1.637|B.1.351|B.1.526|P.1.17|Q.3|AZ.3|P.1.10|C.37|P.1.12|B.1.1|B.1.1.318|B.1.241|B.1.351.3|XB	1673|104|29|22|21|13|13|11|11|9|9|3|3|2|2|1|1|1|1|1
2021_13	Mar 28, 21	G5230T|A21801C|A22206G|CTTGCTTTA22286.|G22813T|C26456T	1869	1.9391	G5230T|A21801C|A22206G|CTTGCTTTA22286.|G22813T|C23664T|C26456T	GH|O|G	1850|10|9	B.1.351|B.1.351.2|B.1.351.3|B.1.351.5	1542|159|120|48
2021_13	Mar 28, 21	C10319T|A18424G|C21304T|G25907T|C27964T|C28472T	1759	1.82497	C10319T|C27964T;A18424G|C21304T|G25907T|C28472T|C28869T	GH|G|O	1750|6|3	B.1.2|B.1.596	1747|12
2021_13	Mar 28, 21	C3140T|C10954T|A11117G|C12789T|A23756G|C29197T	1702	1.76584	C3140T|C10954T|A11117G|C12789T|C21306T|C22995A|A23756G|C29197T	GR|G|GK|GH|GRY|GV|O	1644|49|5|1|1|1|1	B.1.1.519|B.1.1.222|Q.3	1700|1|1
2021_13	Mar 28, 21	A10195G|G28075T	1696	1.75961		GRY|GR|G|O|GH	1427|246|19|3|1	B.1.1.7|B.1|B.1.1	1691|4|1
2021_13	Mar 28, 21	C25469T|T27638C|G28881T|G29742T	1304	1.35291	C25469T|T27638C|G28881T	G|GK|GV	754|549|1	B.1.617.1|B.1.617.2|AY.15|AY.55|AY.16|AY.54|AY.112|AY.75|AY.44|AY.122|B.1|AY.101|AY.30|AY.43|AY.23|AY.4|AY.103|AY.20|AY.5|AY.70|AY.71|AY.98.1|AY.1|AY.120|AY.120.1|AY.125|AY.129|AY.14|AY.2|AY.25.1|AY.26|AY.36.1|AY.37|AY.39|AY.42|AY.45|AY.52|AY.59|AY.77|AY.9.2|B.1.617.3	697|350|41|39|34|29|23|22|7|6|6|5|4|4|3|3|2|2|2|2|2|2|1|1|1|1|1|1|1|1|1|1|1|1|1|1|1|1|1|1|1
2021_13	Mar 28, 21	C14340T|G17551A|A19167G|C19274A|G22017T|G23868T|C28833T|G29527T	1141	1.18379		GR|G|O	1137|3|1	R.1|B.1.1|B.1.1.220|B.1.1.83|B.1|B.1.1.10	1124|7|4|3|2|1
2021_13	Mar 28, 21	G9105A|C23380T	1088	1.12881		GR|O|G	1083|3|2	P.1.14|P.1	1086|2
2021_13	Mar 28, 21	A9749G|G11804A|A21801G|T22032C|C24138A|G24410C|G28044T	1049	1.08834		GH	1049	B.1.637|B.1|B.1.413	1036|12|1
2021_13	Mar 28, 21	C8950T|C21234T	1017	1.05514	C8950T|C21234T|C27577T	GRY|GR|G|GV	752|250|14|1	B.1.1.7|Q.1	1016|1
2021_13	Mar 28, 21	G6101A|A7201G|C8809T|A24432G|A25968G|T28879G	1008	1.04581	G6101A|A7201G|C8809T|A25968G|C27739T	GH|G|O	1006|1|1	B.1.526	1008
2021_13	Mar 28, 21	G9738C|G13713A	994	1.03128		GH|G|GRY|O	990|2|1|1	B.1.427|B.1.1.7|Q.3	992|1|1
2021_13	Mar 28, 21	C2061T|G20275T	987	1.02402		GRY|GR|G|O	829|153|3|2	B.1.1.7	987
2021_14	Apr 04, 21	C241T|C3037T|TCTGGTTTT11288.|C14408T|A23403G	76725	79.5473	C241T|C3037T|C14408T|A23403G	GRY|GR|GH|G|O|GK|GRA|GV	54546|13585|6820|1709|61|2|1|1	B.1.1.7|B.1.526|P.1|P.1.14|B.1.637|B.1.351|Q.1|B.1.525|C.37|Q.3|P.1.10|P.1.17|B.1.1.318|P.1.16|B.1.351.3|B.1.351.2|Q.4|B.1.619|B.1|AZ.3|P.1.1|B.1.625|P.1.15|B.1.1|XB|B.1.214.2|AZ.2|Q.7|P.1.2|B.1.620|AZ.1|P.1.13|AZ.4|B.1.351.5|P.1.12|Q.2|B.1.619.1|C.37.1|B.1.1.525|B.1.470|P.1.7|B.1.2|AZ.6|AY.57|B.1.634|AZ.2.1|AZ.5|B.1.1.28|B.1.241|B.1.623|B.1.636|P.1.4|Q.8|B.1.1.306|B.1.258.17|B.1.427|B.1.429|P.1.…	61384|4012|3178|1635|1275|1158|492|469|411|397|240|226|184|155|153|108|104|80|74|73|72|68|62|61|59|58|50|50|45|44|43|41|34|34|32|26|24|15|13|13|8|6|5|4|4|3|3|3|3|3|3|3|3|2|2|2|2|2|2|2|1|1|1|1|1|1|1|1
2021_14	Apr 04, 21	C913T|C3267T|C5388A|C5986T|T6954C|C14676T|C15279T|T16176C|TACATG21765.|ATT21993.|A23063T|C23271A|C23604A|C23709T|T24506G|G24914C|C27972T|G28048T|A28111G|G28280C|A28281T|T28282A|G28881A|G28882A|G28883C|C28977T	55710	57.7593		GRY|GR|O|G	51790|3816|77|27	B.1.1.7|Q.1|Q.3|Q.2|Q.7|Q.6	54719|490|345|106|48|2
2021_14	Apr 04, 21	C2110T|C14120T	12776	13.246		GRY|GR|G|O|GH	10427|2111|224|13|1	B.1.1.7|B.1.1|Q.1|P.1.10|B.1|B.1.1.222|B.1.2	12736|18|17|2|1|1|1
2021_14	Apr 04, 21	C1059T|G25563T	12199	12.6477		GH|G|O	12136|42|21	B.1.526|B.1.429|B.1.351|B.1.2|B.1.637|B.1.427|B.1.575|B.1.623|B.1.351.3|B.1|B.1.497|B.1.351.2|B.1.351.5|B.1.568|B.1.596|B.1.311|B.1.577|B.1.1|B.1.575.1|B.1.517|B.1.499|B.1.588|B.1.1.7|B.1.346|B.1.265|B.1.604|B.1.616|B.1.369|B.1.313|B.1.324|B.1.338|B.1.362|B.1.582|B.1.605|P.1|B.1.111|B.1.289|B.1.298|B.1.3|B.1.349|B.1.371|B.1.375|B.1.411|B.1.493|B.1.516|B.1.564|B.1.595|B.1.603	4086|1961|1440|1431|1291|737|228|183|172|134|132|112|38|36|36|32|22|20|18|13|8|8|7|7|6|5|5|4|2|2|2|2|2|2|2|1|1|1|1|1|1|1|1|1|1|1|1|1
2021_14	Apr 04, 21	A28877T|G28878C	6728	6.97549		GR|GRY|G|O	5746|868|82|32	P.1|P.1.14|B.1.1.7|P.1.10|P.1.17|P.1.16|B.1.1.519|P.1.15|P.1.1|P.1.2|P.1.13|P.1.12|P.1.7|B.1.1|C.37.1|B.1.1.429|P.1.4|C.37|P.1.6|B.1.1.117|B.1.1.214|B.1.1.28|B.1.1.318|B.1.1.322|B.1.1.528|P.1.9|P.2|Q.3	3155|1639|981|246|218|159|75|65|52|45|40|14|8|6|6|3|3|2|2|1|1|1|1|1|1|1|1|1
2021_14	Apr 04, 21	T9867C|C25517T|C27925T	5372	5.56961	C25517T|C27925T	GH|G|O	5352|18|2	B.1.526|B.1.637|B.1|B.1.1|B.1.289	4018|1280|69|4|1
2021_14	Apr 04, 21	.28268CAAA|T733C|C2749T|C3828T|A5648C|A6319G|A6613G|C12778T|C13860T|G17259T|C21621A|C21638T|G21974T|G22132T|A22812C|C23525T|C24642T|G25088T|T26149C|G28167A|C28512G	4398	4.55978		GR|G|O	4219|177|2	P.1|P.1.14|P.1.10|P.1.17|P.1.16|P.1.1|P.1.15|P.1.2|P.1.13|P.1.12|P.1.7|P.1.4|P.1.6	2385|1417|175|175|78|44|41|34|30|10|4|3|2
2021_14	Apr 04, 21	A16500C|A22320G	4021	4.16891		GH|G|GR|O	4001|17|2|1	B.1.526|B.1.1|B.1|B.1.313|B.1.1.7	4013|3|2|2|1
2021_14	Apr 04, 21	C15720T|A21137G|G25135T	3883	4.02584		GRY|GR|G|O	3273|540|67|3	B.1.1.7	3883
2021_14	Apr 04, 21	G17014T|G21600T|G22018T	2529	2.62203	G17014T|G21600T|G22018T|T22917G|A28272T|C29362T	GH|G|O	2522|5|2	B.1.429|B.1.427	1881|648
2021_14	Apr 04, 21	C23604G|C25469T|T27638C|G28881T|G29742T	2327	2.4126	C23604G|C25469T|T27638C|G28881T|G29742T	GK|G|GV|O	1265|1055|4|3	B.1.617.1|B.1.617.2|AY.112|AY.55|AY.16|AY.75|AY.122|AY.15|AY.54|AY.43|AY.23|AY.52|AY.71|AY.126|AY.44|AY.61|AY.9|AY.1|AY.100|AY.25.1|AY.27|AY.42|AY.101|AY.24|AY.4|AY.56|AY.65|B.1.617.3|AY.103|AY.106|AY.121|AY.19|AY.33|AY.74|AY.120|AY.127|AY.129|AY.39|AY.4.7|AY.6|AY.70|AY.84|AY.9.2|AY.91|AY.102|AY.110|AY.112.2|AY.116|AY.20|AY.25|AY.34|AY.36|AY.37|AY.38|AY.43.8|AY.48|AY.73|AY.79|AY.81|AY.92|B.1	889|889|91|71|60|44|42|34|22|18|15|11|11|7|7|6|6|5|5|5|5|5|4|4|4|4|4|4|3|3|3|3|3|3|2|2|2|2|2|2|2|2|2|2|1|1|1|1|1|1|1|1|1|1|1|1|1|1|1|1|1
2021_14	Apr 04, 21	A10195G|G28075T	2165	2.24464		GRY|GR|G|O	1853|273|38|1	B.1.1.7|B.1|B.1.1|B.1.596	2157|6|1|1
2021_14	Apr 04, 21	T8603C|G25437T	1897	1.96678		GRY|GR|G|O	1675|199|22|1	B.1.1.7|AY.57|B.1.1|P.1	1891|4|1|1
2021_14	Apr 04, 21	C2395T|T2597C|C8947T|C12100T|A12878G|T24349C|G27890T	1786	1.8517		GH|G|O	1782|3|1	B.1.429	1786
2021_14	Apr 04, 21	G11291A|T11296G	1780	1.84548		GRY|G|GR|GH|O	887|418|392|81|2	B.1.1.7|Q.2|Q.3|B.1|P.1|P.1.1|B.1.526|B.1.351|B.1.637|P.1.17|AZ.3|B.1.525|B.1.1.318|P.1.10|Q.1|C.37|B.1.241|B.1.1|B.1.289|B.1.351.2|B.1.351.3|B.1.351.5|B.1.619|B.1.636|P.1.12|P.1.14|P.1.15|Q.4|XB	1474|93|31|27|25|22|20|16|14|14|10|5|4|4|4|3|2|1|1|1|1|1|1|1|1|1|1|1|1
2021_14	Apr 04, 21	C3140T|C10954T|A11117G|C12789T|A23756G|C29197T	1693	1.75528	C3140T|C10954T|A11117G|C12789T|C21306T|C22995A|A23756G|C29197T	GR|G|GV|O	1656|32|4|1	B.1.1.519	1693
2021_14	Apr 04, 21	C8950T|C21234T	1675	1.73662	C8950T|C21234T|C27577T	GRY|GR|G	1270|388|17	B.1.1.7|Q.1	1673|2
2021_14	Apr 04, 21	G9105A|C23380T	1603	1.66197		GR|O	1602|1	P.1.14|P.1	1602|1
2021_14	Apr 04, 21	G15451A|C16466T|C21618G|A28461G	1452	1.50541		GK|G|O|GV|GR	1270|168|7|6|1	B.1.617.2|AY.112|AY.55|AY.16|AY.75|AY.122|AY.15|AY.54|AY.23|AY.43|AY.52|AY.71|AY.44|AY.39|AY.126|AY.61|AY.27|AY.30|AY.9|AY.1|AY.25.1|AY.42|AY.65|AY.129|AY.24|AY.4|AY.100|AY.101|AY.103|AY.106|AY.121|AY.19|AY.33|AY.56|AY.74|AY.120|AY.127|AY.25|AY.4.7|AY.47|AY.6|AY.70|AY.84|AY.9.2|AY.102|AY.110|AY.112.2|AY.116|AY.13|AY.20|AY.34|AY.36|AY.37|AY.43.8|AY.46|AY.49|AY.75.2|AY.79|AY.81|AY.91|AY.92|B.1.1	871|97|83|54|50|45|31|25|15|15|11|11|9|8|7|7|6|6|6|5|5|5|5|4|4|4|3|3|3|3|3|3|3|3|3|2|2|2|2|2|2|2|2|2|1|1|1|1|1|1|1|1|1|1|1|1|1|1|1|1|1|1
2021_14	Apr 04, 21	G5230T|A21801C|A22206G|CTTGCTTTA22286.|G22813T|C26456T	1443	1.49608	G5230T|A21801C|A22206G|CTTGCTTTA22286.|G22813T|C23664T|C26456T	GH|G|O|GK	1425|12|5|1	B.1.351|B.1.351.3|B.1.351.2|B.1.351.5	1188|127|96|32
2021_14	Apr 04, 21	C10319T|A18424G|C21304T|G25907T|C27964T|C28472T	1271	1.31775	C10319T|C27964T;A18424G|C21304T|G25907T|C28472T|C28869T	GH|G|O	1269|1|1	B.1.2|B.1.596	1258|13
2021_14	Apr 04, 21	A9749G|G11804A|A21801G|T22032C|G24410C|G28044T	1160	1.20267	A9749G|G11804A|A21801G|T22032C|C24138A|G24410C|G28044T	GH|G	1157|3	B.1.637|B.1	1146|14
2021_14	Apr 04, 21	G6101A|A7201G|C8809T|A24432G|A25968G|T28879G	1105	1.14565	G6101A|A7201G|C8809T|A25968G|C27739T	GH|G|O	1103|1|1	B.1.526	1105
2021_14	Apr 04, 21	C14340T|G17551A|A19167G|C19274A|G22017T|G23868T|C27213T|C28833T|G29527T	1043	1.08137	C14340T|G17551A|A19167G|C19274A|G22017T|G23868T|C28833T|G29527T	GR|G	1039|4	R.1|B.1.1.220|B.1.1.83|B.1.1|B.1.1.174|B.1.1.263|B.1.1.317	1011|14|10|5|1|1|1
2021_14	Apr 04, 21	C2061T|G20275T	996	1.03264		GRY|GR|G	884|106|6	B.1.1.7	996
2021_14	Apr 04, 21	C3457T|C4965T|G17523T|A20396G|G23012C	957	0.992203		G	957	B.1.617.1	957
2021_15	Apr 11, 21	C241T|C3037T|TCTGGTTTT11288.|C14408T|A23403G	81825	82.0605	C241T|C3037T|C14408T|A23403G	GRY|GR|GH|G|O|GK|GV	59544|13290|7027|1900|58|4|2	B.1.1.7|B.1.526|P.1|P.1.14|B.1.637|B.1.351|Q.3|Q.1|B.1.525|P.1.17|C.37|P.1.10|B.1.1.318|Q.4|B.1.351.2|P.1.16|B.1.351.3|P.1.13|B.1.619|B.1.620|P.1.1|AZ.3|XB|P.1.15|Q.7|B.1|B.1.1|B.1.214.2|B.1.625|AZ.2|AZ.4|B.1.351.5|B.1.619.1|P.1.12|AZ.1|P.1.2|Q.2|C.37.1|B.1.1.525|AZ.2.1|B.1.470|P.1.7.1|B.1.241|B.1.634|Q.8|Q.6|B.1.623|B.1.636|AV.1|P.1.7|B.1.1.519|B.1.160|B.1.617.2|P.1.4|P.1.6|Q.5|AY.30|AY.43|AZ.6|…	66285|4273|2977|1311|1205|1176|631|537|449|339|319|247|226|216|172|160|118|90|78|77|75|73|71|67|65|62|59|56|45|36|36|36|30|30|27|24|22|14|13|11|10|8|7|7|7|6|5|4|3|3|2|2|2|2|2|2|1|1|1|1|1|1|1|1|1|1|1|1|1|1|1
2021_15	Apr 11, 21	C913T|C3267T|C5388A|C5986T|T6954C|C14676T|C15279T|T16176C|TACATG21765.|ATT21993.|A23063T|C23271A|C23604A|C23709T|T24506G|G24914C|C27972T|G28048T|A28111G|G28280C|A28281T|T28282A|G28881A|G28882A|G28883C|C28977T	60144	60.3171	C913T|C3267T|C5388A|C5986T|T6954C|C14676T|C15279T|T16176C|TACATG21765.|ATT21993.|A23063T|C23271A|C23604A|C23709T|T24506G|G24914C|C27972T|G28048T|A28111G|G28280C|A28281T|T28282A|C28977T;G28881A|G28882A|G28883C	GRY|GR|O|G	55858|4132|95|59	B.1.1.7|Q.3|Q.1|Q.2|Q.7|Q.8|Q.6	58804|581|540|151|58|6|4
2021_15	Apr 11, 21	C2110T|C14120T	13533	13.572		GRY|GR|G|O|GH	11322|1981|193|35|2	B.1.1.7|Q.1|B.1|B.1.1|B.1.427|B.1.429|Q.3|Q.8	13509|15|3|2|1|1|1|1
2021_15	Apr 11, 21	C1059T|G25563T	11105	11.137		GH|G|O	11047|33|25	B.1.526|B.1.429|B.1.351|B.1.637|B.1.2|B.1.427|B.1.351.2|B.1.575|B.1.623|B.1.351.3|B.1|B.1.497|B.1.351.5|B.1.568|B.1.577|B.1.575.1|B.1.596|B.1.346|B.1.517|B.1.1|B.1.311|B.1.499|B.1.362|B.1.371|B.1.603|B.1.1.7|B.1.324|B.1.425|B.1.626|B.1.160|B.1.3|B.1.319|B.1.356|B.1.361|B.1.588|B.1.313|B.1.320|B.1.367|B.1.428.2|B.1.516|B.1.595|B.1.605|B.1.612|B.1.616|P.1.10	4386|1562|1465|1224|905|555|174|171|150|125|120|75|41|25|14|13|13|9|9|8|8|6|5|4|4|3|3|3|3|2|2|2|2|2|2|1|1|1|1|1|1|1|1|1|1
2021_15	Apr 11, 21	A28877T|G28878C	6485	6.50367		GR|GRY|G|O|S	5372|990|99|23|1	P.1|P.1.14|B.1.1.7|P.1.17|P.1.10|P.1.16|P.1.13|P.1.15|P.1.1|B.1.1.519|P.1.2|P.1.12|C.37.1|P.1.7|B.1.1|C.37|P.1.4|P.1.6|B.1.1.214|B.1.1.312|B.1.1.348|B.1.1.528|B.1.351|P.1.5|Q.1	2972|1320|1111|342|250|163|89|68|57|48|24|17|4|4|3|2|2|2|1|1|1|1|1|1|1
2021_15	Apr 11, 21	T9867C|C25517T|C27925T	5603	5.61913		GH|O|G	5589|8|6	B.1.526|B.1.637|B.1|B.1.356|B.1.313	4325|1208|67|2|1
2021_15	Apr 11, 21	A16500C|A22320G	4321	4.33344		GH|G|O|GR	4302|11|6|2	B.1.526|B.1.1|B.1.1.7|B.1.313	4316|3|1|1
2021_15	Apr 11, 21	.28268CAAA|T733C|C2749T|C3828T|A5648C|A6319G|A6613G|C12778T|C13860T|G17259T|C21621A|C21638T|G21974T|G22132T|A22812C|C23525T|C24642T|G25088T|T26149C|G28167A|C28512G	3987	3.99848		GR|G|O	3811|173|3	P.1|P.1.14|P.1.17|P.1.10|P.1.16|P.1.1|P.1.13|P.1.15|P.1.2|P.1.12|P.1.4|P.1.6|P.1.7|P.1.5	2105|1141|288|175|88|55|45|45|23|15|2|2|2|1
2021_15	Apr 11, 21	C15720T|G25135T	3799	3.80993	C15720T|A21137G|G25135T	GRY|GR|G|O	3235|500|59|5	B.1.1.7|B.1|B.1.1	3797|1|1
2021_15	Apr 11, 21	C23604G|C25469T|T27638C|G28881T|G29742T	2857	2.86522		GK|G|O|GV|GH	1991|848|10|7|1	B.1.617.2|B.1.617.1|AY.112|AY.55|AY.15|AY.16|AY.75|AY.122|AY.54|AY.43|AY.101|AY.52|AY.10|AY.71|B.1|AY.120|AY.20|AY.36.1|AY.56|AY.27|AY.9|AY.100|AY.126|AY.102|AY.107|AY.19|AY.30|AY.70|AY.106|AY.4|AY.44|AY.61|AY.9.2|AY.127|AY.46|AY.5|AY.1|AY.110|AY.111|AY.121|AY.129|AY.17|AY.23|AY.25|AY.34|AY.50|AY.59|AY.66|AY.82|AY.84|B.1.617.3|AY.103|AY.105|AY.116|AY.13|AY.24|AY.25.1|AY.26|AY.32|AY.33.2|AY.34.1|A…	1280|657|192|97|95|87|81|66|39|21|20|15|13|12|10|9|9|9|9|8|8|7|6|5|5|5|5|5|4|4|4|4|4|3|3|3|2|2|2|2|2|2|2|2|2|2|2|2|2|2|2|1|1|1|1|1|1|1|1|1|1|1|1|1|1|1|1|1|1|1|1|1|1|1
2021_15	Apr 11, 21	A10195G|G28075T	2410	2.41694		GRY|GR|G|O	2056|328|19|7	B.1.1.7|Q.1|B.1|Q.3	2406|2|1|1
2021_15	Apr 11, 21	G15451A|C16466T|C21618G|A28461G	2097	2.10304		GK|G|O|GV|GR|GH	1896|173|15|8|4|1	B.1.617.2|AY.112|AY.55|AY.16|AY.75|AY.122|AY.15|AY.54|AY.101|AY.10|AY.43|AY.52|AY.71|AY.120|AY.20|AY.17|AY.56|AY.9|AY.27|AY.36.1|AY.106|AY.19|AY.30|AY.100|AY.70|AY.9.2|AY.107|AY.110|AY.126|AY.129|AY.4|AY.44|AY.61|AY.102|AY.121|AY.124|AY.127|AY.46|AY.5|AY.66|AY.1|AY.111|AY.23|AY.25|AY.26|AY.34|AY.82|AY.84|AY.103|AY.105|AY.116|AY.13|AY.24|AY.25.1|AY.32|AY.33|AY.33.2|AY.36|AY.37|AY.38|AY.39|AY.39.1|…	1169|194|102|89|84|72|67|44|18|17|17|17|15|11|10|9|9|9|8|8|7|7|7|6|5|5|4|4|4|4|4|4|4|3|3|3|3|3|3|3|2|2|2|2|2|2|2|2|1|1|1|1|1|1|1|1|1|1|1|1|1|1|1|1|1|1|1|1|1|1|1|1|1|1
2021_15	Apr 11, 21	G17014T|G21600T|G22018T	1987	1.99272	G17014T|G21600T|G22018T|A28272T|C29362T	GH|G	1982|5	B.1.429|B.1.427	1497|490
2021_15	Apr 11, 21	T8603C|G25437T	1928	1.93355		GRY|GR|G|O	1694|214|17|3	B.1.1.7	1928
2021_15	Apr 11, 21	G11291A|T11296G	1862	1.86736	G11291A|T11296G	GRY|G|GR|GH|O	1024|470|296|71|1	B.1.1.7|Q.2|P.1|Q.3|B.1.351|B.1|P.1.1|B.1.525|B.1.526|B.1.637|Q.4|P.1.10|P.1.17|C.37|AZ.3|B.1.351.5|B.1.1.318|Q.1|AZ.4|B.1.351.2|B.1.351.3|B.1.619|B.1.620|B.1.634|XB	1511|146|34|33|23|20|18|15|15|9|7|5|5|4|3|3|2|2|1|1|1|1|1|1|1
2021_15	Apr 11, 21	A28254.|A28271.	1759	1.76406	A28254.|A28271	GRY|GH|GR|G|O	1318|248|168|23|2	B.1.1.7|B.1.637|B.1.526|Q.2|Q.4|B.1.617.1|Q.1|B.1|B.1.1|B|C.36.3	1474|208|36|13|8|6|6|4|2|1|1
2021_15	Apr 11, 21	C8950T|C21234T	1603	1.60761	C8950T|C21234T|C27577T	GRY|GR|G|O	1230|361|9|3	B.1.1.7|Q.1	1598|5
2021_15	Apr 11, 21	C3140T|C10954T|A11117G|C12789T|C21306T|A23756G|C29197T	1469	1.47323	C3140T|C10954T|A11117G|C12789T|C21306T|C29197T	GR|G|GK	1442|24|3	B.1.1.519	1469
2021_15	Apr 11, 21	G5230T|A21801C|A22206G|CTTGCTTTA22286.|G22813T|C26456T	1449	1.45317		GH|G|O	1430|17|2	B.1.351|B.1.351.2|B.1.351.3|B.1.351.5	1177|142|100|30
2021_15	Apr 11, 21	C2395T|T2597C|C8947T|C12100T|A12878G|T24349C|G27890T	1445	1.44916		GH|G|O	1439|5|1	B.1.429	1445
2021_15	Apr 11, 21	G6101A|A7201G|C8809T|A24432G|A25968G|T28879G	1277	1.28068		GH|G|O	1274|2|1	B.1.526	1277
2021_15	Apr 11, 21	G9105A|C23380T	1275	1.27867		GR|G|O	1269|5|1	P.1.14|P.1	1270|5
2021_15	Apr 11, 21	AGTTCA22029.|GATTTC28248.	1134	1.13726		GK|G|O|GV|GH	1084|42|4|3|1	B.1.617.2|AY.122|AY.112|AY.16|AY.52|AY.43|AY.10|AY.20|AY.71|AY.27|AY.36.1|AY.55|AY.56|AY.9|AY.120|AY.126|AY.107|AY.4|AY.44|AY.70|AY.75|AY.100|AY.101|AY.129|AY.46|AY.5|AY.61|AY.66|AY.102|AY.106|AY.111|AY.121|AY.23|AY.26|AY.34|AY.9.2|AY.1|AY.103|AY.105|AY.110|AY.116|AY.19|AY.24|AY.25|AY.25.1|AY.32|AY.33.2|AY.34.1|AY.36|AY.37|AY.38|AY.39|AY.4.2|AY.4.2.2|AY.4.4|AY.54|AY.59|AY.6|AY.82|AY.88|AY.98|AY.9…	856|50|28|17|15|11|10|10|9|8|8|7|6|6|5|5|4|4|4|4|4|3|3|3|3|3|3|3|2|2|2|2|2|2|2|2|1|1|1|1|1|1|1|1|1|1|1|1|1|1|1|1|1|1|1|1|1|1|1|1|1|1
2021_15	Apr 11, 21	A9749G|G11804A|A21801G|T22032C|G24410C|G28044T	1046	1.04901	A9749G|G11804A|A21801G|T22032C|C24138A|G24410C|G28044T	GH	1046	B.1.637|B.1	1036|10
2021_15	Apr 11, 21	A17337G|T18018C	1014	1.01692		GRY|G|GR|O	845|106|60|3	B.1.1.7|Q.7|B.1.1	950|63|1
2021_15	Apr 11, 21	C14340T|G17551A|A19167G|C19274A|G22017T|G23868T|C28833T|G29527T	974	0.976803		GR	974	R.1|B.1.1.83|B.1.1.220|B.1.1|B.1.1.10|B.1.1.171|B.1.1.174	932|24|10|2|2|2|2
2021_16	Apr 18, 21	C241T|C913T|C3037T|C3267T|C5388A|C5986T|T6954C|TCTGGTTTT11288.|C14408T|C14676T|C15279T|T16176C|TACATG21765.|ATT21993.|A23063T|C23271A|A23403G|C23604A|C23709T|T24506G|G24914C|C27972T|G28048T|A28111G|G28280C|A28281T|T28282A|G28881A|G28882A|G28883C|C28977T	55292	59.2435	C913T|C3267T|C5388A|C5986T|T6954C|C14676T|C15279T|T16176C|TACATG21765.|ATT21993.|A23063T|C23271A|C23604A|C23709T|T24506G|G24914C|C27972T|G28048T|A28111G|G28280C|A28281T|T28282A|C28977T;C241T|C3037T|C14408T|A23403G;G28881A|G28882A|G28883C	GRY|GR|G|O	50418|4784|50|40	B.1.1.7|Q.3|Q.1|Q.7|Q.2|Q.6|C.36.3|P.1.14|Q.8	54118|645|468|42|6|6|4|2|1
2021_16	Apr 18, 21	C2110T|C14120T	11792	12.6347		GRY|GR|G|O|GH	9719|1763|215|90|5	B.1.1.7|Q.1|B.1|B.1.1|B.1.2|C.36.3|Q.2	11761|24|3|1|1|1|1
2021_16	Apr 18, 21	C1059T|G25563T	8342	8.93818		GH|G|O	8290|34|18	B.1.526|B.1.351|B.1.429|B.1.637|B.1.2|B.1.427|B.1.497|B.1.351.3|B.1.623|B.1.575|B.1.351.2|B.1|B.1.351.5|B.1.1|B.1.577|B.1.499|B.1.517|B.1.568|B.1.575.1|B.1.346|B.1.362|B.1.596|B.1.1.7|B.1.311|B.1.626|B.1.369|B.1.371|B.1.604|B.1.616|AY.122|B.1.289|B.1.319|B.1.361|B.1.411|B.1.413|B.1.425|B.1.564.1|B.1.605|B.1.632|P.1|P.1.15	3573|1180|1073|901|489|422|112|109|108|107|79|69|35|8|8|7|7|7|6|5|4|4|3|3|3|2|2|2|2|1|1|1|1|1|1|1|1|1|1|1|1
2021_16	Apr 18, 21	A28877T|G28878C	6805	7.29133		GR|GRY|G|O	5763|905|97|40	P.1|P.1.14|B.1.1.7|P.1.17|P.1.10|P.1.16|P.1.15|P.1.1|P.1.13|B.1.1.519|P.1.2|P.1.7|P.1.12|C.37.1|B.1.1.528|P.1.4|B.1.1.214|B.1.1|P.1.6|AZ.2|B.1.1.28|B.1.1.318|B.1.1.322|P.1.3|P.1.5|R.1	3289|1253|1053|291|283|156|115|110|89|38|36|23|18|11|8|8|7|6|3|2|1|1|1|1|1|1
2021_16	Apr 18, 21	C5944T|G28884C	5474	5.86521		GRY|GR|O|G	4945|503|23|3	B.1.1.7|Q.7|B.1.1|C.36.3|Q.1	5426|45|1|1|1
2021_16	Apr 18, 21	T9867C|C25517T|C27925T	4406	4.72088		GH|G|O	4388|16|2	B.1.526|B.1.637|B.1|AY.122|B.1.1|B.1.1.7|B.1.413	3494|871|37|1|1|1|1
2021_16	Apr 18, 21	.28268CAAA|T733C|C2749T|C3828T|A5648C|A6319G|A6613G|C12778T|C13860T|G17259T|C21614T|C21621A|C21638T|G21974T|G22132T|A22812C|C23525T|C24642T|G25088T|T26149C|G28167A|C28512G	4339	4.64909	.28268CAAA|T733C|C2749T|C3828T|A5648C|A6319G|A6613G|C12778T|C13860T|G17259T|C21614T|C21621A|C21638T|G21974T|G22132T|A22812C|C23525T|C24642T|G25088T|T26149C|G28167A|C28512G	GR|G|O	4180|156|3	P.1|P.1.14|P.1.17|P.1.10|P.1.1|P.1.16|P.1.15|P.1.13|P.1.2|P.1.12|P.1.7|P.1.4|P.1.6|P.1.3|P.1.5	2420|1094|238|209|113|77|75|42|34|13|11|8|3|1|1
2021_16	Apr 18, 21	A16500C|A22320G	3527	3.77906		GH|G|GR|O	3501|23|2|1	B.1.526|B.1|B.1.1|B.1.1.7|B.1.221	3523|1|1|1|1
2021_16	Apr 18, 21	C15720T|G25135T	3254	3.48655	C15720T|A21137G|G25135T	GRY|GR|G|O	2690|518|38|8	B.1.1.7|B.1.232|Unassigned	3252|1|1
2021_16	Apr 18, 21	G15451A|C16466T|C21618G|C23604G|C25469T|T27638C|C27752T|A28461G|G28881T|G29402T|G29742T	2614	2.80081	C23604G|C25469T|T27638C|G28881T|G29742T;G15451A|C16466T|C21618G|A28461G	GK|G|GV|O|GH|GR	2504|92|12|3|2|1	B.1.617.2|AY.112|AY.122|AY.75|AY.55|AY.16|AY.4|AY.54|AY.61|AY.52|AY.8|AY.44|AY.9|AY.111|AY.15|AY.10|AY.101|AY.20|AY.5|AY.71|AY.14|AY.26|AY.120|AY.127|AY.43|AY.100|AY.25|AY.27|AY.56|AY.106|AY.121|AY.6|AY.1|AY.11|AY.129|AY.36.1|AY.82|AY.86|AY.102|AY.39|AY.33.2|AY.70|AY.75.2|AY.116|AY.46|AY.57|AY.99|AY.103|AY.104|AY.105|AY.107|AY.110|AY.120.1|AY.124|AY.19|AY.23|AY.24|AY.26.1|AY.3|AY.30|AY.34|AY.34.1…	1677|148|138|69|65|59|45|32|29|25|19|18|17|15|14|13|13|13|13|13|12|12|9|9|9|8|7|7|7|6|6|6|5|5|5|5|5|5|4|4|3|3|3|2|2|2|2|1|1|1|1|1|1|1|1|1|1|1|1|1|1|1|1|1|1|1|1|1|1|1|1|1|1
2021_16	Apr 18, 21	G25785T|G29764A	2593	2.77831		GRY|GR|G|O|GH	1978|588|20|6|1	B.1.1.7|B.1.221	2592|1
2021_16	Apr 18, 21	A10195G|G28075T	2217	2.37544		GRY|GR|G|O|GH	1864|308|40|4|1	B.1.1.7|B.1|B.1.1.519	2215|1|1
2021_16	Apr 18, 21	AGTTCA22029.|GATTTC28248.	2177	2.33258		GK|G|GV|O|GH|GR	2113|47|11|4|1|1	B.1.617.2|AY.122|AY.112|AY.55|AY.4|AY.61|AY.16|AY.52|AY.75|AY.8|AY.44|AY.9|AY.111|AY.20|AY.26|AY.5|AY.10|AY.71|AY.120|AY.39|AY.101|AY.25|AY.27|AY.56|AY.100|AY.6|AY.70|AY.11|AY.121|AY.30|AY.36.1|AY.86|AY.102|AY.127|AY.129|AY.14|AY.15|AY.43|AY.54|AY.75.2|AY.33.2|AY.46|AY.116|AY.3|AY.34.1|AY.57|AY.82|AY.99|AY.1|AY.104|AY.105|AY.106|AY.110|AY.118|AY.120.1|AY.126|AY.23|AY.24|AY.26.1|AY.34|AY.36|AY.38|…	1498|113|77|47|45|30|28|24|24|19|18|16|15|13|13|13|11|11|10|9|8|7|7|7|6|6|6|5|5|5|5|5|4|4|4|4|4|4|4|4|3|3|2|2|2|2|2|2|1|1|1|1|1|1|1|1|1|1|1|1|1|1|1|1|1|1|1|1|1
2021_16	Apr 18, 21	G11291A|T11296G	1696	1.81721		GRY|G|GR|GH|GV|O	988|386|252|67|2|1	B.1.1.7|Q.2|P.1.1|P.1|Q.3|B.1.526|C.37|B.1|P.1.15|B.1.351|B.1.637|P.1.17|B.1.525|P.1.10|AZ.3|B.1.1.318|XB|B.1.351.5|B.1.1|B.1.620|Q.1	1338|123|35|32|28|21|18|17|15|14|14|12|8|5|4|4|3|2|1|1|1
2021_16	Apr 18, 21	T8603C|G25437T	1594	1.70792		GRY|GR|G|O	1304|262|25|3	B.1.1.7	1594
2021_16	Apr 18, 21	G17014T|G21600T|G22018T	1380	1.47862	G17014T|G21600T|G22018T|A28272T|C29362T	GH|G|O	1372|6|2	B.1.429|B.1.427	1010|370
2021_16	Apr 18, 21	G9105A|C23380T	1239	1.32755		GR|G|O	1230|7|2	P.1.14|P.1	1231|8
2021_16	Apr 18, 21	C3140T|C10954T|A11117G|A23756G|C29197T	1205	1.29112	C3140T|C10954T|A11117G|C12789T|C21306T|C29197T	GR|G|GK|O	1175|15|12|3	B.1.1.519|B.1.1.291	1204|1
2021_16	Apr 18, 21	G5230T|A21801C|A22206G|CTTGCTTTA22286.|G22813T|C26456T	1172	1.25576		GH|G|O	1156|14|2	B.1.351|B.1.351.3|B.1.351.2|B.1.351.5	978|96|70|28
2021_16	Apr 18, 21	G6101A|A7201G|C8809T|A24432G|A25968G|T28879G	1112	1.19147		GH|G	1107|5	B.1.526	1112
2021_16	Apr 18, 21	T23659C|C26464T	1032	1.10575		GRY|GR	758|274	B.1.1.7	1032
2021_16	Apr 18, 21	G4181T|C8986T|G9053T|A11332G|C19220T|C27874T|G28916T	999	1.0704		GK|G|O|GR	956|38|4|1	B.1.617.2|AY.112|AY.122|AY.4|AY.101|AY.44|AY.111|AY.20|AY.120|AY.5|AY.39|AY.127|AY.100|AY.121|AY.25|AY.1|AY.106|AY.129|AY.43|AY.6|AY.82|AY.102|AY.36.1|AY.107|AY.33.2|AY.46|AY.86|AY.110|AY.116|AY.124|AY.3|AY.99|AY.103|AY.104|AY.105|AY.113|AY.118|AY.120.1|AY.126|AY.23|AY.33|AY.34|AY.34.1|AY.36|AY.83|AY.85|AY.88|AY.92	419|179|142|45|18|17|15|14|13|13|11|8|7|7|7|6|6|6|6|6|6|5|5|3|3|3|3|2|2|2|2|2|1|1|1|1|1|1|1|1|1|1|1|1|1|1|1|1
2021_16	Apr 18, 21	C2395T|T2597C|C8947T|C12100T|A12878G|T24349C|G27890T	997	1.06825		GH|G|O	991|5|1	B.1.429	997
2021_16	Apr 18, 21	A9749G|G11804A|T22032C|G28044T	921	0.986821	A9749G|G11804A|A21801G|T22032C|C24138A|G24410C|G28044T	GH|G|O	919|1|1	B.1.637|B.1|AY.122|B.1.1|B.1.413	886|32|1|1|1
2021_17	Apr 25, 21	C241T|C913T|C3037T|C3267T|C5388A|C5986T|T6954C|TCTGGTTTT11288.|C14408T|C14676T|C15279T|T16176C|TACATG21765.|ATT21993.|A23063T|C23271A|A23403G|C23604A|C23709T|T24506G|G24914C|C27972T|G28048T|A28111G|G28280C|A28281T|T28282A|G28881A|G28882A|G28883C|C28977T	57764	60.484	C913T|C3267T|C5388A|C5986T|T6954C|C14676T|C15279T|T16176C|TACATG21765.|ATT21993.|A23063T|C23271A|C23604A|C23709T|T24506G|G24914C|C27972T|G28048T|A28111G|G28280C|A28281T|T28282A|C28977T;C241T|C3037T|C14408T|A23403G;G28881A|G28882A|G28883C	GRY|GR|O|G	50941|6752|38|33	B.1.1.7|Q.3|Q.1|Q.7|C.36.3|Q.6|Q.2|Q.8	56457|732|512|42|8|6|5|2
2021_17	Apr 25, 21	C2110T|C14120T	12283	12.8614		GRY|GR|G|O|GH	10196|1878|157|51|1	B.1.1.7|Q.1|B.1|B.1.1|B.1.427|Q.8	12220|54|5|2|1|1
2021_17	Apr 25, 21	C1059T|G25563T	7354	7.70028		GH|G|O	7267|47|40	B.1.526|B.1.351|B.1.637|B.1.429|B.1.427|B.1.2|B.1.351.2|B.1.575|B.1.497|B.1.623|B.1.351.3|B.1|B.1.351.5|B.1.1|B.1.626|B.1.575.1|B.1.1.7|B.1.577|B.1.313|B.1.568|B.1.596|B.1.265|B.1.289|B.1.298|B.1.319|B.1.320|B.1.324|B.1.362|B.1.375|B.1.411|B.1.517|B.1.564.1|B.1.582|B.1.595|B.1.632	3106|1309|922|850|363|245|107|85|84|76|68|52|32|12|9|7|4|3|2|2|2|1|1|1|1|1|1|1|1|1|1|1|1|1|1
2021_17	Apr 25, 21	C5944T|G28884C	5388	5.64171		GRY|GR|G|O	4857|515|8|8	B.1.1.7|Q.7|B.1.1|C.36.3	5346|39|2|1
2021_17	Apr 25, 21	.28268CAAA|T733C|C2749T|C3828T|A5648C|A6319G|A6613G|C12778T|C13860T|G17259T|C21614T|C21621A|C21638T|G21974T|G22132T|A22812C|C23525T|C24642T|G25088T|T26149C|G28167A|C28512G|A28877T|G28878C	4819	5.04591	.28268CAAA|T733C|C2749T|C3828T|A5648C|A6319G|A6613G|C12778T|C13860T|G17259T|C21621A|C21638T|G21974T|G22132T|A22812C|C23525T|C24642T|G25088T|T26149C|G28167A|C28512G;A28877T|G28878C	GR|G|O	4734|79|6	P.1|P.1.14|P.1.17|P.1.10|P.1.15|P.1.13|P.1.16|P.1.1|P.1.2|P.1.4|P.1.6|P.1.7|P.1.12|P.1.10.1|P.1.3|P.1.9	2548|1479|229|224|77|69|63|51|31|15|11|11|6|3|1|1
2021_17	Apr 25, 21	T9867C|C25517T|C27925T	3952	4.13809		GH|O|G	3915|22|15	B.1.526|B.1.637|B.1|B.1.1	3032|902|16|2
2021_17	Apr 25, 21	G210T|G15451A|C16466T|C21618G|C23604G|C25469T|T27638C|C27752T|A28461G|G28881T|G29402T|G29742T	3436	3.59779	C23604G|C25469T|T27638C|G28881T|G29742T;G15451A|C16466T|C21618G|A28461G;G210T|C27752T|G29402T	GK|G|O|GV|GH|GR	3222|200|7|5|1|1	B.1.617.2|AY.112|AY.4|AY.16|AY.122|AY.55|AY.75|AY.15|AY.5|AY.44|AY.9|AY.52|AY.26|AY.54|AY.8|AY.120|AY.6|AY.20|AY.111|AY.100|AY.1|AY.43|AY.127|AY.101|AY.39|AY.71|AY.13|AY.36.1|AY.102|AY.107|AY.129|AY.58|AY.82|AY.10|AY.25|AY.86|AY.106|AY.61|AY.98|AY.14|AY.27|AY.74|AY.30|AY.56|AY.7|AY.83|AY.11|AY.121|AY.17|AY.47|AY.70|AY.116|AY.119|AY.126|AY.34|AY.53|AY.59|AY.65|AY.67|AY.93|AY.99|AY.103|AY.110|AY.11…	1798|233|222|168|143|99|98|68|55|51|41|27|26|25|25|22|22|21|16|15|14|14|13|12|11|11|10|10|8|8|8|8|8|7|7|7|6|6|6|5|5|5|4|4|4|4|3|3|3|3|3|2|2|2|2|2|2|2|2|2|2|1|1|1|1|1|1|1|1|1|1|1|1|1|1|1|1|1|1|1|1|1
2021_17	Apr 25, 21	C15720T|A21137G|G25135T	3320	3.47633		GRY|GR|G|O	2865|440|8|7	B.1.1.7	3320
2021_17	Apr 25, 21	A16500C|A22320G	3076	3.22084		GH|G|O|GR	3036|21|17|2	B.1.526|B.1.1.7|B.1.1|B.1|B.1.313	3068|4|2|1|1
2021_17	Apr 25, 21	AGTTCA22029.|GATTTC28248.	2799	2.9308		GK|G|GV|O|GH|GR	2691|80|18|8|1|1	B.1.617.2|AY.4|AY.122|AY.112|AY.44|AY.5|AY.9|AY.16|AY.75|AY.8|AY.52|AY.26|AY.6|AY.55|AY.111|AY.20|AY.39|AY.36.1|AY.120|AY.43|AY.1|AY.100|AY.15|AY.25|AY.10|AY.101|AY.127|AY.13|AY.58|AY.61|AY.86|AY.102|AY.14|AY.98|AY.106|AY.27|AY.54|AY.71|AY.74|AY.82|AY.11|AY.3|AY.49|AY.7|AY.70|AY.83|AY.103|AY.121|AY.17|AY.34|AY.107|AY.119|AY.19|AY.21|AY.25.1|AY.30|AY.47|AY.73|AY.93|AY.99|AY.110|AY.113|AY.116|AY.11…	1708|227|119|73|57|55|45|35|32|29|27|26|22|19|18|17|17|16|14|13|12|12|12|9|8|8|8|8|8|7|7|6|6|6|5|5|5|5|5|5|4|4|4|4|4|4|3|3|3|3|2|2|2|2|2|2|2|2|2|2|1|1|1|1|1|1|1|1|1|1|1|1|1|1|1|1|1|1|1|1|1|1|1|1|1|1|1
2021_17	Apr 25, 21	A10195G|G28075T	2456	2.57165		GRY|GR|G|O|GH	2057|366|20|12|1	B.1.1.7|B.1|Q.8	2453|2|1
2021_17	Apr 25, 21	C1191T|C1267T	2085	2.18318		GK|G|O|GH|GV|GR	1894|182|4|2|2|1	B.1.617.2|AY.16|AY.15|AY.54|AY.52|AY.8|AY.30|AY.13|AY.17|AY.14|AY.19|AY.49|AY.75|B.1|AY.112|AY.47|AY.48|AY.53|AY.59|B.1.617.1	1617|217|79|42|38|29|20|13|8|5|4|3|2|2|1|1|1|1|1|1
2021_17	Apr 25, 21	G9105A|C23380T	1650	1.72769		GR|G|O	1644|5|1	P.1.14|P.1|P.1.2	1640|8|2
2021_17	Apr 25, 21	G4181T|C6402T|C8986T|G9053T|A11332G|C19220T|C27874T|G28916T	1611	1.68686	G4181T|C8986T|G9053T|A11332G|C19220T|C27874T|G28916T	GK|G|O	1495|114|2	B.1.617.2|AY.112|AY.4|AY.122|AY.44|AY.5|AY.120|AY.6|AY.20|AY.111|AY.39|AY.36.1|AY.1|AY.101|AY.127|AY.100|AY.43|AY.107|AY.25|AY.129|AY.82|AY.102|AY.106|AY.86|AY.33|AY.98|AY.121|AY.7|AY.83|AY.103|AY.124|AY.3|AY.34|AY.116|AY.119|AY.126|AY.21|AY.99|AY.110|AY.113|AY.117|AY.120.1|AY.125|AY.23|AY.25.1|AY.45|AY.79|AY.84|AY.91|AY.92|AY.93	490|315|226|157|57|56|25|24|21|19|18|16|15|15|14|12|12|11|10|9|8|7|7|7|6|6|5|4|4|3|3|3|3|2|2|2|2|2|1|1|1|1|1|1|1|1|1|1|1|1|1
2021_17	Apr 25, 21	T23659C|C26464T	1524	1.59576		GRY|GR	864|660	B.1.1.7	1524
2021_17	Apr 25, 21	T8603C|G25437T	1515	1.58634		GRY|GR|G|O|GV	1229|269|13|3|1	B.1.1.7|B.1	1514|1
2021_17	Apr 25, 21	G5230T|A21801C|A22206G|CTTGCTTTA22286.|G22813T|C26456T	1260	1.31933		GH|G|O	1240|18|2	B.1.351|B.1.351.2|B.1.351.3|B.1.351.5	1074|103|57|26
2021_17	Apr 25, 21	C3140T|C10954T|A11117G|A23756G|C29197T	1139	1.19263	C3140T|C10954T|A11117G|C12789T|C21306T|C29197T	GR|G|O	1124|13|2	B.1.1.519|B.1.1.291	1138|1
2021_17	Apr 25, 21	G17014T|G21600T|G22018T	1123	1.17588	G17014T|G21600T|G22018T|A28272T|C29362T	GH|O|G	1120|2|1	B.1.429|B.1.427	801|322
2021_17	Apr 25, 21	A5041G|T9853C	1089	1.14028		GR|GRY|G	759|324|6	B.1.1.7	1089
2021_17	Apr 25, 21	G6101A|A7201G|C8809T|A24432G|A25968G|T28879G	1054	1.10363		GH|G	1053|1	B.1.526	1054
2021_17	Apr 25, 21	A17337G|T18018C	977	1.023		GRY|GR|G|O	892|75|7|3	B.1.1.7|Q.7|B	932|44|1
2021_17	Apr 25, 21	C20320T|C24745T	929	0.972744		GK|G|O|GR	818|108|2|1	B.1.617.2|AY.30|AY.75	913|15|1
2021_17	Apr 25, 21	G11804A|T22032C|G28044T	923	0.966462	A9749G|G11804A|A21801G|T22032C|C24138A|G24410C|G28044T	GH|O|G	915|7|1	B.1.637|B.1	907|16
2021_18	May 02, 21	C241T|C913T|C3037T|C3267T|C5388A|C5986T|T6954C|TCTGGTTTT11288.|C14408T|C14676T|C15279T|T16176C|TACATG21765.|ATT21993.|A23063T|C23271A|A23403G|C23604A|C23709T|T24506G|G24914C|C27972T|G28048T|A28111G|G28280C|A28281T|T28282A|G28881A|G28882A|G28883C|C28977T	52010	59.3139	C913T|C3267T|C5388A|C5986T|T6954C|C14676T|C15279T|T16176C|TACATG21765.|ATT21993.|A23063T|C23271A|C23604A|C23709T|T24506G|G24914C|C27972T|G28048T|A28111G|G28280C|A28281T|T28282A|C28977T;C241T|C3037T|C14408T|A23403G;G28881A|G28882A|G28883C	GRY|GR|O|G	46124|5815|38|33	B.1.1.7|Q.3|Q.1|Q.7|C.36.3|Q.8|Q.2|B.1.1.318|P.1.14	50820|609|518|36|10|8|5|2|2
2021_18	May 02, 21	C2110T|C14120T	11200	12.7728		GRY|GR|G|O|GH	9045|1951|130|73|1	B.1.1.7|Q.1|B.1.1|B|B.1|B.1.429	11071|119|6|2|1|1
2021_18	May 02, 21	A28877T|G28878C	7096	8.09251		GR|GRY|G|O	5909|1047|114|26	P.1|B.1.1.7|P.1.14|P.1.10|P.1.17|P.1.15|P.1.13|P.1.16|P.1.1|P.1.2|P.1.12|P.1.7|B.1.1.528|P.1.6|B.1.1.519|P.1.4|C.37.1|P.1.7.1|P.1.9|P.1.10.1|P.1.3|Q.3|R.1|B.1.1|B.1.1.318|B.1.1.322|C.37|P.1.17.1|P.1.5|P.1.8	3395|1209|1143|326|262|172|169|149|90|38|24|24|22|12|11|9|8|6|6|4|3|3|3|2|1|1|1|1|1|1
2021_18	May 02, 21	C5944T|G28884C	5467	6.23475		GRY|GR|O|G	4622|816|26|3	B.1.1.7|Q.7|Q.1|B.1.1	5429|32|4|2
2021_18	May 02, 21	.28268CAAA|T733C|C2749T|C3828T|A5648C|A6319G|A6613G|C12778T|C13860T|G17259T|C21614T|C21621A|C21638T|G21974T|G22132T|A22812C|C23525T|C24642T|G25088T|T26149C|G28167A|C28512G	4526	5.1616	.28268CAAA|T733C|C2749T|C3828T|A5648C|A6319G|A6613G|C12778T|C13860T|G17259T|C21621A|C21638T|G21974T|G22132T|A22812C|C23525T|C24642T|G25088T|T26149C|G28167A|C28512G	GR|G|O	4307|208|11	P.1|P.1.14|P.1.10|P.1.17|P.1.15|P.1.13|P.1.1|P.1.16|P.1.2|P.1.7|P.1.12|P.1.6|P.1.4|P.1.9|P.1.10.1|P.1.3|P.1.7.1|P.1.17.1|P.1.5|P.1.8	2570|1017|240|201|122|104|95|71|33|19|15|12|9|6|4|3|2|1|1|1
2021_18	May 02, 21	G210T|G15451A|C16466T|C21618G|C22995A|C23604G|G24410A|C25469T|T27638C|C27752T|A28461G|G28881T|G29402T|G29742T	3834	4.37242	C23604G|C25469T|T27638C|G28881T|G29742T;G15451A|C16466T|C21618G|A28461G;G210T|C27752T|G29402T;C22995A|G24410A	GK|G|GV|O	3763|65|5|1	B.1.617.2|AY.4|AY.112|AY.5|AY.122|AY.75|AY.44|AY.16|AY.8|AY.9|AY.120|AY.57|AY.1|AY.52|AY.54|AY.14|AY.10|AY.26|AY.25|AY.55|AY.11|AY.13|AY.7|AY.127|AY.70|AY.20|AY.71|AY.111|AY.43|AY.6|AY.66|AY.101|AY.56|AY.106|AY.129|AY.100|AY.107|AY.47|AY.82|AY.110|AY.114|AY.17|AY.27|AY.60|AY.62|AY.74|AY.98|AY.98.1|AY.103|AY.116|AY.119|AY.15|AY.23|AY.39|AY.95|AY.125|AY.29|AY.42|AY.58|AY.61|AY.76|AY.77|AY.80|AY.90|…	1629|745|211|142|139|125|76|68|59|58|46|46|36|32|29|24|23|23|21|17|16|16|15|14|13|12|11|9|9|9|9|8|8|6|6|5|5|5|5|4|4|4|4|4|4|4|4|4|3|3|3|3|3|3|3|2|2|2|2|2|2|2|2|2|2|2|1|1|1|1|1|1|1|1|1|1|1|1|1|1|1|1|1|1|1|1|1|1|1|1|1
2021_18	May 02, 21	AGTTCA22029.|GATTTC28248.	3784	4.3154		GK|G|GV|O|GR	3662|102|12|6|2	B.1.617.2|AY.4|AY.5|AY.122|AY.112|AY.44|AY.16|AY.9|AY.8|AY.57|AY.75|AY.120|AY.52|AY.1|AY.36.1|AY.25|AY.14|AY.26|AY.10|AY.43|AY.11|AY.13|AY.55|AY.61|AY.7|AY.70|AY.20|AY.6|AY.71|AY.66|AY.111|AY.39|AY.56|AY.53|AY.54|AY.106|AY.110|AY.114|AY.125|AY.127|AY.17|AY.27|AY.47|AY.74|AY.76|AY.82|AY.92|AY.98|AY.98.1|AY.101|AY.116|AY.119|AY.33|AY.42|AY.75.2|AY.95|AY.102|AY.103|AY.126|AY.129|AY.15|AY.23|AY.29|AY…	1681|792|144|136|117|70|67|65|63|51|42|41|34|32|32|25|24|24|22|20|19|18|17|16|15|13|11|10|10|9|8|7|7|6|5|4|4|4|4|4|4|4|4|4|4|4|4|4|4|3|3|3|3|3|3|3|2|2|2|2|2|2|2|2|2|2|2|2|2|2|2|1|1|1|1|1|1|1|1|1|1|1|1|1|1|1|1|1|1|1|1|1|1|1|1
2021_18	May 02, 21	T9867C|C25517T|C27925T	3416	3.89572		GH|G|O	3403|11|2	B.1.526|B.1.637|B.1	2529|868|19
2021_18	May 02, 21	A16500C|A22320G	2537	2.89328		GH|G|GR	2521|15|1	B.1.526|B.1|B.1.1.7	2532|4|1
2021_18	May 02, 21	G4181T|C6402T|C8986T|G9053T|A11201G|A11332G|C19220T|C27874T|G28916T	2515	2.86819	G4181T|C8986T|G9053T|A11332G|C19220T|C27874T|G28916T;C6402T|A11201G	GK|G|O	2457|54|4	AY.4|B.1.617.2|AY.112|AY.122|AY.5|AY.44|AY.120|AY.1|AY.36.1|AY.25|AY.127|AY.20|AY.43|AY.7|AY.101|AY.129|AY.6|AY.111|AY.39|AY.100|AY.107|AY.95|AY.106|AY.82|AY.98|AY.110|AY.92|AY.102|AY.125|AY.33|AY.76|AY.98.1|AY.103|AY.119|AY.23|AY.42|AY.46|AY.80|AY.116|AY.126|AY.25.1|AY.29|AY.77|AY.90|AY.99|AY.117|AY.118|AY.120.1|AY.120.2|AY.124|AY.29.1|AY.3|AY.32|AY.34.1|AY.39.1.1|AY.4.7|AY.45|AY.46.6|AY.7.1|AY.…	790|582|331|203|145|83|50|39|28|24|20|17|15|15|14|11|11|9|9|7|7|7|6|6|6|5|5|4|4|4|4|4|3|3|3|3|3|3|2|2|2|2|2|2|2|1|1|1|1|1|1|1|1|1|1|1|1|1|1|1|1|1|1
2021_18	May 02, 21	A10195G|G28075T	2343	2.67203		GRY|GR|G|O	1872|451|13|7	B.1.1.7|B.1|Q.1	2341|1|1
2021_18	May 02, 21	C1191T|C1267T	1904	2.17138		GK|G|O|GR	1813|74|16|1	B.1.617.2|AY.16|AY.54|AY.8|AY.15|AY.52|AY.14|AY.13|AY.53|AY.30|AY.17|AY.19|AY.49|AY.122|AY.24|AY.26|AY.35|AY.48|AY.50|AY.9.2|B.1.1.7	1468|135|72|64|43|42|24|21|11|7|4|3|2|1|1|1|1|1|1|1|1
2021_18	May 02, 21	T8603C|G25437T	1425	1.62512		GRY|GR|G|O	1078|327|16|4	B.1.1.7|B.1.1.222|B.1.526	1423|1|1
2021_18	May 02, 21	T23659C|C26464T	1258	1.43466		GRY|GR|O|G	873|382|2|1	B.1.1.7|Q.1	1257|1
2021_18	May 02, 21	G5230T|A21801C|A22206G|CTTGCTTTA22286.|G22813T|C26456T	1172	1.33659		GH|G	1163|9	B.1.351|B.1.351.2|B.1.351.3|B.1.351.5	1030|81|43|18
2021_18	May 02, 21	G9105A|C23380T	1121	1.27843		GR|G	1119|2	P.1.14|P.1	1115|6
2021_18	May 02, 21	C3140T|C10954T|A11117G|A23756G|C29197T	982	1.11991	C3140T|C10954T|A11117G|C12789T|C21306T|C29197T	GR|GK|G|O	972|5|4|1	B.1.1.519|B.1.1.291	980|2
2021_18	May 02, 21	G11291A|T11296G	970	1.10622		GRY|GR|G|GH|O	586|216|139|25|4	B.1.1.7|Q.2|P.1|P.1.1|C.37|P.1.15|B.1|B.1.351|B.1.526|Q.3|B.1.525|B.1.637|P.1.17|XB|P.1.7|B.1.1.318|B.1.258.14|B.1.351.3|P.1.10|P.1.14|Q.1|Q.4	712|91|47|30|22|18|8|7|6|6|4|4|3|3|2|1|1|1|1|1|1|1
2021_18	May 02, 21	A5041G|T9853C	961	1.09596		GR|GRY|O	658|302|1	B.1.1.7	961
2021_18	May 02, 21	G6101A|A7201G|C8809T|A24432G|A25968G|T28879G	941	1.07315		GH|G	940|1	B.1.526|B.1	940|1
2021_18	May 02, 21	A9749G|G11804A|T22032C|G28044T	881	1.00472	A9749G|G11804A|A21801G|T22032C|C24138A|G24410C|G28044T	GH|G|O	874|4|3	B.1.637|B.1	868|13
2021_19	May 09, 21	C241T|C3037T|C14408T|A23403G	73637	97.5906		GRY|GR|GK|GH|G|O|GV|GRA	42768|16792|6675|4991|2139|165|105|2	B.1.1.7|P.1|B.1.617.2|B.1.526|AY.4|P.1.14|B.1.351|B.1.637|B.1.1.519|Q.3|Q.1|C.37|AY.112|R.1|B.1.429|AY.122|P.1.17|AY.5|P.1.10|B.1.525|B.1.621|B.1.1.318|P.1.16|AY.75|AZ.2|XB|B.1.466.2|AY.54|B.1.427|B.1.438.1|P.1.1|P.1.15|P.1.13|AY.44|C.36.3|B.1.351.2|AY.9|Q.4|B.1|B.1.621.1|AY.55|B.1.617.1|B.1.2|AY.10|AY.16|AY.8|B.1.620|AY.30|B.1.1|B.1.619|AY.120|AY.98|Q.2|B.1.1.523|B.1.177.46|B.1.575|B.1.351.3|AY.…	51515|3227|2388|1925|1597|1113|785|702|692|553|525|399|366|350|314|291|267|231|230|213|203|195|181|165|164|164|155|154|145|142|140|129|126|125|125|120|115|114|106|103|100|100|89|81|80|78|75|68|60|60|58|56|55|53|50|49|46|43|42|40|40|37|37|36|36|35|35|35|34|34|33|33|31|30|30|29|29|29|27|26|24|23|22|21|20|20|20|20|19|18|18|18|18|18|17|17|17|17|16|15|15|15|15|15|14|14|14|14|14|13|13|13|13|12|12|12|12…
2021_19	May 09, 21	C913T|C3267T|C5388A|C5986T|T6954C|TCTGGTTTT11288.|C14676T|C15279T|T16176C|TACATG21765.|ATT21993.|A23063T|C23271A|C23604A|C23709T|T24506G|G24914C|C27972T|G28048T|A28111G|G28280C|A28281T|T28282A|G28881A|G28882A|G28883C|C28977T	45174	59.8688	C913T|C3267T|C5388A|C5986T|T6954C|C14676T|C15279T|T16176C|TACATG21765.|ATT21993.|A23063T|C23271A|C23604A|C23709T|T24506G|G24914C|C27972T|G28048T|A28111G|G28280C|A28281T|T28282A|C28977T;G28881A|G28882A|G28883C	GRY|GR|O|G	39021|5966|149|38	B.1.1.7|Q.1|Q.3|Q.7|Q.8|Q.2|Q.6|C.36.3	44118|506|494|39|11|3|2|1
2021_19	May 09, 21	C2110T|C14120T	8719	11.5552		GRY|GR|G|O|GH	6910|1678|106|23|2	B.1.1.7|Q.1|B.1.1|B.1|B.1.526	8637|78|2|1|1
2021_19	May 09, 21	G210T|G15451A|C16466T|C21618G|C22995A|C23604G|G24410A|C25469T|T26767C|T27638C|C27752T|A28461G|G28881T|G29402T|G29742T	5064	6.71128	C23604G|C25469T|T27638C|G28881T|G29742T;G15451A|C16466T|C21618G|A28461G;G210T|C27752T|G29402T;C22995A|G24410A	GK|G|O|GV|GH	5002|50|7|3|2	AY.4|B.1.617.2|AY.5|AY.112|AY.122|AY.75|AY.44|AY.54|AY.9|AY.8|AY.10|AY.30|AY.98|AY.120|AY.26|AY.7|AY.16|AY.11|AY.25|AY.1|AY.6|AY.100|AY.13|AY.71|AY.74|AY.27|AY.106|AY.52|AY.111|AY.14|AY.70|AY.101|AY.127|AY.39|AY.82|AY.23|AY.55|AY.66|AY.102|AY.103|AY.129|AY.43|AY.119|AY.15|AY.20|AY.58|AY.86|AY.117|AY.19|AY.56|AY.121|AY.25.1|AY.3|AY.4.7|AY.57|AY.59|AY.61|AY.110|AY.120.2|AY.36|AY.46|AY.67|AY.124|AY.…	1561|1535|227|214|180|122|112|99|97|78|75|57|56|49|35|35|33|32|32|29|20|19|19|19|17|16|15|15|12|12|11|10|10|10|10|9|9|9|7|7|7|7|6|6|6|6|6|5|5|5|4|4|4|4|4|4|4|3|3|3|3|3|2|2|2|2|2|2|2|2|2|2|2|2|2|2|2|1|1|1|1|1|1|1|1|1|1|1|1|1|1|1|1|1|1
2021_19	May 09, 21	AGTTCA22029.|GATTTC28248.	5030	6.66622		GK|G|O|GV|GH|GR	4888|108|19|11|3|1	AY.4|B.1.617.2|AY.5|AY.122|AY.44|AY.9|AY.8|AY.112|AY.10|AY.98|AY.30|AY.75|AY.120|AY.26|AY.11|AY.25|AY.7|AY.36.1|AY.43|AY.1|AY.16|AY.39|AY.13|AY.100|AY.27|AY.6|AY.74|AY.61|AY.71|AY.111|AY.117|AY.14|AY.55|AY.125|AY.20|AY.52|AY.70|AY.106|AY.23|AY.54|AY.58|AY.66|AY.82|AY.102|AY.103|AY.119|AY.121|AY.126|AY.67|AY.101|AY.25.1|AY.86|AY.3|AY.4.7|AY.56|AY.120.2|AY.19|AY.36|AY.53|AY.57|AY.65|AY.110|AY.129|A…	1640|1563|242|204|123|102|79|75|68|60|59|52|50|43|38|34|32|30|28|27|27|26|22|17|17|17|16|15|14|13|13|12|12|11|11|11|11|10|9|9|9|9|8|7|7|7|7|7|7|6|6|6|5|5|5|4|4|4|4|4|4|3|3|3|3|3|3|3|3|2|2|2|2|2|2|2|2|2|1|1|1|1|1|1|1|1|1|1|1|1|1|1|1|1|1|1|1|1|1
2021_19	May 09, 21	C5944T|G28884C	4641	6.15069		GRY|GR|O	3975|651|15	B.1.1.7|Q.7|B.1.1	4605|35|1
2021_19	May 09, 21	.28268CAAA|T733C|C2749T|C3828T|A5648C|A6319G|A6613G|C12778T|C13860T|G17259T|C21614T|C21621A|C21638T|G21974T|G22132T|A22812C|C23525T|C24642T|G25088T|T26149C|G28167A|C28512G|A28877T|G28878C	4079	5.40587	.28268CAAA|T733C|C2749T|C3828T|A5648C|A6319G|A6613G|C12778T|C13860T|G17259T|C21621A|C21638T|G21974T|G22132T|A22812C|C23525T|C24642T|G25088T|T26149C|G28167A|C28512G;A28877T|G28878C	GR|G|O	3978|88|13	P.1|P.1.14|P.1.10|P.1.17|P.1.15|P.1.13|P.1.16|P.1.1|P.1.2|P.1.7|P.1.6|P.1.4|P.1.3|P.1.10.1|P.1.9|P.1.11|P.1.12|P.1.7.1|P.1.8	2300|998|189|178|94|89|79|65|32|14|13|11|5|4|3|2|1|1|1
2021_19	May 09, 21	G4181T|C6402T|C7124T|C8986T|G9053T|A11201G|A11332G|C19220T|C27874T|G28916T	3788	5.02021	G4181T|C8986T|G9053T|A11332G|C19220T|C27874T|G28916T;C6402T|A11201G	GK|G|O|GH	3724|54|8|2	AY.4|B.1.617.2|AY.112|AY.122|AY.5|AY.44|AY.98|AY.120|AY.7|AY.1|AY.25|AY.100|AY.39|AY.43|AY.106|AY.6|AY.117|AY.127|AY.111|AY.129|AY.101|AY.20|AY.23|AY.82|AY.102|AY.36.1|AY.126|AY.119|AY.125|AY.25.1|AY.103|AY.3|AY.86|AY.121|AY.4.7|AY.46|AY.110|AY.120.2|AY.36|AY.124|AY.34|AY.94|AY.95|AY.99|AY.32|AY.33|AY.33.2|AY.39.1|AY.45|AY.76|AY.105|AY.107|AY.109|AY.112.2|AY.123|AY.128|AY.39.1.1|AY.4.2|AY.4.6|AY.…	1646|575|350|263|246|123|61|55|35|34|34|31|26|24|21|21|17|17|15|15|14|12|10|10|9|9|8|7|7|7|6|6|6|5|5|5|4|4|4|3|3|3|3|3|2|2|2|2|2|2|1|1|1|1|1|1|1|1|1|1|1|1|1|1
2021_19	May 09, 21	T9867C|C25517T|C27925T	2646	3.50673		GH|O|G	2629|10|7	B.1.526|B.1.637|B.1|B.1.1|B.1.351|B.1.356	1926|697|19|2|1|1
2021_19	May 09, 21	A16500C|A22320G	1928	2.55517		GH|G|O	1915|9|4	B.1.526|B.1.1.7|B.1	1925|2|1
2021_19	May 09, 21	A10195G|G28075T	1852	2.45444		GRY|GR|G|O	1477|342|28|5	B.1.1.7	1852
2021_19	May 09, 21	C1191T|C1267T	1706	2.26095		GK|G|O|GH	1633|60|11|2	B.1.617.2|AY.54|AY.8|AY.16|AY.30|AY.15|AY.13|AY.52|AY.14|AY.19|AY.53|AY.18|AY.48|AY.49|AY.50|B.1|AY.122|AY.35|AY.55|AY.73|AY.75	1198|154|82|80|68|35|26|18|12|9|6|4|3|2|2|2|1|1|1|1|1
2021_19	May 09, 21	T23659C|C26464T	1281	1.6977		GRY|GR|G	805|475|1	B.1.1.7	1281
2021_19	May 09, 21	G9105A|C23380T	1111	1.4724		GR|G|O	1109|1|1	P.1.14|P.1	1110|1
2021_19	May 09, 21	G5230T|A21801C|A22206G|CTTGCTTTA22286.|G22813T|C26456T	947	1.25505		GH|G|O	937|9|1	B.1.351|B.1.351.2|B.1.351.3|B.1.351.5	778|119|41|9
2021_19	May 09, 21	A17337G|T18018C	802	1.06289		GRY|GR|G|O	698|98|3|3	B.1.1.7|Q.7	761|41
2021_19	May 09, 21	G6101A|A7201G|C8809T|A24432G|A25968G|T28879G	744	0.986018		GH|G	743|1	B.1.526|B.1	743|1
2021_19	May 09, 21	T22032C|G28044T	733	0.97144	A9749G|G11804A|A21801G|T22032C|C24138A|G24410C|G28044T	GH|O|G	726|4|3	B.1.637|B.1|B.1.356	716|16|1
2021_20	May 16, 21	C241T|C3037T|C14408T|A23403G	67958	97.2927		GRY|GR|GK|GH|G|O|GV|GRA	35455|16535|9639|3872|2214|173|64|6	B.1.1.7|AY.4|P.1|B.1.617.2|B.1.526|P.1.14|B.1.351|B.1.637|Q.1|B.1.1.519|AY.5|Q.3|AY.122|AY.112|C.37|P.1.17|AY.9|R.1|P.1.1|B.1.466.2|B.1.621|P.1.10|B.1.525|B.1.429|AY.44|P.1.16|AY.75|XB|P.1.15|B.1.1.318|AY.10|C.36.3|AZ.2|B.1.621.1|AY.8|AY.120|B.1.617.1|AY.98|B.1|AY.55|AY.16|B.1.620|P.1.13|B.1.351.2|B.1.1|AY.54|P.1.7|B.1.438.1|B.1.427|AY.11|AY.117|B.1.1.523|AY.7|AY.15|C.36.3.1|AY.43|B.1.2|Q.4|AY.25…	44379|3404|3293|2568|1404|1193|619|597|541|496|443|381|373|349|320|315|262|236|226|223|223|200|188|186|184|184|179|173|171|169|164|141|134|128|127|121|116|111|97|94|90|88|86|80|73|70|70|69|67|65|65|63|60|59|59|54|54|54|53|48|45|43|42|40|39|39|39|38|37|37|35|33|30|28|27|25|25|25|25|24|24|23|23|22|22|22|21|21|21|20|20|19|19|19|18|18|18|17|17|17|17|16|16|15|14|14|14|14|14|13|13|12|12|12|12|11|11|11|…
2021_20	May 16, 21	C913T|C3267T|C5388A|C5986T|T6954C|TCTGGTTTT11288.|C14676T|C15279T|T16176C|TACATG21765.|ATT21993.|A23063T|C23271A|C23604A|C23709T|T24506G|G24914C|C27972T|G28048T|A28111G|G28280C|A28281T|T28282A|G28881A|G28882A|G28883C|C28977T	37902	54.2628	C913T|C3267T|C5388A|C5986T|T6954C|C14676T|C15279T|T16176C|TACATG21765.|ATT21993.|A23063T|C23271A|C23604A|C23709T|T24506G|G24914C|C27972T|G28048T|A28111G|G28280C|A28281T|T28282A|C28977T;G28881A|G28882A|G28883C	GRY|GR|O|G	32030|5694|151|27	B.1.1.7|Q.1|Q.3|Q.7|C.36.3|Q.2|Q.6|Q.8|B.1.617.2	37019|510|317|42|3|3|3|3|2
2021_20	May 16, 21	G210T|G15451A|C16466T|C21618G|AGTTCA22029.|T22917G|C22995A|C23604G|G24410A|C25469T|T26767C|T27638C|C27752T|GATTTC28248.|A28461G|G28881T|G29402T|G29742T	7391	10.5814	C23604G|C25469T|T27638C|G28881T|G29742T;G15451A|C16466T|C21618G|A28461G;G210T|C27752T|G29402T;C22995A|G24410A;AGTTCA22029.|GATTTC28248.;T22917G|T26767C	GK|G|O|GH	7294|92|3|2	AY.4|B.1.617.2|AY.5|AY.9|AY.122|AY.44|AY.10|AY.8|AY.112|AY.98|AY.120|AY.7|AY.11|AY.25|AY.75|AY.16|AY.117|AY.6|AY.92|AY.26|AY.1|AY.13|AY.87|AY.111|AY.103|AY.71|AY.30|AY.20|AY.70|AY.120.2|AY.82|AY.3|AY.119|AY.52|AY.55|AY.57|AY.23|AY.14|AY.29|AY.66|AY.53|AY.129|AY.2|AY.46|AY.100|AY.101|AY.106|AY.45|AY.58|AY.95|AY.17|AY.27|AY.74|AY.124|AY.126|AY.15|AY.24|AY.54|AY.59|AY.67|AY.76|AY.83|AY.86|AY.102|AY.…	3287|1626|428|233|213|156|133|123|116|109|103|54|52|43|42|41|39|35|34|29|28|23|22|21|19|19|17|16|16|15|14|13|12|12|11|11|10|9|9|9|8|7|7|7|6|6|6|6|6|6|5|5|5|4|4|4|4|4|4|4|4|4|4|3|3|3|3|3|3|3|3|3|3|2|2|2|2|2|2|2|2|2|1|1|1|1|1|1|1|1|1|1|1|1|1|1|1|1|1|1|1|1|1
2021_20	May 16, 21	C2110T|C14120T	6780	9.70665		GRY|GR|G|O|GH	5014|1572|148|45|1	B.1.1.7|Q.1|B.1.1|B.1.617.2|AY.122	6683|88|6|2|1
2021_20	May 16, 21	G4181T|C6402T|C7124T|C8986T|G9053T|C10029T|A11201G|A11332G|C19220T|C27874T|G28916T	6537	9.35876	G4181T|C8986T|G9053T|A11332G|C19220T|C27874T|G28916T;C6402T|A11201G;C7124T|C10029T	GK|G|O|GH	6424|108|4|1	AY.4|B.1.617.2|AY.5|AY.122|AY.112|AY.44|AY.120|AY.98|AY.7|AY.117|AY.25|AY.6|AY.92|AY.1|AY.125|AY.43|AY.3|AY.20|AY.111|AY.100|AY.87|AY.101|AY.103|AY.36.1|AY.39|AY.120.2|AY.82|AY.23|AY.119|AY.129|AY.45|AY.106|AY.127|AY.107|AY.114|AY.46|AY.29|AY.95|AY.126|AY.110|AY.102|AY.33|AY.86|AY.116|AY.124|AY.76|AY.83|AY.94|AY.109|AY.121|AY.25.1|AY.88|AY.99|AY.105|AY.113|AY.120.1|AY.34.1|AY.80|AY.90|AY.22|AY.33…	3509|688|456|339|332|177|126|117|65|61|50|44|41|35|34|33|26|24|23|22|22|21|21|21|18|17|16|13|12|12|12|11|10|9|9|9|8|8|7|6|5|5|5|4|4|4|4|4|3|3|3|3|3|2|2|2|2|2|2|1|1|1|1|1|1|1|1|1|1|1
2021_20	May 16, 21	.28268CAAA|T733C|C2749T|C3828T|A5648C|A6319G|A6613G|C12778T|C13860T|G17259T|C21614T|C21621A|C21638T|G21974T|G22132T|A22812C|C23525T|C24642T|G25088T|T26149C|G28167A|C28512G|A28877T|G28878C	4322	6.18763	.28268CAAA|T733C|C2749T|C3828T|A5648C|A6319G|A6613G|C12778T|C13860T|G17259T|C21621A|C21638T|G21974T|G22132T|A22812C|C23525T|C24642T|G25088T|T26149C|G28167A|C28512G;A28877T|G28878C	GR|G|O	4275|46|1	P.1|P.1.14|P.1.17|P.1.10|P.1.1|P.1.15|P.1.16|P.1.7|P.1.13|P.1.2|P.1.6|P.1.4|P.1.3|P.1.12|P.1.7.1|P.1.5|P.1.9	2364|1087|214|155|114|111|102|52|32|23|23|19|8|7|6|4|1
2021_20	May 16, 21	C5944T|G28884C	4066	5.82113		GRY|GR|O|G	3303|720|37|6	B.1.1.7|Q.7|B.1.1|Q.1	4033|26|5|2
2021_20	May 16, 21	C5184T|T11418C	3050	4.36656		GK|G|GV|O|GH|GR	2884|108|45|10|2|1	B.1.617.2|AY.9|AY.75|AY.10|AY.8|AY.55|AY.16|AY.11|AY.54|AY.15|AY.13|AY.71|AY.26|AY.30|AY.53|AY.70|AY.52|AY.58|AY.65|AY.57|AY.66|AY.14|AY.18|AY.61|AY.9.2|AY.17|AY.2|AY.27|AY.24|AY.59|AY.62|AY.49|AY.56|AY.67|AY.74|AY.38|AY.64|AY.73|AY.19|AY.43|AY.75.2|AY.122|AY.28|AY.47|AY.68|AY.75.3|AY.33|AY.37|AY.44|AY.45|AY.5.4|AY.50|AY.51|AY.60	1522|289|181|164|134|90|85|71|69|59|40|40|36|30|19|18|17|13|12|11|11|10|10|10|9|8|8|7|6|6|6|5|5|5|5|4|4|4|3|3|3|2|2|2|2|2|1|1|1|1|1|1|1|1
2021_20	May 16, 21	G25785T|G29764A	2627	3.76097		GRY|GR|O|G	2154|436|32|5	B.1.1.7	2627
2021_20	May 16, 21	T9867C|C25517T|C27925T	2005	2.87048		GH|O|G	1992|7|6	B.1.526|B.1.637|B.1|B.1.1	1385|599|20|1
2021_20	May 16, 21	C1191T|C1267T	1560	2.23339		GK|G|O|GH|GR	1501|51|4|3|1	B.1.617.2|AY.8|AY.16|AY.54|AY.15|AY.13|AY.30|AY.53|AY.52|AY.14|AY.18|AY.17|AY.48|AY.49|AY.19|AY.50|AY.122|AY.35|AY.43|AY.45|AY.5.4|AY.51|AY.9.2|B.1.1.7	1056|133|89|60|59|40|33|19|17|10|10|8|8|5|3|2|1|1|1|1|1|1|1|1
2021_20	May 16, 21	A10195G|G28075T	1433	2.05157		GRY|GR|G|O	1088|310|34|1	B.1.1.7|P.1	1432|1
2021_20	May 16, 21	A16500C|A22320G	1398	2.00146		GH|G|O|GR	1388|5|4|1	B.1.526|AY.3|B.1.1	1396|1|1
2021_20	May 16, 21	G9105A|C23380T	1191	1.70511		GR|G	1183|8	P.1.14|P.1	1190|1
2021_20	May 16, 21	G11291A|T11296G	1095	1.56767		GRY|G|GR|GH|O	485|384|150|74|2	B.1.1.7|P.1.1|P.1|Q.2|Q.3|B.1.637|B.1.526|B.1|XB|B.1.1.318|B.1.351|P.1.13|B.1.525|P.1.10|P.1.14|P.1.17|Q.1|C.37|P.1.15	804|55|45|39|34|29|19|13|13|9|7|6|5|5|4|4|2|1|1
2021_20	May 16, 21	T8603C|G25437T	913	1.30711		GRY|GR|G|GK|O	632|267|12|1|1	B.1.1.7|AY.122	912|1
2021_20	May 16, 21	T23659C|C26464T	847	1.21262		GRY|GR|G	515|330|2	B.1.1.7	847
2021_20	May 16, 21	G5230T|A21801C|A22206G|CTTGCTTTA22286.|G22813T|C26456T	744	1.06515		GH|G|O	734|8|2	B.1.351|B.1.351.2|B.1.351.3|B.1.351.5	621|81|36|6
2021_21	May 23, 21	C241T|C3037T|C14408T|A23403G	59421	96.1007		GRY|GR|GK|GH|G|GV|O|GRA	26759|14087|13669|2933|1829|84|57|3	B.1.1.7|AY.4|P.1|B.1.617.2|B.1.526|P.1.14|AY.9|B.1.351|AY.5|AY.122|Q.1|B.1.637|P.1.17|B.1.1.519|C.37|AY.44|AY.112|Q.3|B.1.621|AY.98|AY.6|AY.120|AY.7|AY.75|P.1.15|R.1|P.1.10|AY.10|XB|B.1.466.2|P.1.16|B.1.525|C.36.3|B.1.351.2|B.1.1.318|B.1|AY.8|AY.25|B.1.429|P.1.1|B.1.617.1|Q.4|AY.11|AY.23|B.1.621.1|B.1.620|B.1.619.1|AZ.2|B.1.1|P.1.7|AY.117|Q.7|AY.13|AY.55|AY.16|B.1.1.523|P.1.13|AY.116|B.1.427|AY.8…	34400|6344|2932|2350|858|807|655|651|488|427|422|404|329|300|292|291|289|271|250|249|211|201|201|180|172|161|157|155|154|143|142|140|136|134|130|122|116|114|109|106|104|90|80|80|75|69|67|62|62|61|60|58|56|56|55|54|53|52|52|50|48|43|43|42|42|41|40|40|39|39|38|38|36|36|35|35|33|32|32|31|31|29|28|27|26|25|25|24|24|24|23|23|22|21|21|21|19|19|18|18|18|18|18|18|18|18|17|17|16|15|15|15|14|14|13|13|13|12…
2021_21	May 23, 21	C913T|C3267T|C5388A|C5986T|T6954C|TCTGGTTTT11288.|C14676T|C15279T|T16176C|TACATG21765.|ATT21993.|A23063T|C23271A|C23604A|C23709T|T24506G|G24914C|C27972T|G28048T|A28111G|G28280C|A28281T|T28282A|G28881A|G28882A|G28883C|C28977T	29225	47.2652	C913T|C3267T|C5388A|C5986T|T6954C|C14676T|C15279T|T16176C|TACATG21765.|ATT21993.|A23063T|C23271A|C23604A|C23709T|T24506G|G24914C|C27972T|G28048T|A28111G|G28280C|A28281T|T28282A|C28977T;G28881A|G28882A|G28883C	GRY|GR|O|G	24329|4807|66|23	B.1.1.7|Q.1|Q.3|Q.7|Q.8|Q.2|Q.6	28534|382|237|55|8|7|2
2021_21	May 23, 21	G210T|G15451A|C16466T|C21618G|AGTTCA22029.|T22917G|C22995A|C23604G|G24410A|C25469T|T26767C|T27638C|C27752T|GATTTC28248.|A28461G|G28881T|G29402T|G29742T	11557	18.691	C23604G|C25469T|T27638C|G28881T|G29742T;G15451A|C16466T|C21618G|A28461G;G210T|C27752T|G29402T;C22995A|G24410A;T22917G|T26767C;AGTTCA22029.|GATTTC28248.	GK|G|O|GH	11481|69|6|1	AY.4|B.1.617.2|AY.9|AY.5|AY.122|AY.98|AY.44|AY.6|AY.7|AY.120|AY.10|AY.8|AY.25|AY.11|AY.112|AY.75|AY.116|AY.23|AY.87|AY.13|AY.111|AY.103|AY.26|AY.66|AY.1|AY.30|AY.92|AY.117|AY.2|AY.16|AY.20|AY.46|AY.52|AY.65|AY.14|AY.3|AY.58|AY.70|AY.120.2|AY.24|AY.39|AY.53|AY.57|AY.86|AY.29|AY.74|AY.90|AY.119|AY.129|AY.64|AY.71|AY.124|AY.62|AY.27|AY.55|AY.100|AY.106|AY.114|AY.45|AY.54|AY.75.3|AY.95|AY.127|AY.15|A…	6069|1561|597|456|275|245|225|196|190|180|142|112|100|82|82|72|49|48|48|45|38|37|36|34|29|29|28|27|23|21|21|21|21|19|18|16|16|16|15|14|13|13|13|12|11|11|11|10|10|10|9|8|8|7|7|6|6|6|6|6|6|6|5|5|5|5|5|5|4|4|4|4|4|4|3|3|3|3|3|3|3|3|2|2|2|2|2|2|2|1|1|1|1|1|1|1|1|1|1|1|1|1|1|1|1|1
2021_21	May 23, 21	G4181T|C6402T|C7124T|C8986T|G9053T|C10029T|A11201G|A11332G|C19220T|C27874T|G28916T	10876	17.5896	G4181T|C8986T|G9053T|A11332G|C19220T|C27874T|G28916T;C7124T|C10029T;C6402T|A11201G	GK|G|O|GH	10651|212|11|2	AY.4|B.1.617.2|AY.5|AY.122|AY.44|AY.112|AY.98|AY.6|AY.7|AY.120|AY.25|AY.23|AY.87|AY.117|AY.111|AY.20|AY.1|AY.103|AY.39|AY.3|AY.92|AY.120.2|AY.46|AY.116|AY.36.1|AY.100|AY.43|AY.127|AY.129|AY.95|AY.101|AY.124|AY.119|AY.90|AY.29|AY.86|AY.106|AY.125|AY.79|AY.126|AY.45|AY.42|AY.107|AY.114|AY.32|AY.77|AY.102|AY.21|AY.46.4|AY.82|AY.94|AY.110|AY.120.1|AY.25.1|AY.4.6|AY.81|AY.93|AY.105|AY.33|AY.33.2|AY.4.…	6785|706|526|391|278|275|269|243|222|212|110|73|55|54|42|41|39|38|35|34|31|30|25|24|23|22|22|21|21|19|16|14|13|13|12|11|10|10|9|8|7|6|5|5|5|5|4|4|4|4|4|3|3|3|3|3|3|2|2|2|2|2|2|1|1|1|1|1|1|1|1|1|1|1
2021_21	May 23, 21	C2110T|C14120T	4769	7.71283		GRY|GR|G|O	3608|1070|65|26	B.1.1.7|Q.1|B.1.1	4705|62|2
2021_21	May 23, 21	.28268CAAA|T733C|C2749T|C3828T|A5648C|A6319G|A6613G|C12778T|C13860T|G17259T|C21614T|C21621A|C21638T|G21974T|G22132T|A22812C|C23525T|C24642T|G25088T|T26149C|G28167A|C28512G|A28877T|G28878C	3599	5.82061	.28268CAAA|T733C|C2749T|C3828T|A5648C|A6319G|A6613G|C12778T|C13860T|G17259T|C21621A|C21638T|G21974T|G22132T|A22812C|C23525T|C24642T|G25088T|T26149C|G28167A|C28512G;A28877T|G28878C	GR|G|O	3553|36|10	P.1|P.1.14|P.1.17|P.1.15|P.1.10|P.1.16|P.1.1|P.1.13|P.1.2|P.1.7|P.1.4|P.1.6|P.1.10.1|P.1.12|P.1.3|P.1.9|P.1.11|P.1.10.2|P.1.7.1|P.1.8	2082|727|204|123|119|70|69|40|38|38|25|23|18|7|6|5|2|1|1|1
2021_21	May 23, 21	C5944T|G28884C	3352	5.42114		GRY|GR|O|G	2552|781|17|2	B.1.1.7|Q.7	3304|48
2021_21	May 23, 21	C5184T|T11418C	3293	5.32572		GK|G|GV|GH|O|GR	3113|85|78|7|7|3	B.1.617.2|AY.9|AY.75|AY.10|AY.8|AY.11|AY.16|AY.13|AY.55|AY.26|AY.30|AY.66|AY.54|AY.53|AY.2|AY.65|AY.71|AY.52|AY.15|AY.14|AY.58|AY.70|AY.24|AY.19|AY.62|AY.57|AY.64|AY.74|AY.18|AY.38|AY.17|AY.27|AY.56|AY.75.3|AY.37|AY.61|AY.9.2|AY.50|AY.59|AY.49|AY.67|AY.72|AY.133|AY.47|AY.51|AY.69|AY.73	1290|746|180|159|123|90|55|54|54|44|44|38|37|36|29|25|24|23|21|19|19|18|16|14|14|13|13|12|11|11|8|7|7|6|5|5|5|4|3|2|2|2|1|1|1|1|1
2021_21	May 23, 21	G25785T|G29764A	2734	4.42166		GRY|GR|G|O	2115|613|5|1	B.1.1.7	2734
2021_21	May 23, 21	A5584G|C11514T|C13019T|C22227T	1895	3.06476		GK|GV|G|O	1773|71|49|2	AY.9|B.1.617.2|AY.10|AY.75|AY.11|AY.66|AY.26|AY.2|AY.58|AY.65|AY.70|AY.71|AY.62|AY.24|AY.64|AY.74|AY.55|AY.59|AY.27|AY.38|AY.56|AY.75.3|AY.37|AY.9.2|AY.61|AY.72|AY.47|AY.69|AY.73	716|556|151|114|89|37|34|28|18|15|15|14|13|11|11|11|10|9|7|7|6|6|5|4|3|2|1|1|1
2021_21	May 23, 21	C1191T|C1267T	1359	2.19789		GK|G|GH|O|GR	1311|35|6|5|2	B.1.617.2|AY.8|AY.16|AY.13|AY.30|AY.53|AY.54|AY.52|AY.15|AY.14|AY.19|AY.18|AY.17|AY.48|AY.50|AY.49|AY.75|AY.51|AY.9.2	897|123|55|53|47|36|36|25|21|17|13|11|8|7|4|2|2|1|1
2021_21	May 23, 21	C25517T|C27925T	1253	2.02646	T9867C|C25517T|C27925T	GH|G|O	1240|11|2	B.1.526|B.1.637|B.1|B.1.1|B.1.617.2|P.1	838|398|13|2|1|1
2021_21	May 23, 21	A10195G|G28075T	1057	1.70947		GRY|GR|G|O	841|202|10|4	B.1.1.7	1057
2021_21	May 23, 21	A16500C|A22320G	859	1.38925		GH|G|O	851|7|1	B.1.526|B.1.617.2	858|1
2021_21	May 23, 21	G9105A|C23380T	798	1.29059		GR|G	797|1	P.1.14	798
2021_21	May 23, 21	G5230T|A21801C|A22206G|CTTGCTTTA22286.|G22813T|C26456T	745	1.20488		GH|G|O	734|9|2	B.1.351|B.1.351.2|B.1.351.3|B.1.351.5	581|133|24|7
2021_21	May 23, 21	A17337G|T18018C	660	1.06741		GRY|GR|G|O	575|79|4|2	B.1.1.7|Q.7	602|58
2021_21	May 23, 21	T23659C|C26464T	651	1.05285		GRY|GR	376|275	B.1.1.7	651
2021_22	May 30, 21	C241T|C3037T|C14408T|A23403G	60713	96.8309		GK|GRY|GR|GH|G|GV|O|GRA	22727|19310|13870|2565|2093|102|43|3	B.1.1.7|AY.4|P.1|B.1.617.2|AY.5|AY.9|P.1.14|B.1.526|B.1.351|AY.122|C.37|AY.98|AY.120|P.1.17|AY.6|AY.44|AY.112|Q.1|B.1.621|B.1.637|AY.75|B.1.1.519|AY.8|AY.7|Q.3|P.1.15|P.1.16|B.1.619.1|P.1.10|AY.25|B.1.466.2|B.1.621.1|XB|AY.23|C.36.3|B.1.1.318|B.1.525|B.1.620|AY.3|P.1.7|AY.11|AY.46|AY.16|AY.10|P.1.1|AY.26|B.1|AY.13|AY.2|B.1.351.2|R.1|AY.117|AY.20|AY.45|AZ.2|AY.87|AY.58|AY.103|AY.54|AY.111|B.1.617.…	26365|11873|3072|2751|1078|1027|768|626|602|589|539|521|467|460|445|431|388|373|357|293|280|274|247|239|216|196|181|172|162|148|143|142|140|135|134|132|129|126|120|120|114|114|111|109|105|100|96|92|79|78|78|77|75|75|73|72|68|65|63|61|60|58|55|54|54|51|49|47|45|44|43|40|40|40|39|39|38|38|38|37|35|34|33|33|30|30|30|29|29|28|27|26|26|26|26|25|25|25|25|24|23|23|23|22|22|22|22|21|20|20|19|19|18|18|18|…
2021_22	May 30, 21	TCTGGTTTT11288.|A23063T|G28881A|G28882A|G28883C	30765	49.067	G28881A|G28882A|G28883C	GRY|GR|O|G|GK	19183|11447|77|56|2	B.1.1.7|P.1|P.1.14|Q.1|P.1.17|Q.3|P.1.15|P.1.16|P.1.10|P.1.7|P.1.1|P.1.2|P.1.13|Q.7|P.1.10.1|P.1.12|B.1.1|Q.4|P.1.7.1|Q.8|P.1.4|P.1.6|P.1.9|C.1.2|P.1.8|B.1.1.28|B.1.351|P.1.10.2|AY.25|AY.44|B.1.1.318|P.1.5	25312|2855|753|372|323|206|179|151|147|112|66|38|30|29|26|26|25|25|21|16|14|12|11|3|3|2|2|2|1|1|1|1
2021_22	May 30, 21	C913T|C3267T|C5388A|C5986T|T6954C|C14676T|C15279T|T16176C|TACATG21765.|ATT21993.|C23271A|C23604A|C23709T|T24506G|G24914C|C27972T|G28048T|A28111G|G28280C|A28281T|T28282A|C28977T	22058	35.1802	C913T|C3267T|C5388A|C5986T|T6954C|C14676T|C15279T|T16176C|TACATG21765.|ATT21993.|A23063T|C23271A|C23604A|C23709T|T24506G|G24914C|C27972T|G28048T|A28111G|G28280C|A28281T|T28282A|C28977T	GRY|GR|G|O|GK	17494|4368|156|38|2	B.1.1.7|Q.1|Q.3|Q.7|Q.2|Q.8|AY.25|AY.44	21517|280|193|28|26|12|1|1
2021_22	May 30, 21	G210T|G15451A|C16466T|C21618G|AGTTCA22029.|T22917G|C22995A|C23604G|G24410A|C25469T|T26767C|T27638C|C27752T|GATTTC28248.|A28461G|G28881T|G29402T|G29742T	19388	30.9219	C23604G|C25469T|T27638C|G28881T|G29742T;G15451A|C16466T|C21618G|A28461G;G210T|C27752T|G29402T;C22995A|G24410A;T22917G|T26767C;AGTTCA22029.|GATTTC28248.	GK|G|GH|O	19265|79|23|21	AY.4|B.1.617.2|AY.5|AY.9|AY.98|AY.120|AY.6|AY.122|AY.44|AY.8|AY.7|AY.75|AY.25|AY.112|AY.46|AY.11|AY.10|AY.23|AY.26|AY.13|AY.3|AY.87|AY.2|AY.58|AY.103|AY.16|AY.45|AY.111|AY.117|AY.20|AY.70|AY.124|AY.24|AY.92|AY.52|AY.116|AY.14|AY.119|AY.1|AY.120.2|AY.29|AY.94|AY.66|AY.74|AY.39|AY.30|AY.86|AY.61|AY.19|AY.71|AY.100|AY.62|AY.101|AY.106|AY.25.1|AY.42|AY.53|AY.54|AY.90|AY.37|AY.114|AY.32|AY.9.2|AY.98.1…	10920|1812|992|866|478|433|389|359|351|235|213|186|131|116|99|96|94|92|89|76|76|66|65|58|55|49|49|47|37|37|36|34|32|32|31|29|29|28|27|26|25|25|22|22|20|19|18|16|14|14|13|13|12|12|11|11|11|11|11|10|9|9|9|9|8|8|8|8|7|7|7|7|6|6|6|6|5|5|5|4|4|4|4|4|4|4|4|3|3|3|3|3|3|2|2|2|1|1|1|1|1|1|1|1|1|1|1|1|1|1|1|1|1
2021_22	May 30, 21	G4181T|C6402T|C7124T|C8986T|G9053T|C10029T|A11201G|A11332G|C19220T|C27874T|G28916T	19022	30.3381	G4181T|C8986T|G9053T|A11332G|C19220T|C27874T|G28916T;C6402T|A11201G;C7124T|C10029T	GK|G|GH|O	18488|501|20|13	AY.4|AY.5|B.1.617.2|AY.122|AY.98|AY.6|AY.120|AY.44|AY.112|AY.7|AY.25|AY.23|AY.3|AY.46|AY.87|AY.20|AY.117|AY.111|AY.103|AY.45|AY.39|AY.120.2|AY.116|AY.124|AY.92|AY.1|AY.43|AY.36.1|AY.119|AY.29|AY.94|AY.100|AY.95|AY.106|AY.107|AY.127|AY.32|AY.86|AY.101|AY.129|AY.42|AY.126|AY.98.1|AY.114|AY.21|AY.25.1|AY.3.1|AY.90|AY.46.4|AY.34|AY.99.2|AY.121|AY.125|AY.134|AY.105|AY.108|AY.22|AY.5.2|AY.91|AY.110|AY.…	12196|1123|957|540|538|510|484|414|360|257|143|127|115|113|79|74|70|63|62|60|52|40|39|39|36|35|35|33|30|25|25|21|20|18|18|16|16|16|15|14|14|13|13|11|11|11|11|11|10|6|6|5|5|5|4|4|4|4|4|3|3|3|3|3|3|2|2|2|2|2|2|1|1|1|1|1|1|1|1|1|1|1|1
2021_22	May 30, 21	C5184T|C9891T|T11418C	4457	7.10845	C5184T|T11418C	GK|GV|G|O|GH	4147|160|123|18|9	B.1.617.2|AY.9|AY.75|AY.8|AY.10|AY.11|AY.16|AY.26|AY.13|AY.2|AY.58|AY.54|AY.55|AY.24|AY.52|AY.53|AY.70|AY.14|AY.15|AY.66|AY.38|AY.71|AY.74|AY.30|AY.17|AY.61|AY.62|AY.19|AY.65|AY.37|AY.18|AY.64|AY.56|AY.9.2|AY.57|AY.59|AY.67|AY.47|AY.49|AY.27|AY.75.2|AY.75.3|AY.50|AY.51	1395|1172|276|257|121|120|108|98|89|80|72|61|47|42|40|40|40|38|30|30|27|27|26|25|22|22|22|18|18|17|13|11|9|9|7|6|6|4|4|2|2|2|1|1
2021_22	May 30, 21	.28268CAAA|T733C|C2749T|C3828T|A5648C|A6319G|A6613G|C12778T|C13860T|G17259T|C21614T|C21621A|C21638T|G21974T|G22132T|A22812C|C23525T|C24642T|G25088T|T26149C|G28167A|C28512G|A28877T|G28878C	3837	6.11962	.28268CAAA|T733C|C2749T|C3828T|A5648C|A6319G|A6613G|C12778T|C13860T|G17259T|C21621A|C21638T|G21974T|G22132T|A22812C|C23525T|C24642T|G25088T|T26149C|G28167A|C28512G;A28877T|G28878C	GR|G|O	3781|30|26	P.1|P.1.14|P.1.17|P.1.15|P.1.10|P.1.7|P.1.16|P.1.1|P.1.2|P.1.13|P.1.10.1|P.1.12|P.1.4|P.1.7.1|P.1.9|P.1.6|P.1.8|P.1.10.2|P.1.5	2305|678|187|145|122|102|96|51|33|24|22|17|14|13|12|11|3|1|1
2021_22	May 30, 21	C2110T|C14120T	3396	5.41627		GRY|GR|G|O	2297|1018|73|8	B.1.1.7|Q.1|B.1.1|P.1.10	3368|26|1|1
2021_22	May 30, 21	A5584G|C11514T|C13019T|C22227T	2621	4.18022		GK|GV|G|O	2402|150|57|12	AY.9|B.1.617.2|AY.75|AY.11|AY.10|AY.26|AY.2|AY.58|AY.70|AY.66|AY.74|AY.24|AY.38|AY.37|AY.61|AY.62|AY.65|AY.71|AY.64|AY.9.2|AY.55|AY.56|AY.59|AY.67|AY.47|AY.27|AY.75.3	1070|623|226|118|112|84|77|68|31|27|24|23|20|15|14|14|12|11|10|9|8|6|6|5|4|2|2
2021_22	May 30, 21	C5944T|G28884C	2612	4.16587		GRY|GR|O|G	1883|718|8|3	B.1.1.7|Q.7	2598|14
2021_22	May 30, 21	G25785T|G29764A	2355	3.75598		GRY|GR|G|O	1493|858|2|2	B.1.1.7	2355
2021_22	May 30, 21	C1191T|C1267T	1640	2.61563		GK|G|GH|O	1563|61|9|7	B.1.617.2|AY.8|AY.16|AY.13|AY.54|AY.53|AY.52|AY.14|AY.15|AY.30|AY.17|AY.19|AY.18|AY.48|AY.49|AY.35|AY.50|AY.51|AY.75	902|257|110|72|62|41|40|31|30|26|22|18|13|8|4|1|1|1|1
2021_22	May 30, 21	C25517T|C27925T	877	1.39872	T9867C|C25517T|C27925T	GH|G|O	872|4|1	B.1.526|B.1.637|B.1|B.1.1|XB	600|270|4|2|1
2021_22	May 30, 21	A10195G|G28075T	781	1.24561		GRY|GR|G|O	563|212|4|2	B.1.1.7|B.1.1	780|1
2021_22	May 30, 21	G9105A|C23380T	768	1.22488		GR|G|O	762|5|1	P.1.14	768
2021_22	May 30, 21	C4002T|G10097A|C13536T|C23731T	672	1.07177	G10097A|C23731T;C4002T|C13536T	GR|G	668|4	C.37|C.36.3|C.36.3.1|C.37.1|C.36|C.38|C.14|C.1.2|C.40|B.1.1.1|C.16	465|130|37|13|11|5|4|3|2|1|1
2021_22	May 30, 21	G5230T|A21801C|A22206G|CTTGCTTTA22286.|C26456T	667	1.0638	G5230T|A21801C|A22206G|CTTGCTTTA22286.|G22813T|C26456T	GH|G|O	660|6|1	B.1.351|B.1.351.2|B.1.351.3|B.1.351.5	563|81|15|8
2021_22	May 30, 21	A16500C|A22320G	625	0.99681		GH|O	624|1	B.1.526|B.1	624|1
2021_23	Jun 06, 21	C241T|C3037T|C14408T|A23403G	56372	97.0208		GK|GRY|GR|GH|G|GV|O|GRA	23598|14231|13946|2301|2149|88|55|4	B.1.1.7|AY.4|P.1|B.1.617.2|AY.122|AY.5|AY.9|AY.44|P.1.14|C.37|B.1.351|AY.75|B.1.526|P.1.17|AY.98|AY.120|AY.112|AY.6|B.1.621|AY.25|B.1.637|Q.1|P.1.15|AY.8|XB|AY.3|AY.23|AY.7|Q.3|AY.103|B.1.1.519|B.1.619.1|P.1.7|P.1.10|AY.26|B.1.621.1|C.36.3|P.1.16|AY.46|AY.13|AY.2|AY.124|AY.10|B.1.351.2|B.1.525|AY.45|P.1.1|B.1.466.2|AY.24|B.1.1.318|AY.70|AY.14|AY.27|AY.55|AY.20|AY.61|AZ.2|B.1|AY.53|AY.16|AY.1|AY.5…	21663|10488|3193|2586|1444|954|934|781|710|536|514|511|487|457|453|420|414|383|379|279|272|267|236|225|219|215|206|200|192|188|185|156|155|151|147|145|139|121|120|116|116|114|109|106|106|99|99|95|94|93|88|84|79|77|74|74|73|73|70|69|68|68|67|67|63|61|61|58|57|57|57|56|53|51|51|50|49|48|46|44|44|42|41|41|40|39|39|39|39|34|34|34|34|34|33|33|32|32|28|28|27|26|25|25|24|23|23|23|23|22|22|22|22|21|21|21…
2021_23	Jun 06, 21	TCTGGTTTT11288.|A23063T|G28881A|G28882A|G28883C	26035	44.8084	G28881A|G28882A|G28883C	GRY|GR|O|G	14144|11720|113|58	B.1.1.7|P.1|P.1.14|P.1.17|Q.1|P.1.15|Q.3|P.1.10|P.1.7|P.1.16|P.1.1|P.1.2|Q.7|Q.4|P.1.12|P.1.4|P.1.7.1|P.1.6|Q.8|P.1.13|Q.6|P.1.9|B.1.1|P.1.8|C.1.2|P.1.10.2|P.1.10.1|B.1.1.318|P.1.3	20668|2946|677|279|265|220|177|146|129|110|53|49|48|37|32|31|28|25|25|24|16|12|9|9|8|6|4|1|1
2021_23	Jun 06, 21	G210T|G15451A|C16466T|C21618G|AGTTCA22029.|T22917G|C22995A|C23604G|G24410A|C25469T|T26767C|T27638C|C27752T|GATTTC28248.|A28461G|G28881T|G29402T|G29742T	19449	33.4733	C23604G|C25469T|T27638C|G28881T|G29742T;G15451A|C16466T|C21618G|A28461G;G210T|C27752T|G29402T;C22995A|G24410A;T22917G|T26767C;AGTTCA22029.|GATTTC28248.	GK|G|O|GH	19253|176|11|9	AY.4|B.1.617.2|AY.5|AY.9|AY.122|AY.44|AY.75|AY.98|AY.120|AY.6|AY.25|AY.8|AY.7|AY.103|AY.23|AY.3|AY.112|AY.26|AY.124|AY.2|AY.10|AY.46|AY.13|AY.27|AY.45|AY.70|AY.61|AY.24|AY.14|AY.58|AY.87|AY.11|AY.120.2|AY.1|AY.20|AY.29|AY.86|AY.93|AY.119|AY.82|AY.16|AY.53|AY.94|AY.91|AY.39|AY.100|AY.43|AY.50|AY.74|AY.117|AY.30|AY.54|AY.71|AY.47|AY.52|AY.9.2|AY.22|AY.66|AY.75.3|AY.116|AY.25.1|AY.32|AY.37|AY.56|AY.…	9560|1682|829|775|643|642|427|423|377|338|227|215|179|162|162|148|145|124|104|96|92|90|84|77|76|74|70|62|61|59|56|53|49|45|45|43|38|37|36|35|34|33|30|28|27|26|25|25|25|24|24|24|24|23|22|22|20|19|19|18|16|16|16|16|16|15|15|15|15|15|14|13|12|12|12|12|12|12|12|11|11|10|10|10|10|10|9|9|9|9|9|8|8|8|8|7|7|6|6|6|6|5|5|5|5|4|4|3|3|2|2|2|2|2|2|1|1|1|1|1|1|1|1|1|1|1|1|1|1|1|1|1|1
2021_23	Jun 06, 21	G4181T|C6402T|C7124T|C8986T|G9053T|C10029T|A11201G|A11332G|C19220T|C27874T|G28916T	19085	32.8468	G4181T|C8986T|G9053T|A11332G|C19220T|C27874T|G28916T;C7124T|C10029T;C6402T|A11201G	GK|G|O|GH	18564|493|25|3	AY.4|AY.122|AY.5|B.1.617.2|AY.44|AY.98|AY.120|AY.6|AY.112|AY.25|AY.7|AY.3|AY.23|AY.103|AY.46|AY.124|AY.45|AY.20|AY.39|AY.1|AY.87|AY.120.2|AY.117|AY.29|AY.119|AY.43|AY.82|AY.100|AY.93|AY.94|AY.86|AY.91|AY.127|AY.101|AY.118|AY.116|AY.42|AY.3.1|AY.32|AY.22|AY.111|AY.33|AY.106|AY.126|AY.46.4|AY.92|AY.107|AY.129|AY.25.1|AY.5.2|AY.21|AY.36.1|AY.114|AY.110|AY.120.1|AY.121|AY.134|AY.95|AY.4.2|AY.5.1|AY.9…	10675|1372|980|895|731|478|435|401|396|274|211|203|198|183|120|116|89|77|69|67|62|55|52|44|41|41|39|34|33|33|32|30|28|24|24|23|22|21|21|20|19|19|18|18|18|18|17|17|15|15|14|14|13|12|12|12|12|12|11|11|11|9|9|8|7|6|6|6|6|6|5|4|4|4|3|3|3|3|3|3|3|3|2|2|2|2|2|1|1|1|1|1|1|1|1|1|1|1|1|1|1
2021_23	Jun 06, 21	C913T|C3267T|C5388A|C5986T|T6954C|C14676T|C15279T|T16176C|TACATG21765.|ATT21993.|C23271A|C23604A|C23709T|T24506G|G24914C|C27972T|G28048T|A28111G|G28280C|A28281T|T28282A|C28977T	18259	31.4252	C913T|C3267T|C5388A|C5986T|T6954C|C14676T|C15279T|T16176C|TACATG21765.|ATT21993.|A23063T|C23271A|C23604A|C23709T|T24506G|G24914C|C27972T|G28048T|A28111G|G28280C|A28281T|T28282A|C28977T	GRY|GR|G|O	12764|5253|192|50	B.1.1.7|Q.1|Q.3|Q.7|Q.8|Q.6|Q.2	17755|253|163|46|19|16|7
2021_23	Jun 06, 21	C5184T|C9891T|T11418C	4962	8.54001	C5184T|T11418C	GK|G|GV|O|GH	4764|102|71|18|7	B.1.617.2|AY.9|AY.75|AY.8|AY.26|AY.10|AY.13|AY.2|AY.24|AY.70|AY.14|AY.27|AY.61|AY.55|AY.58|AY.53|AY.11|AY.16|AY.30|AY.38|AY.54|AY.37|AY.47|AY.71|AY.74|AY.52|AY.9.2|AY.50|AY.18|AY.66|AY.56|AY.15|AY.75.3|AY.17|AY.62|AY.64|AY.65|AY.19|AY.67|AY.49|AY.57|AY.59|AY.69|AY.28|AY.68|AY.75.2|AY.106|AY.121|AY.44|AY.63|AY.73	1350|1008|510|230|149|114|114|114|94|88|84|79|75|71|71|69|66|64|55|49|49|38|33|33|32|29|28|26|23|23|22|20|19|18|18|16|15|14|12|9|7|7|5|3|2|2|1|1|1|1|1
2021_23	Jun 06, 21	.28268CAAA|T733C|C2749T|C3828T|A5648C|A6319G|A6613G|C12778T|C13860T|G17259T|C21614T|C21621A|C21638T|G21974T|G22132T|A22812C|C23525T|C24642T|G25088T|T26149C|G28167A|C28512G|A28877T|G28878C	4118	7.08741	.28268CAAA|T733C|C2749T|C3828T|A5648C|A6319G|A6613G|C12778T|C13860T|G17259T|C21621A|C21638T|G21974T|G22132T|A22812C|C23525T|C24642T|G25088T|T26149C|G28167A|C28512G;A28877T|G28878C	GR|O|G	4054|36|28	P.1|P.1.14|P.1.17|P.1.15|P.1.10|P.1.7|P.1.16|P.1.2|P.1.1|P.1.4|P.1.6|P.1.13|P.1.7.1|P.1.12|P.1.9|P.1.8|P.1.10.1|P.1.10.2|P.1.3	2548|656|182|177|129|127|66|47|43|32|25|20|18|17|12|10|4|4|1
2021_23	Jun 06, 21	C2110T|C14120T	3081	5.30265		GRY|GR|G|O|GK	1892|1114|49|24|2	B.1.1.7|Q.1|B.1.1|AY.13|AY.3.1	3071|6|2|1|1
2021_23	Jun 06, 21	A5584G|C11514T|C13019T|C22227T	2946	5.07031		GK|GV|G|O|GH|GR	2820|68|45|11|1|1	AY.9|B.1.617.2|AY.75|AY.26|AY.2|AY.10|AY.27|AY.70|AY.61|AY.58|AY.11|AY.24|AY.38|AY.37|AY.47|AY.74|AY.71|AY.9.2|AY.66|AY.75.3|AY.55|AY.56|AY.64|AY.62|AY.67|AY.65|AY.59|AY.69|AY.28|AY.63|AY.68|AY.75.2	883|540|467|121|113|105|79|77|67|64|61|49|42|36|29|29|28|25|20|19|16|16|16|13|9|7|6|5|1|1|1|1
2021_23	Jun 06, 21	C5944T|G28884C	2176	3.74507		GRY|GR|O|G	1547|595|33|1	B.1.1.7|Q.7|B.1.1	2142|32|2
2021_23	Jun 06, 21	C1191T|C1267T|T12946C|C27739T	1436	2.47147	C1191T|C1267T;T12946C|C27739T	GK|G|GH|O|GR	1396|28|6|5|1	B.1.617.2|AY.8|AY.13|AY.14|AY.16|AY.53|AY.30|AY.54|AY.50|AY.52|AY.18|AY.15|AY.17|AY.19|AY.49	677|229|112|82|57|56|49|43|26|25|23|18|17|14|8
2021_23	Jun 06, 21	A10195G|G28075T	834	1.43538		GRY|GR|G|GK|O	506|313|11|2|2	B.1.1.7|AY.13|AY.3.1|B.1.617.2	831|1|1|1
2021_23	Jun 06, 21	C25517T|C27925T	739	1.27188	T9867C|C25517T|C27925T	GH|G|O	735|3|1	B.1.526|B.1.637|B.1	474|262|3
2021_23	Jun 06, 21	G9105A|C23380T	702	1.2082		GR|G|O	696|4|2	P.1.14	702
2021_23	Jun 06, 21	C6040T|C7926T|T14014G	693	1.19271		GK|G|O	666|26|1	AY.44	693
2021_23	Jun 06, 21	C4002T|G10097A|C13536T|C23731T	655	1.12731	G10097A|C23731T;C4002T|C13536T	GR|O|G|GH	647|4|3|1	C.37|C.36.3|C.36.3.1|C.36|C.1.2|C.37.1|B.1|C.38|C.40	465|143|14|12|8|5|4|2|2
2021_23	Jun 06, 21	G5230T|A21801C|A22206G|CTTGCTTTA22286.|C26456T	623	1.07223	G5230T|A21801C|A22206G|CTTGCTTTA22286.|G22813T|C26456T	GH|O|G	618|4|1	B.1.351|B.1.351.2|B.1.351.3|B.1.351.5	489|106|23|5
2021_23	Jun 06, 21	A26492T|C28005T	546	0.939711		GH|G|O	542|2|2	B.1.621|B.1.621.1|B.1.621.2|B.1.1.7	398|142|5|1
2021_24	Jun 13, 21	C241T|C3037T|C14408T|A23403G	52395	97.9529		GK|GR|GRY|G|GH|O|GV|GRA	27709|11447|8618|2348|2111|109|47|6	B.1.1.7|AY.4|B.1.617.2|P.1|AY.122|AY.44|AY.75|AY.9|AY.5|AY.120|P.1.14|B.1.621|AY.98|B.1.351|AY.112|C.37|AY.6|AY.25|AY.103|P.1.17|B.1.526|AY.23|AY.3|B.1|P.1.15|AY.26|XB|B.1.637|AY.45|AY.2|AY.7|AY.82|Q.3|AY.20|AY.46|AY.13|AY.53|AY.10|AY.54|P.1.7|B.1.621.1|P.1.10|AY.39|B.1.1.519|AY.38|AY.70|AY.29|AY.43|AY.27|B.1.619.1|AY.50|Q.1|AY.24|AY.14|B.1.466.2|C.36.3|AY.30|AY.93|AY.124|B.1.1.318|AY.116|B.1.438…	14790|12689|2791|2694|1408|1052|678|669|646|504|492|478|461|436|424|424|396|387|369|345|344|323|298|287|224|209|207|203|202|196|182|179|168|162|158|140|133|131|128|124|121|121|119|119|118|117|114|114|113|112|109|108|107|106|106|104|98|97|93|92|91|91|88|86|86|83|82|82|78|75|74|69|68|65|64|63|57|57|55|52|50|50|50|49|48|47|47|46|46|44|44|43|43|41|40|40|40|39|39|38|37|36|32|32|31|29|29|28|28|27|27|27…
2021_24	Jun 13, 21	G210T|G15451A|C16466T|C21618G|AGTTCA22029.|T22917G|C22995A|C23604G|G24410A|C25469T|T26767C|T27638C|C27752T|GATTTC28248.|A28461G|G28881T|G29402T|G29742T	23091	43.1688	C23604G|C25469T|T27638C|G28881T|G29742T;G15451A|C16466T|C21618G|A28461G;G210T|C27752T|G29402T;C22995A|G24410A;T22917G|T26767C;AGTTCA22029.|GATTTC28248.	GK|G|GH|O	22532|501|29|29	AY.4|B.1.617.2|AY.122|AY.44|AY.9|AY.75|AY.5|AY.120|AY.98|AY.6|AY.25|AY.103|AY.23|AY.3|AY.2|AY.26|AY.7|AY.112|AY.45|AY.82|AY.10|AY.20|AY.29|AY.27|AY.46|AY.13|AY.50|AY.70|AY.93|AY.14|AY.54|AY.124|AY.8|AY.24|AY.47|AY.61|AY.74|AY.39|AY.100|AY.30|AY.32|AY.16|AY.67|AY.58|AY.86|AY.9.2|AY.118|AY.111|AY.119|AY.94|AY.25.1|AY.11|AY.120.2|AY.43|AY.52|AY.95|AY.116|AY.101|AY.75.3|AY.87|AY.1|AY.53|AY.126|AY.117…	11579|1795|854|841|580|543|532|443|438|354|323|291|241|212|174|159|158|156|147|141|118|115|113|110|102|99|93|90|90|89|88|77|76|71|70|63|62|58|54|53|51|48|48|45|44|43|42|38|37|37|36|35|35|31|31|31|30|29|29|29|28|27|26|25|24|23|22|21|21|19|18|17|17|16|16|14|14|13|13|13|13|12|12|11|11|11|11|11|10|9|9|9|9|9|9|8|8|8|8|7|6|6|6|6|6|6|6|5|5|5|5|5|4|4|4|4|3|3|3|2|2|2|1|1|1|1|1|1|1|1|1|1
2021_24	Jun 13, 21	G4181T|C6402T|C7124T|C8986T|G9053T|C10029T|A11201G|A11332G|C19220T|C27874T|G28916T	22348	41.7798	G4181T|C8986T|G9053T|A11332G|C19220T|C27874T|G28916T;C7124T|C10029T;C6402T|A11201G	GK|G|O|GH	21579|688|58|23	AY.4|AY.122|B.1.617.2|AY.44|AY.5|AY.120|AY.98|AY.6|AY.112|AY.25|AY.103|AY.23|AY.3|AY.45|AY.7|AY.82|AY.20|AY.46|AY.29|AY.39|AY.124|AY.43|AY.116|AY.100|AY.32|AY.101|AY.117|AY.93|AY.118|AY.86|AY.25.1|AY.94|AY.111|AY.120.2|AY.119|AY.1|AY.126|AY.95|AY.88|AY.87|AY.42|AY.107|AY.120.1|AY.134|AY.36.1|AY.46.4|AY.5.1|AY.39.1|AY.90|AY.33|AY.127|AY.129|AY.99|AY.110|AY.121|AY.3.1|AY.21|AY.91|AY.92|AY.122.1|AY.…	12496|1320|1045|981|638|497|468|401|399|374|366|319|281|184|184|163|159|154|114|111|94|87|86|76|74|61|59|56|52|50|44|43|41|41|39|38|37|37|36|33|31|27|25|25|25|25|25|22|22|21|20|20|18|17|17|17|16|16|16|15|14|12|12|12|11|10|10|10|9|9|7|6|6|5|5|5|4|4|4|4|3|3|3|3|3|3|2|1|1|1|1|1|1|1|1|1|1|1
2021_24	Jun 13, 21	TCTGGTTTT11288.|A23063T|G28881A|G28882A|G28883C	18612	34.7953	G28881A|G28882A|G28883C	GR|GRY|O|G	9938|8575|72|27	B.1.1.7|P.1|P.1.14|P.1.17|P.1.15|Q.3|P.1.7|P.1.10|Q.1|P.1.16|P.1.4|P.1.1|P.1.6|P.1.2|P.1.12|Q.8|P.1.13|Q.7|P.1.7.1|B.1.1|P.1.10.1|P.1.9|Q.4|C.1.2|P.1.10.2|P.1.8|P.1.11|AY.100|B.1.1.37|P.1.5|Q.2|Q.6	14117|2517|481|303|207|165|121|117|109|72|57|56|50|42|35|26|20|19|18|16|16|16|11|7|4|3|2|1|1|1|1|1
2021_24	Jun 13, 21	C913T|C3267T|C5388A|C5986T|T6954C|C14676T|C15279T|T16176C|TACATG21765.|ATT21993.|C23271A|C23604A|C23709T|T24506G|G24914C|C27972T|G28048T|A28111G|G28280C|A28281T|T28282A|C28977T	12321	23.0342	C913T|C3267T|C5388A|C5986T|T6954C|C14676T|C15279T|T16176C|TACATG21765.|ATT21993.|A23063T|C23271A|C23604A|C23709T|T24506G|G24914C|C27972T|G28048T|A28111G|G28280C|A28281T|T28282A|C28977T	GRY|GR|G|O	7718|4424|139|40	B.1.1.7|Q.3|Q.1|Q.8|Q.7|Q.2|Q.6	12040|137|94|20|19|10|1
2021_24	Jun 13, 21	C5184T|C9891T|T11418C	5369	10.0374	C5184T|T11418C	GK|G|GV|O|GH|GR	5085|197|41|29|15|2	B.1.617.2|AY.9|AY.75|AY.26|AY.2|AY.13|AY.10|AY.53|AY.54|AY.38|AY.70|AY.27|AY.50|AY.14|AY.24|AY.30|AY.8|AY.16|AY.61|AY.47|AY.74|AY.55|AY.67|AY.58|AY.9.2|AY.11|AY.52|AY.37|AY.15|AY.62|AY.75.3|AY.64|AY.71|AY.18|AY.17|AY.56|AY.66|AY.19|AY.68|AY.65|AY.59|AY.49|AY.69|AY.57|AY.75.2|AY.44|AY.51|AY.28|AY.63|AY.73|B.1	1257|691|669|210|199|140|134|132|132|120|115|113|112|106|103|95|85|82|77|76|68|59|51|50|47|46|46|38|31|31|29|27|27|26|22|21|20|15|13|11|10|9|7|6|3|2|2|1|1|1|1
2021_24	Jun 13, 21	.28268CAAA|T733C|C2749T|C3828T|A5648C|A6319G|A6613G|C12778T|C13860T|G17259T|C21614T|C21621A|C21638T|G21974T|G22132T|A22812C|C23525T|C24642T|G25088T|T26149C|G28167A|C28512G|A28877T|G28878C	3370	6.30024	.28268CAAA|T733C|C2749T|C3828T|A5648C|A6319G|A6613G|C12778T|C13860T|G17259T|C21621A|C21638T|G21974T|G22132T|A22812C|C23525T|C24642T|G25088T|T26149C|G28167A|C28512G;A28877T|G28878C	GR|G|O	3351|12|7	P.1|P.1.14|P.1.17|P.1.15|P.1.7|P.1.10|P.1.4|P.1.1|P.1.6|P.1.16|P.1.2|P.1.12|P.1.10.1|P.1.9|P.1.13|P.1.7.1|P.1.10.2|P.1.8|P.1.11|P.1.5	2040|444|201|174|104|93|57|48|47|42|39|17|15|15|13|12|3|3|2|1
2021_24	Jun 13, 21	A5584G|C11514T|C13019T|C22227T	3163	5.91325		GK|G|GV|O|GH	2989|114|37|19|4	AY.75|AY.9|B.1.617.2|AY.2|AY.26|AY.10|AY.27|AY.70|AY.38|AY.24|AY.61|AY.74|AY.47|AY.67|AY.58|AY.11|AY.9.2|AY.37|AY.75.3|AY.62|AY.64|AY.56|AY.66|AY.71|AY.68|AY.59|AY.55|AY.65|AY.69|AY.63|AY.75.2	600|598|489|196|166|117|113|107|100|75|72|65|62|49|44|43|41|39|29|27|23|21|21|18|13|10|9|7|7|1|1
2021_24	Jun 13, 21	C2110T|C14120T	2416	4.51673		GRY|GR|G|O	1350|1019|40|7	B.1.1.7|Q.1|AY.44|B.1.1	2411|3|1|1
2021_24	Jun 13, 21	C1191T|C1267T	2139	3.99888		GK|G|O|GH|GV	2057|61|11|9|1	B.1.617.2|AY.13|AY.53|AY.54|AY.50|AY.14|AY.30|AY.16|AY.8|AY.52|AY.15|AY.18|AY.17|AY.48|AY.19|AY.35|AY.49|B.1|AY.126|AY.51|AY.103	1061|140|133|132|110|106|100|86|85|46|31|26|22|17|15|12|9|3|2|2|1
2021_24	Jun 13, 21	T12946C|C27739T	1637	3.06039		GK|G|GH|O|GR	1578|40|10|8|1	B.1.617.2|AY.13|AY.54|AY.53|AY.14|AY.50|AY.30|AY.8|AY.16|AY.52|AY.15|AY.18|AY.17|AY.19|AY.49|B.1|AY.103|AY.51|AY.55	667|136|126|108|106|103|86|82|72|41|30|26|21|15|9|6|1|1|1
2021_24	Jun 13, 21	C5944T|G28884C	1303	2.43597		GRY|GR|O|G	919|379|4|1	B.1.1.7|Q.7	1296|7
2021_24	Jun 13, 21	C6040T|T14014G|A29700G	997	1.8639	C6040T|C7926T|T14014G	GK|G|GH|O	967|26|2|2	AY.44	997
2021_24	Jun 13, 21	A10195G|G28075T	821	1.53487		GRY|GR|G|O	469|342|9|1	B.1.1.7|B.1	820|1
2021_24	Jun 13, 21	C6408T|A25003G	586	1.09553		GK|G|O	562|22|2	AY.120|AY.120.2|AY.120.1|AY.120.2.1	507|41|26|12
2021_24	Jun 13, 21	C20320T|C24745T|G29427A	560	1.04692	C20320T|C24745T	GK|G|O	532|20|8	B.1.617.2|AY.30	465|95
2021_24	Jun 13, 21	C4002T|C13536T|C23731T	556	1.03945	C4002T|C13536T	GR|G	551|5	C.37|C.36.3|C.36.3.1|C.1.2|C.37.1|C.36|B.1|C.38|B.1.351|C.40|P.1.15	420|98|11|8|7|5|2|2|1|1|1
2021_24	Jun 13, 21	C25517T|C27925T	537	1.00393	T9867C|C25517T|C27925T	GH|G|O	520|15|2	B.1.526|B.1.637|B.1|B.1.1|B.1.313	335|193|7|1|1
2021_24	Jun 13, 21	G5230T|A21801C|A22206G|C26456T	518	0.968405	G5230T|A21801C|A22206G|CTTGCTTTA22286.|G22813T|C26456T	GH|G|O	513|3|2	B.1.351|B.1.351.2|B.1.351.5|B.1.351.3	429|70|14|5
2021_24	Jun 13, 21	C8950T|C21234T	515	0.962797	C8950T|C21234T|C27577T	GRY|GR|G|O	257|254|2|2	B.1.1.7	515
2021_24	Jun 13, 21	.21990TAC|A3428G|C4878T|C6037T|A11451G|A13057T|C17491T|T19035C|C20148T|A21993C|T21995A|G22599A|A26492T|C27925A|C28005T	439	0.820714	A26492T|C28005T;.21990TAC|A3428G|C4878T|C6037T|A11451G|A13057T|C17491T|T19035C|C20148T|A21993C|T21995A|G22599A|C27925A	GH|O	437|2	B.1.621|B.1.621.1|BB.2	332|105|2
2021_25	Jun 20, 21	C241T|C3037T|C14408T|A23403G	61595	97.5438		GK|GR|GRY|G|GH|O|GV|GRA	39625|10192|6600|2934|2060|101|80|3	AY.4|B.1.1.7|B.1.617.2|P.1|AY.122|AY.44|AY.5|AY.9|AY.98|AY.6|AY.120|AY.75|B.1.621|AY.25|AY.103|B.1.351|AY.3|AY.112|AY.23|P.1.14|AY.26|C.37|AY.20|P.1.17|AY.7|AY.45|AY.29|P.1.15|AY.2|B.1.526|AY.53|AY.14|AY.54|AY.39|AY.24|B.1|AY.13|XB|AY.124|B.1.619.1|AY.43|B.1.637|AY.38|AY.47|AY.50|AY.70|P.1.7|P.1.1|AY.46|AY.122.1|AY.25.1|B.1.351.2|AY.10|P.1.10|AY.61|AY.100|AY.117|B.1.621.1|Q.3|AY.30|AY.42|AY.32|AY…	18256|11804|3152|2649|2168|1740|1097|937|819|697|594|572|547|545|525|525|502|501|476|453|416|380|368|367|335|324|263|245|243|239|226|220|212|206|202|201|195|187|182|182|170|168|161|160|160|155|151|150|148|137|136|133|128|119|115|110|109|109|108|106|105|102|99|99|96|94|90|86|82|81|80|79|78|75|73|73|71|68|67|66|65|65|64|63|63|62|62|60|58|58|57|57|55|54|53|52|49|49|49|49|48|48|47|46|45|45|44|42|41|4…
2021_25	Jun 20, 21	G210T|G4181T|C6402T|C7124T|C8986T|G9053T|C10029T|A11201G|A11332G|G15451A|C16466T|C19220T|C21618G|AGTTCA22029.|T22917G|C22995A|C23604G|G24410A|C25469T|T26767C|T27638C|C27752T|C27874T|GATTTC28248.|A28461G|G28881T|G28916T|G29402T|G29742T	27040	42.8214	G4181T|C8986T|G9053T|A11332G|C19220T|C27874T|G28916T;C23604G|C25469T|T27638C|G28881T|G29742T;G15451A|C16466T|C21618G|A28461G;G210T|C27752T|G29402T;C22995A|G24410A;T22917G|T26767C;AGTTCA22029.|GATTTC28248.;C7124T|C10029T;C6402T|A11201G	GK|G|O|GH	26446|541|43|10	AY.4|AY.44|AY.122|AY.5|B.1.617.2|AY.98|AY.6|AY.120|AY.25|AY.103|AY.23|AY.3|AY.7|AY.20|AY.29|AY.45|AY.112|AY.124|AY.25.1|AY.94|AY.122.1|AY.39|AY.46|AY.32|AY.4.2|AY.100|AY.43|AY.42|AY.86|AY.118|AY.93|AY.101|AY.87|AY.90|AY.111|AY.39.1|AY.119|AY.117|AY.1|AY.5.2|AY.33|AY.7.1|AY.95|AY.5.1|AY.110|AY.116|AY.120.2|AY.126|AY.22|AY.99|AY.107|AY.82|AY.98.1|AY.120.1|AY.4.1|AY.46.4|AY.114|AY.21|AY.3.1|AY.91|AY…	15745|1320|1146|949|942|773|626|521|435|431|375|297|292|270|257|243|208|137|116|92|91|91|82|79|75|74|61|59|54|53|53|50|45|45|42|41|38|34|32|31|30|30|29|28|27|27|27|27|26|26|23|23|23|22|22|21|20|20|18|18|16|15|14|14|13|13|11|10|10|10|9|8|8|8|8|7|7|7|7|6|5|4|3|3|3|3|3|3|2|2|2|2|2|1|1|1|1|1|1|1|1|1|1
2021_25	Jun 20, 21	TCTGGTTTT11288.|A23063T|G28881A|G28882A|G28883C	15405	24.3958	G28881A|G28882A|G28883C	GR|GRY|O|G	8806|6488|88|23	B.1.1.7|P.1|P.1.14|P.1.17|P.1.15|P.1.7|P.1.10|Q.3|P.1.1|Q.1|P.1.4|P.1.2|Q.8|P.1.6|P.1.7.1|P.1.13|P.1.17.1|P.1.16|Q.7|C.1.2|P.1.8|P.1.9|P.1.12|Q.4|B.1.1|P.1.11|Q.6|C.37|AY.43|AY.68|P.1.10.1|P.1.10.2|Q.2	11077|2475|448|334|231|151|114|107|105|60|46|36|31|30|24|17|17|16|14|11|11|10|8|8|7|5|5|2|1|1|1|1|1
2021_25	Jun 20, 21	C913T|C3267T|C5388A|C5986T|T6954C|C14676T|C15279T|T16176C|TACATG21765.|ATT21993.|C23271A|C23604A|C23709T|T24506G|G24914C|C27972T|G28048T|A28111G|G28280C|A28281T|T28282A|C28977T	9880	15.6463	C913T|C3267T|C5388A|C5986T|T6954C|C14676T|C15279T|T16176C|TACATG21765.|ATT21993.|A23063T|C23271A|C23604A|C23709T|T24506G|G24914C|C27972T|G28048T|A28111G|G28280C|A28281T|T28282A|C28977T	GRY|GR|G|O|GH	5901|3884|77|17|1	B.1.1.7|Q.3|Q.1|Q.8|Q.7|Q.2|Q.6|AY.43	9677|99|56|24|14|5|4|1
2021_25	Jun 20, 21	C5184T|C9891T|T11418C	6854	10.8542	C5184T|T11418C	GK|G|GV|O|GH|GR	6346|405|72|26|4|1	B.1.617.2|AY.9|AY.75|AY.26|AY.2|AY.53|AY.14|AY.54|AY.24|AY.13|AY.38|AY.47|AY.50|AY.70|AY.10|AY.61|AY.30|AY.27|AY.9.2|AY.74|AY.55|AY.8|AY.15|AY.11|AY.65|AY.16|AY.67|AY.69|AY.68|AY.52|AY.62|AY.37|AY.58|AY.17|AY.66|AY.64|AY.71|AY.75.3|AY.63|AY.56|AY.59|AY.18|AY.49|AY.19|AY.28|AY.16.1|AY.60|AY.122|AY.26.1|AY.57|AY.75.2|B.1|B.1.1	1369|978|567|422|245|223|222|212|198|196|160|160|159|154|133|115|100|95|95|85|70|67|63|61|61|60|58|57|53|51|49|43|39|35|35|33|24|19|18|16|15|13|6|5|4|3|2|1|1|1|1|1|1
2021_25	Jun 20, 21	A5584G|C11514T|C13019T|C22227T	4041	6.39946		GK|G|GV|O|GH|GR	3746|217|59|16|2|1	AY.9|B.1.617.2|AY.75|AY.26|AY.2|AY.47|AY.38|AY.24|AY.70|AY.10|AY.61|AY.27|AY.74|AY.9.2|AY.68|AY.11|AY.69|AY.67|AY.37|AY.62|AY.55|AY.66|AY.58|AY.64|AY.65|AY.71|AY.63|AY.75.3|AY.59|AY.56|AY.28|AY.60|AY.57	880|602|489|292|233|144|135|134|129|118|99|93|80|80|60|58|50|44|42|38|36|32|31|29|22|22|18|18|15|12|3|2|1
2021_25	Jun 20, 21	.28268CAAA|T733C|C2749T|C3828T|A5648C|A6319G|A6613G|C12778T|C13860T|G17259T|C21614T|C21621A|C21638T|G21974T|G22132T|A22812C|C23525T|C24642T|G25088T|T26149C|G28167A|C28512G|A28877T|G28878C	3277	5.18956	.28268CAAA|T733C|C2749T|C3828T|A5648C|A6319G|A6613G|C12778T|C13860T|G17259T|C21621A|C21638T|G21974T|G22132T|A22812C|C23525T|C24642T|G25088T|T26149C|G28167A|C28512G;A28877T|G28878C	GR|G|O	3266|6|5	P.1|P.1.14|P.1.17|P.1.15|P.1.7|P.1.10|P.1.1|P.1.4|P.1.6|P.1.2|P.1.17.1|P.1.7.1|P.1.8|P.1.9|P.1.13|P.1.16|P.1.12|P.1.11|P.1.10.1	1998|387|231|194|112|106|72|44|29|28|16|11|11|10|8|8|6|5|1
2021_25	Jun 20, 21	C1191T|C1267T|T12946C|A20262G|C27739T	1971	3.12134	C1191T|C1267T;T12946C|C27739T	GK|G|O|GH	1857|109|4|1	B.1.617.2|AY.14|AY.53|AY.54|AY.13|AY.50|AY.30|AY.8|AY.15|AY.16|AY.52|AY.17|AY.18|AY.49|AY.19|AY.16.1	641|221|210|191|187|153|83|63|60|55|45|35|13|6|5|3
2021_25	Jun 20, 21	C2110T|C14120T	1709	2.70643		GRY|GR|G|O|GH|GV	1028|632|43|4|1|1	B.1.1.7|Unassigned|AY.43	1706|2|1
2021_25	Jun 20, 21	C6040T|C7926T|T14014G|A29700G	1417	2.24401	C6040T|C7926T|T14014G	GK|G|O	1371|45|1	AY.44	1417
2021_25	Jun 20, 21	G24928T|C29253T	1063	1.6834		GK|G|O	1026|36|1	AY.5|AY.5.2|AY.5.1|AY.5.5	990|37|32|4
2021_25	Jun 20, 21	C5944T|G28884C	1021	1.61689		GRY|GR|O	777|239|5	B.1.1.7|Q.7|B.1.1	1013|7|1
2021_25	Jun 20, 21	C6408T|A25003G	714	1.13071		GK|G|O	689|24|1	AY.120|AY.120.1|AY.120.2|AY.120.2.1|B.1.617.2	607|58|33|15|1
2021_25	Jun 20, 21	G2336A|G17331T	712	1.12755		GK|G|O	681|27|4	AY.6	712
2021_25	Jun 20, 21	G26107C|A27507C	664	1.05153		GK|G|O	617|46|1	AY.25|AY.25.1	529|135
2021_25	Jun 20, 21	A10195G|G28075T	643	1.01828		GRY|GR|G|O	389|236|16|2	B.1.1.7|B.1.1	642|1
2021_25	Jun 20, 21	G5230T|A21801C|A22206G|CTTGCTTTA22286.|C26456T	642	1.01669	G5230T|A21801C|A22206G|CTTGCTTTA22286.|G22813T|C26456T	GH|G	636|6	B.1.351|B.1.351.2|B.1.351.3|B.1.351.5	495|132|11|4
2021_25	Jun 20, 21	A3428G|C4878T|C6037T|A11451G|A13057T|C17491T|T19035C|C20148T|G22599A|A26492T|C27925A|C28005T	621	0.983435	A26492T|C28005T;.21990TAC|A3428G|C4878T|C6037T|A11451G|A13057T|C17491T|T19035C|C20148T|A21993C|T21995A|G22599A|C27925A	GH	621	B.1.621|B.1.621.1|B.1.621.2|BB.2	503|107|6|5
2021_26	Jun 27, 21	C241T|C3037T|C14408T|A23403G|A28273.	61274	79.1684	C241T|C3037T|C14408T|A23403G	GK|GR|G|GRY|GH|O|GV	48720|4218|4177|3495|394|205|65	AY.4|B.1.1.7|B.1.617.2|AY.122|AY.44|AY.5|AY.98|AY.9|AY.103|AY.6|AY.43|AY.3|AY.25|AY.26|AY.120|AY.75|AY.42|AY.7.1|AY.20|AY.23|AY.53|AY.122.1|AY.29|AY.9.2|AY.45|AY.47|AY.7|AY.14|AY.25.1|AY.124|AY.112|AY.54|AY.2|AY.39|AY.24|AY.13|AY.70|XB|B.1.526|AY.100|AY.10|AY.61|AY.8|AY.98.1|B.1.619.1|B.1.637|AY.68|AY.4.2|AY.63|AY.38|AY.3.1|Q.3|AY.46|AY.74|AY.121|AY.125|AY.118|AY.99.2|AY.119|AY.1|AY.94|AY.69|AY.1…	21846|7493|2995|2666|2367|1595|1107|1056|1036|1018|989|826|821|794|791|630|523|512|461|432|425|409|403|349|342|332|328|297|280|274|263|263|235|231|216|207|204|195|193|188|172|167|157|153|149|135|131|127|122|114|111|108|107|107|106|99|94|92|88|77|74|72|71|71|70|69|66|65|64|64|64|64|63|62|61|58|57|56|54|50|49|47|46|44|44|44|43|43|43|42|42|40|39|39|37|37|37|36|36|35|34|33|32|32|31|30|28|28|27|27|27|…
2021_26	Jun 27, 21	G210T|G4181T|C6402T|C7124T|C8986T|G9053T|C10029T|A11201G|A11332G|G15451A|C16466T|C19220T|C21618G|AGTTCA22029.|T22917G|C22995A|C23604G|G24410A|C25469T|T26767C|T27638C|C27752T|C27874T|GATTTC28248.|A28461G|G28881T|G28916T|G29402T|G29742T	37540	48.5032	G4181T|C8986T|G9053T|A11332G|C19220T|C27874T|G28916T;C23604G|C25469T|T27638C|G28881T|G29742T;G15451A|C16466T|C21618G|A28461G;G210T|C27752T|G29402T;C22995A|G24410A;T22917G|T26767C;AGTTCA22029.|GATTTC28248.;C7124T|C10029T;C6402T|A11201G	GK|G|O|GH|GRY	35600|1812|107|20|1	AY.4|AY.44|AY.122|AY.5|B.1.617.2|AY.98|AY.6|AY.103|AY.120|AY.43|AY.25|AY.3|AY.7.1|AY.42|AY.29|AY.20|AY.45|AY.23|AY.7|AY.25.1|AY.124|AY.112|AY.122.1|AY.100|AY.98.1|AY.39|AY.4.2|AY.46|AY.99.2|AY.118|AY.125|AY.119|AY.116|AY.120.2|AY.94|AY.110|AY.32|AY.93|AY.114|AY.39.1|AY.121|AY.1|AY.33|AY.126|AY.87|AY.21|AY.91|AY.4.1|AY.46.4|AY.101|AY.120.1|AY.117|AY.22|AY.90|AY.95|AY.86|AY.111|AY.107|AY.3.1|AY.92|…	19471|1912|1739|1448|1254|1038|972|866|732|724|678|503|465|406|391|375|374|348|305|245|237|223|209|148|126|124|119|97|87|81|76|75|71|68|64|62|61|61|60|60|59|54|48|45|44|41|39|36|36|33|33|32|31|31|31|29|27|25|25|25|24|22|20|20|20|20|19|18|17|17|15|15|15|15|15|15|13|13|13|12|11|11|10|8|8|7|6|5|5|5|5|5|4|4|3|3|3|2|2|2|2|2|1|1|1|1|1|1|1|1|1|1
2021_26	Jun 27, 21	TCTGGTTTT11288.|A23063T|G28881A|G28882A|G28883C	13582	17.5485	G28881A|G28882A|G28883C	GR|GRY|O|G|GK	9410|4105|45|20|2	B.1.1.7|P.1|P.1.14|P.1.17.1|P.1.15|P.1.17|P.1.7|Q.3|P.1.10|P.1.4|P.1.9|P.1.2|P.1.1|Q.1|Q.5|P.1.8|P.1.6|P.1.7.1|C.1.2|P.1.12|Q.6|P.1.13|P.1.16|B.1.1|Q.4|Q.8|Q.7|P.1.11|B.1.1.28|P.1.10.1|P.1.5|AY.122|AY.122.1|C.37|P.1.10.2|P.1.3	8324|3090|421|312|299|266|225|110|100|57|52|50|44|27|26|22|19|19|18|15|15|13|11|8|8|8|7|5|2|2|2|1|1|1|1|1
2021_26	Jun 27, 21	C5184T|C9891T|T11418C	9023	11.6581	C5184T|T11418C	GK|G|GV|O|GH|GR	8379|500|73|45|23|3	B.1.617.2|AY.9|AY.26|AY.75|AY.53|AY.9.2|AY.47|AY.14|AY.54|AY.2|AY.70|AY.24|AY.13|AY.10|AY.61|AY.38|AY.8|AY.50|AY.68|AY.63|AY.74|AY.30|AY.16|AY.69|AY.52|AY.62|AY.67|AY.27|AY.55|AY.59|AY.37|AY.66|AY.15|AY.65|AY.19|AY.17|AY.64|AY.71|AY.58|AY.11|AY.75.3|AY.49|AY.60|AY.16.1|AY.56|AY.75.2|AY.18|AY.28|AY.31|B.1.1.7|AY.122|AY.124|AY.44|B.1	1357|1157|840|688|440|399|345|316|282|252|245|226|212|181|175|168|160|136|127|122|109|81|76|74|71|69|65|58|55|54|49|48|43|43|41|40|39|37|34|30|16|13|10|8|8|6|4|4|4|2|1|1|1|1
2021_26	Jun 27, 21	C913T|C3267T|C5388A|C5986T|T6954C|C14676T|C15279T|T16176C|TACATG21765.|ATT21993.|C23271A|C23604A|C23709T|T24506G|G24914C|C27972T|G28048T|A28111G|G28280C|A28281T|T28282A|C28977T	7452	9.62828	C913T|C3267T|C5388A|C5986T|T6954C|C14676T|C15279T|T16176C|TACATG21765.|ATT21993.|A23063T|C23271A|C23604A|C23709T|T24506G|G24914C|C27972T|G28048T|A28111G|G28280C|A28281T|T28282A|C28977T	GRY|GR|G|O	3670|3655|99|28	B.1.1.7|Q.3|Q.1|Q.6|Q.7|Q.8|Q.2	7291|103|28|15|6|6|3
2021_26	Jun 27, 21	A5584G|C11514T|C13019T|C22227T	5335	6.89303		GK|G|GV|O|GH|GR	5010|249|60|14|1|1	AY.9|AY.26|AY.75|B.1.617.2|AY.9.2|AY.47|AY.2|AY.70|AY.24|AY.10|AY.61|AY.63|AY.68|AY.38|AY.74|AY.69|AY.67|AY.62|AY.27|AY.37|AY.64|AY.66|AY.59|AY.58|AY.71|AY.11|AY.65|AY.75.3|AY.55|AY.60|AY.56|AY.75.2|AY.28|AY.122	1106|615|587|465|325|309|231|211|173|151|144|122|122|119|104|67|62|59|58|45|36|36|32|31|27|25|23|16|9|9|8|4|3|1
2021_26	Jun 27, 21	.28268CAAA|T733C|C2749T|C3828T|A5648C|A6319G|A6613G|C12778T|C13860T|G17259T|C21614T|C21621A|C21638T|G21974T|G22132T|A22812C|C23525T|C24642T|G25088T|T26149C|G28167A|C28512G|A28877T|G28878C	4297	5.55189	.28268CAAA|T733C|C2749T|C3828T|A5648C|A6319G|A6613G|C12778T|C13860T|G17259T|C21621A|C21638T|G21974T|G22132T|A22812C|C23525T|C24642T|G25088T|T26149C|G28167A|C28512G;A28877T|G28878C	GR|O|G	4289|5|3	P.1|P.1.14|P.1.17.1|P.1.15|P.1.17|P.1.7|P.1.10|P.1.4|P.1.9|P.1.2|P.1.1|P.1.8|P.1.6|P.1.12|P.1.7.1|P.1.13|P.1.16|P.1.11|P.1.10.1|P.1.5|P.1.3	2646|385|280|256|201|188|82|56|48|42|25|19|18|12|12|11|7|4|2|2|1
2021_26	Jun 27, 21	C1191T|C1267T|T12946C|A20262G|C27739T	2582	3.33605	C1191T|C1267T;T12946C|C27739T	GK|G|GH|O	2403|148|21|10	B.1.617.2|AY.53|AY.14|AY.54|AY.13|AY.8|AY.50|AY.16|AY.30|AY.52|AY.15|AY.19|AY.17|AY.49|AY.16.1|AY.18|AY.31|AY.9.2	733|423|304|267|208|152|130|75|74|69|41|40|37|13|7|4|4|1
2021_26	Jun 27, 21	C6040T|T14014G|A29700G	2385	3.08151	C6040T|C7926T|T14014G	GK|G|O|GH|GRY	2243|135|5|1|1	AY.44|B.1.1.7	2384|1
2021_26	Jun 27, 21	G26107C|A27507C	1144	1.47809		GK|G|O|GH	1077|58|8|1	AY.25|AY.25.1|AY.44	845|298|1
2021_26	Jun 27, 21	G2336A|G17331T	1093	1.4122		GK|G|O	1050|41|2	AY.6	1093
2021_26	Jun 27, 21	A17236G|C24208T	1065	1.37602		GK|G|O	1024|35|6	AY.103	1065
2021_26	Jun 27, 21	C6408T|A25003G	1013	1.30884		GK|G|O	930|80|3	AY.120|AY.120.2|AY.120.1|AY.120.2.1|B.1.617.2	831|74|64|43|1
2021_26	Jun 27, 21	C15952A|A28299T	964	1.24553		GK|G|O|GH	908|46|9|1	AY.43|AY.122.1	963|1
2021_26	Jun 27, 21	A11456G|G29050A|C29509T	955	1.2339		GK|G|O	914|36|5	AY.3|AY.3.1	844|111
2021_26	Jun 27, 21	G5230T|A21801C|A22206G|C26456T	901	1.16413	G5230T|A21801C|A22206G|CTTGCTTTA22286.|G22813T|C26456T	GH|G|O	891|8|2	B.1.351|B.1.351.5|B.1.351.2|B.1.351.3	406|358|132|5
2021_26	Jun 27, 21	G2944A|G11365T|G12718T|G27566T|C27629A	819	1.05818		GK|G|O	804|14|1	AY.7.1|AY.7|AY.7.2	474|339|6
2021_26	Jun 27, 21	A3428G|C4878T|C6037T|A11451G|A13057T|C17491T|C20148T|G22599A|A26492T|C27925A|C28005T	741	0.957401	A26492T|C28005T;.21990TAC|A3428G|C4878T|C6037T|A11451G|A13057T|C17491T|T19035C|C20148T|A21993C|T21995A|G22599A|C27925A	GH|O	739|2	B.1.621|B.1.621.1|BB.2|B.1.621.2	591|115|25|10
2021_27	Jul 04, 21	G4181T|C6402T|C7124T|C8986T|G9053T|C10029T|A11201G|A11332G|C19220T|C27874T|G28916T	55279	61.3584	G4181T|C8986T|G9053T|A11332G|C19220T|C27874T|G28916T;C7124T|C10029T;C6402T|A11201G	GK|G|O|GH|GR|GV	51529|3561|160|25|3|1	AY.4|AY.44|AY.122|AY.43|AY.103|AY.5|B.1.617.2|AY.3|AY.25|AY.6|AY.42|AY.98|AY.29|AY.120|AY.7.1|AY.20|AY.25.1|AY.98.1|AY.112|AY.45|AY.23|AY.39.1|AY.100|AY.39|AY.7|AY.125|AY.118|AY.119|AY.124|AY.3.1|AY.46|AY.4.7|AY.4.2|AY.33|AY.34|AY.99.2|AY.110|AY.122.1|AY.82|AY.94|AY.114|AY.1|AY.116|AY.117|AY.126|AY.101|AY.116.1|AY.86|AY.120.1|AY.34.1|AY.5.4|AY.93|AY.46.4|AY.92|AY.87|AY.111|AY.91|AY.107|AY.4.1|AY.…	21856|3558|2980|2774|2025|1995|1943|1416|1295|1150|1097|1049|1008|815|636|601|590|537|535|493|478|381|351|335|284|270|263|254|226|183|161|157|151|134|126|119|117|111|111|105|104|103|94|92|92|90|81|80|73|69|69|69|67|63|61|56|56|55|53|52|51|49|49|49|44|44|43|41|38|38|36|35|35|33|32|30|29|27|25|25|24|23|22|22|19|19|17|17|16|14|14|13|12|12|11|10|10|9|8|7|6|6|6|6|5|4|4|4|3|3|3|3|3|3|2|2|2|2|1|1|1|1|1|…
2021_27	Jul 04, 21	G210T|C241T|C3037T|C14408T|G15451A|C16466T|C21618G|AGTTCA22029.|T22917G|C22995A|A23403G|C23604G|G24410A|C25469T|T26767C|T27638C|C27752T|GATTTC28248.|A28461G|G28881T|G29402T|G29742T	52981	58.8077	C23604G|C25469T|T27638C|G28881T|G29742T;C241T|C3037T|C14408T|A23403G;G15451A|C16466T|C21618G|A28461G;G210T|C27752T|G29402T;C22995A|G24410A;T22917G|T26767C;AGTTCA22029.|GATTTC28248.	GK|G|O|GH|GR	50650|2217|70|43|1	AY.4|AY.44|B.1.617.2|AY.43|AY.122|AY.103|AY.5|AY.25|AY.29|AY.6|AY.3|AY.98|AY.42|AY.26|AY.9.2|AY.120|AY.9|AY.14|AY.75|AY.7.1|AY.25.1|AY.47|AY.20|AY.70|AY.45|AY.23|AY.98.1|AY.13|AY.53|AY.54|AY.100|AY.112|AY.7|AY.50|AY.63|AY.2|AY.119|AY.125|AY.118|AY.24|AY.124|AY.39|AY.68|AY.4.7|AY.4.2|AY.39.1|AY.46|AY.61|AY.52|AY.67|AY.69|AY.99.2|AY.8|AY.82|AY.110|AY.122.1|AY.33|AY.94|AY.114|AY.34|AY.116|AY.16|AY.3…	18062|2864|2800|2164|2079|1714|1709|1009|981|946|893|867|824|804|779|666|652|636|540|514|513|473|472|461|432|427|405|332|331|315|272|246|242|238|218|216|214|212|210|201|180|176|157|138|134|129|129|119|114|113|110|109|108|106|102|92|89|87|85|79|77|76|74|73|73|73|70|70|69|61|59|58|58|58|55|55|53|50|50|50|48|46|46|45|44|42|42|42|39|38|36|34|33|32|32|31|31|31|28|28|28|28|27|27|26|25|25|25|23|22|22|22…
2021_27	Jul 04, 21	TCTGGTTTT11288.|G28881A|G28882A|G28883C	12425	13.7915	G28881A|G28882A|G28883C	GR|GRY|O|G|GK	10104|2214|78|25|4	B.1.1.7|P.1|C.37|P.1.14|P.1.17.1|P.1.17|P.1.15|P.1.7|Q.3|P.1.10|P.1.4|P.1.12|B.1.1.318|P.1.7.1|P.1.1|C.37.1|P.1.2|P.1.6|C.1.2|Q.6|P.1.9|Q.8|Q.1|AZ.5|P.1.8|AZ.2|P.1.16|B.1.1|B.1.1.528|Q.7|B.1.526|Q.4|P.1.11|P.1.13|Q.5|AY.43|AZ.3|AZ.4|AY.42|AY.44|B.1.351|AV.1|AY.53|B.1.1.28|B.1.1.298|B.1.525|P.1.10.1|P.1.10.2|Q.2|XB	7525|2363|397|342|322|287|243|212|95|69|60|46|43|42|40|37|36|31|29|27|20|18|16|13|13|11|11|10|9|9|6|6|5|4|4|3|3|3|2|2|2|1|1|1|1|1|1|1|1|1
2021_27	Jul 04, 21	C5184T|C9891T|T11418C	11703	12.9901	C5184T|T11418C	GK|G|GV|O|GH|GR	11045|494|88|49|26|1	B.1.617.2|AY.26|AY.9.2|AY.75|AY.14|AY.9|AY.47|AY.70|AY.53|AY.54|AY.13|AY.2|AY.50|AY.24|AY.63|AY.68|AY.61|AY.52|AY.69|AY.67|AY.38|AY.16|AY.8|AY.30|AY.62|AY.15|AY.10|AY.37|AY.74|AY.64|AY.55|AY.71|AY.75.2|AY.59|AY.19|AY.27|AY.17|AY.60|AY.66|AY.58|AY.75.3|AY.11|AY.16.1|AY.65|AY.28|AY.31|AY.49|AY.56|AY.126|AY.73|AY.43|AY.51|B.1|AY.122|AY.18|AY.20|AY.40|AY.44|AY.72|AY.92	1359|1124|1034|765|756|747|590|564|517|510|458|277|250|230|229|212|192|160|155|149|133|128|111|92|91|87|83|81|63|61|56|40|39|38|35|34|32|31|28|26|25|19|18|17|10|10|10|6|4|4|2|2|2|1|1|1|1|1|1|1
2021_27	Jul 04, 21	A5584G|C11514T|C13019T|C22227T	6672	7.40576		GK|G|GV|O|GH	6311|261|72|23|5	AY.26|AY.9.2|AY.9|AY.75|AY.70|B.1.617.2|AY.47|AY.2|AY.63|AY.68|AY.24|AY.61|AY.69|AY.67|AY.38|AY.10|AY.62|AY.37|AY.64|AY.74|AY.71|AY.27|AY.75.2|AY.59|AY.60|AY.75.3|AY.58|AY.11|AY.66|AY.28|AY.55|AY.65|AY.56|AY.126|AY.73	926|863|702|647|511|501|469|264|227|210|195|164|147|145|96|74|73|71|55|51|36|34|32|28|25|25|24|19|18|10|9|7|6|4|4
2021_27	Jul 04, 21	C913T|C3267T|C5388A|C5986T|T6954C|C14676T|C15279T|T16176C|TACATG21765.|ATT21993.|C23271A|C23709T|T24506G|G24914C|C27972T|G28048T|A28111G|G28280C|A28281T|T28282A|C28977T	6640	7.37024	C913T|C3267T|C5388A|C5986T|T6954C|C14676T|C15279T|T16176C|TACATG21765.|ATT21993.|A23063T|C23271A|C23604A|C23709T|T24506G|G24914C|C27972T|G28048T|A28111G|G28280C|A28281T|T28282A|C28977T	GR|GRY|G|O|GK	4622|1952|52|11|3	B.1.1.7|Q.3|Q.6|Q.8|Q.1|Q.7|Q.4|AY.42|AY.43|Q.2	6481|89|24|16|10|8|6|2|2|2
2021_27	Jul 04, 21	.28268CAAA|T733C|C2749T|C3828T|A5648C|A6319G|A6613G|C12778T|C13860T|G17259T|C21614T|C21621A|C21638T|G21974T|G22132T|A22812C|C23525T|C24642T|G25088T|T26149C|G28167A|C28512G|A28877T|G28878C	3399	3.77281	.28268CAAA|T733C|C2749T|C3828T|A5648C|A6319G|A6613G|C12778T|C13860T|G17259T|C21621A|C21638T|G21974T|G22132T|A22812C|C23525T|C24642T|G25088T|T26149C|G28167A|C28512G;A28877T|G28878C	GR|O|G	3384|11|4	P.1|P.1.14|P.1.17.1|P.1.17|P.1.15|P.1.7|P.1.10|P.1.4|P.1.2|P.1.6|P.1.1|P.1.9|P.1.7.1|P.1.12|P.1.8|P.1.16|P.1.11|P.1.13|P.1.10.1|P.1.10.2	1931|294|290|206|200|183|60|60|32|30|29|20|19|15|13|7|5|3|1|1
2021_27	Jul 04, 21	C1191T|C1267T|T12946C|C18176T|A20262G|C27739T	3161	3.50864	C1191T|C1267T;T12946C|C27739T;C18176T|A20262G	GK|G|O|GH	3031|101|15|14	AY.14|AY.53|AY.54|AY.13|AY.50|B.1.617.2|AY.52|AY.16|AY.8|AY.15|AY.17|AY.19|AY.16.1|AY.49|AY.75|AY.9.2|AY.51|AY.18|AY.43	736|496|464|441|236|214|148|123|115|84|33|32|18|10|4|3|2|1|1
2021_27	Jul 04, 21	C6040T|C7926T|T14014G|A29700G	3009	3.33992	C6040T|C7926T|T14014G	GK|G|O	2900|105|4	AY.44	3009
2021_27	Jul 04, 21	C15952A|A28299T	2749	3.05133		GK|G|O|GR	2586|128|34|1	AY.43|AY.43.2|AY.43.8|AY.98.1	2744|3|1|1
2021_27	Jul 04, 21	A17236G|C24208T	2091	2.32096		GK|G|O|GR	2043|43|4|1	AY.103|AY.119	2089|2
2021_27	Jul 04, 21	G24928T|C29253T	2045	2.2699		GK|G|O|GR	1924|115|5|1	AY.5|AY.5.4|AY.5.2|AY.5.1|AY.5.5|AY.5.3|AY.4|B.1.1	1863|78|47|23|17|14|2|1
2021_27	Jul 04, 21	G26107C|A27507C	1951	2.16556		GK|G|O	1887|54|10	AY.25|AY.25.1	1337|614
2021_27	Jul 04, 21	A11456G|G29050A|C29509T	1692	1.87808		GK|G|O|GR	1639|48|4|1	AY.3|AY.3.1|AY.25	1493|198|1
2021_27	Jul 04, 21	A22029.|TT22031.	1495	1.65941		GK	1495	B.1.617.2|AY.122|AY.9.2	1144|194|157
2021_27	Jul 04, 21	G2336A|G17331T	1164	1.29201		GK|G|O	1072|89|3	AY.6|AY.111|AY.5	1160|2|2
2021_27	Jul 04, 21	G2258A|C12073T|C15237T|C25872T	1066	1.18323	G2258A|C12073T|C15237T|C25872T	GK|G|O|GH	1016|38|11|1	AY.42	1066
2021_27	Jul 04, 21	G1729A|G14030A|C18086T	1021	1.13329		GK|G|GV|O	970|45|3|3	AY.9.2	1021
2021_27	Jul 04, 21	C5239T|T5514C	1006	1.11664		GK|G	994|12	AY.29|AY.29.1	1004|2
2021_27	Jul 04, 21	C6408T|A25003G	978	1.08556		GK|G	893|85	AY.120|AY.120.1|AY.120.2.1|AY.120.2	819|77|52|30
2021_27	Jul 04, 21	T23284C|C25339T	951	1.05559		GK|G|O	913|34|4	AY.3|AY.3.1|B.1.617.2|AY.25	749|197|4|1
2021_27	Jul 04, 21	G2944A|G11365T|G12718T|G27566T	897	0.995649	G2944A|G11365T|G12718T|G27566T|C27629A	GK|G|O	879|16|2	AY.7.1|AY.7|AY.7.2	602|274|21
2021_27	Jul 04, 21	A3428G|C4878T|C6037T|A11451G|A13057T|C17491T|C18877T|T19035C|C20148T|G22599A|A26492T|C27925A|C28005T|A28272T	859	0.95347	A26492T|C28005T;.21990TAC|A3428G|C4878T|C6037T|A11451G|A13057T|C17491T|T19035C|C20148T|A21993C|T21995A|G22599A|C27925A	GH|O	856|3	B.1.621|B.1.621.1|BB.2|B.1.621.2	698|107|44|10
2021_28	Jul 11, 21	G4181T|C6402T|C7124T|C8986T|G9053T|C10029T|A11201G|A11332G|C19220T|C27874T|G28916T	68958	66.3396	G4181T|C8986T|G9053T|A11332G|C19220T|C27874T|G28916T|C6402T|A11201G;C7124T|C10029T	GK|G|O|GH|GV|GR	66617|2068|238|25|6|4	AY.4|AY.43|AY.44|AY.122|AY.103|B.1.617.2|AY.25|AY.3|AY.5|AY.29|AY.42|AY.7.1|AY.25.1|AY.6|AY.98.1|AY.125|AY.20|AY.39.1|AY.98|AY.120|AY.23|AY.100|AY.39|AY.119|AY.112|AY.118|AY.45|AY.4.7|AY.3.1|AY.124|AY.116.1|AY.110|AY.34|AY.114|AY.99.2|AY.4.2|AY.4.5|AY.7|AY.33|AY.117|AY.94|AY.46|AY.5.4|AY.101|AY.122.2|AY.1|AY.120.2.1|AY.111|AY.7.2|AY.126|AY.34.1|AY.116|AY.93|AY.32|AY.91|AY.46.6|AY.87|AY.120.1|AY.4…	18738|5869|5592|3652|3334|2561|2523|2196|2135|1747|1694|1692|1086|1056|1017|928|893|759|748|690|661|655|581|570|525|470|465|365|284|271|224|219|204|192|188|187|186|184|163|162|150|137|129|113|110|101|100|99|99|85|79|77|74|70|69|68|68|64|62|59|58|58|55|54|54|51|51|47|45|45|45|44|43|42|39|36|36|34|32|31|30|29|29|28|28|27|26|25|25|23|23|23|21|19|17|13|13|11|11|11|10|10|10|10|10|9|9|7|6|6|5|5|5|4|4|4…
2021_28	Jul 11, 21	G210T|C241T|C3037T|C14408T|G15451A|C16466T|C21618G|AGTTCA22029.|T22917G|C22995A|A23403G|C23604G|G24410A|C25469T|T26767C|T27638C|C27752T|GATTTC28248.|A28273.|A28461G|G28881T|G29402T|G29742T	61065	58.7463	C23604G|C25469T|T27638C|G28881T|G29742T;C241T|C3037T|C14408T|A23403G;G15451A|C16466T|C21618G|A28461G;G210T|C27752T|G29402T;C22995A|G24410A;T22917G|T26767C;AGTTCA22029.|GATTTC28248.	GK|G|O|GH|GR	60267|680|92|22|4	AY.4|AY.43|AY.44|AY.103|B.1.617.2|AY.122|AY.25|AY.29|AY.5|AY.9.2|AY.3|AY.42|AY.7.1|AY.26|AY.14|AY.25.1|AY.47|AY.6|AY.125|AY.75|AY.98.1|AY.20|AY.23|AY.120|AY.98|AY.100|AY.70|AY.54|AY.13|AY.9|AY.119|AY.118|AY.45|AY.112|AY.39|AY.4.7|AY.53|AY.124|AY.2|AY.39.1|AY.68|AY.69|AY.110|AY.116.1|AY.63|AY.99.2|AY.24|AY.4.2|AY.4.5|AY.34|AY.114|AY.7|AY.67|AY.3.1|AY.94|AY.52|AY.37|AY.61|AY.62|AY.30|AY.40|AY.33|AY…	14591|4324|4306|2665|2622|2197|1812|1685|1683|1576|1278|1210|1161|1096|899|876|821|783|776|740|647|588|578|566|551|505|475|474|471|471|456|376|328|305|271|271|227|224|219|207|202|201|193|187|187|171|163|157|156|154|146|146|143|125|120|109|105|103|100|99|95|92|89|87|87|82|74|71|69|67|58|54|53|53|49|45|44|43|42|41|41|40|39|39|39|38|36|36|36|36|35|33|31|31|30|30|29|28|27|26|26|26|26|24|24|23|23|23|2…
2021_28	Jul 11, 21	C5184T|C9891T|T11418C	15171	14.5949	C5184T|T11418C	GK|GV|G|O|GH|GR	14769|168|157|65|9|3	AY.9.2|AY.26|B.1.617.2|AY.14|AY.47|AY.75|AY.54|AY.70|AY.13|AY.9|AY.53|AY.68|AY.2|AY.69|AY.67|AY.63|AY.24|AY.61|AY.50|AY.52|AY.30|AY.37|AY.62|AY.38|AY.74|AY.40|AY.16|AY.27|AY.64|AY.15|AY.59|AY.55|AY.8|AY.65|AY.66|AY.10|AY.60|AY.71|AY.57|AY.75.2|AY.75.3|AY.17|AY.49|AY.19|AY.58|AY.51|AY.73|AY.56|AY.16.1|AY.31|AY.11|AY.28|AY.72|AY.20|AY.44|AY.133|AY.26.1|AY.43|AY.46	2347|1624|1378|1123|1052|1049|783|689|607|602|386|315|287|248|210|196|192|185|158|155|131|126|119|110|108|98|91|68|62|61|55|53|48|44|36|35|35|35|34|33|22|21|21|20|17|16|16|15|14|11|9|8|5|2|2|1|1|1|1
2021_28	Jul 11, 21	TCTGGTTTT11288.|G28881A|G28882A|G28883C	10692	10.286	G28881A|G28882A|G28883C	GR|GRY|O|G	9819|803|50|19	B.1.1.7|P.1|C.37|P.1.14|P.1.17.1|P.1.15|P.1.7|P.1.17|P.1.10|B.1.1|Q.3|P.1.4|P.1.7.1|P.1.12|P.1.2|B.1.1.318|P.1.8|C.37.1|P.1.9|P.1.1|P.1.6|Q.8|P.1.11|C.1.2|Q.1|AZ.2|Q.6|AZ.5|B.1.1.205|P.1.16|B.1.526|AZ.1|AZ.4|P.1.13|Q.4|AZ.3|B.1.1.277|P.1.10.1|XB|AY.42|AY.43|AY.44|B.1.1.28|B.1.1.528|B.1.351|B.1.617.2|P.1.12.1|Q.5|Q.7	5742|2404|451|343|245|242|242|223|83|76|76|69|46|44|43|42|40|28|28|27|24|22|21|19|17|16|14|11|10|10|4|3|3|3|3|2|2|2|2|1|1|1|1|1|1|1|1|1|1
2021_28	Jul 11, 21	A5584G|C11514T|C13019T|C22227T	8984	8.64287		GK|GV|G|O|GH	8733|143|64|43|1	AY.9.2|AY.26|AY.47|AY.75|AY.70|AY.9|B.1.617.2|AY.68|AY.2|AY.69|AY.63|AY.67|AY.24|AY.61|AY.37|AY.62|AY.74|AY.38|AY.27|AY.64|AY.59|AY.10|AY.71|AY.60|AY.66|AY.65|AY.75.3|AY.58|AY.56|AY.73|AY.28|AY.11|AY.75.2|AY.55|AY.72|AY.26.1|AY.43	1969|1340|920|889|576|556|438|316|272|234|196|196|155|128|120|102|101|80|68|59|39|30|28|26|26|22|22|17|15|13|10|8|5|3|3|1|1
2021_28	Jul 11, 21	C15952A|A28299T	5944	5.7183		GK|G|O|GR|GH	5803|81|52|7|1	AY.43|AY.43.8|AY.43.3|AY.44	5936|6|1|1
2021_28	Jul 11, 21	C1191T|C1267T	5826	5.60478		GK|G|O|GH|GR	5706|92|18|8|2	B.1.617.2|AY.14|AY.54|AY.13|AY.53|AY.48|AY.50|AY.30|AY.52|AY.35|AY.40|AY.16|AY.15|AY.8|AY.17|AY.19|AY.49|AY.51|AY.16.1|AY.31|AY.75|AY.9.2|AY.4|AY.112|AY.25.1|AY.3|AY.44|AY.46|AY.67|B.1	1688|1139|787|607|387|198|157|156|156|127|100|95|62|47|21|20|20|16|14|11|6|3|2|1|1|1|1|1|1|1
2021_28	Jul 11, 21	C913T|C3267T|C5388A|C5986T|T6954C|C14676T|C15279T|T16176C|TACATG21765.|ATT21993.|C23271A|C23709T|T24506G|G24914C|C27972T|G28048T|A28111G|G28280C|A28281T|T28282A|C28977T	5185	4.98812	C913T|C3267T|C5388A|C5986T|T6954C|C14676T|C15279T|T16176C|TACATG21765.|ATT21993.|A23063T|C23271A|C23604A|C23709T|T24506G|G24914C|C27972T|G28048T|A28111G|G28280C|A28281T|T28282A|C28977T	GR|GRY|G|O|GK|GV	4421|709|38|15|1|1	B.1.1.7|Q.3|Q.8|Q.1|Q.6|Q.4|AY.43|Q.7	5060|70|21|15|13|4|1|1
2021_28	Jul 11, 21	C6040T|C7926T|T14014G|A29700G	4804	4.62159	C6040T|C7926T|T14014G	GK|G|O	4707|90|7	AY.44	4804
2021_28	Jul 11, 21	G26107C|A27507C	3724	3.58259		GK|G|O|GH	3660|46|17|1	AY.25|AY.25.1|AY.25.2|AY.25.3|AY.44	2578|1143|1|1|1
2021_28	Jul 11, 21	T12946C|C18176T|A20262G|C27739T	3695	3.5547	T12946C|C27739T;C18176T|A20262G	GK|G|O|GH|GR	3629|48|9|8|1	AY.14|AY.54|AY.13|AY.53|B.1.617.2|AY.50|AY.52|AY.16|AY.15|AY.8|AY.17|AY.49|AY.19|AY.51|AY.16.1|AY.75|AY.46|AY.9.2|B.1	1100|744|594|378|287|152|146|86|62|46|21|20|19|16|13|6|2|2|1
2021_28	Jul 11, 21	A17236G|C24208T	3457	3.32573		GK|G|O|GH	3384|55|17|1	AY.103	3457
2021_28	Jul 11, 21	.28268CAAA|T733C|C2749T|C3828T|A5648C|A6319G|A6613G|C12778T|C13860T|G17259T|C21614T|C21621A|C21638T|G21974T|G22132T|A22812C|C23525T|C24642T|G25088T|T26149C|G28167A|C28512G|A28877T|G28878C	3403	3.27378	.28268CAAA|T733C|C2749T|C3828T|A5648C|A6319G|A6613G|C12778T|C13860T|G17259T|C21621A|C21638T|G21974T|G22132T|A22812C|C23525T|C24642T|G25088T|T26149C|G28167A|C28512G;A28877T|G28878C	GR|O|G	3385|14|4	P.1|P.1.14|P.1.15|P.1.7|P.1.17.1|P.1.17|P.1.10|P.1.4|P.1.2|P.1.8|P.1.12|P.1.9|P.1.6|P.1.7.1|P.1.1|P.1.11|P.1.16|P.1.13	1960|296|212|211|189|175|67|67|41|37|33|27|24|23|21|11|7|2
2021_28	Jul 11, 21	A11456G|G29050A|C29509T	2605	2.50608		GK|G|O|GR	2538|50|16|1	AY.3|AY.3.1|AY.112|AY.45|AY.46.6	2306|296|1|1|1
2021_28	Jul 11, 21	G1729A|G14030A|C18086T	2344	2.255		GK|GV|G|O	2286|24|21|13	AY.9.2	2344
2021_28	Jul 11, 21	G24928T|C29253T	2296	2.20882		GK|G|O|GH	2182|94|19|1	AY.5|AY.5.4|AY.5.2|AY.5.1|AY.5.3|AY.4|AY.5.5|AY.100|AY.44	2033|135|43|31|30|13|9|1|1
2021_28	Jul 11, 21	C5239T|T5514C	1770	1.70279		GK|G	1749|21	AY.29|AY.29.1	1748|22
2021_28	Jul 11, 21	G2258A|C12073T|C15237T|C25872T	1581	1.52097		GK|G|O	1561|16|4	AY.42|AY.42.1	1572|9
2021_28	Jul 11, 21	C6638T|C16726T|G28073T	1569	1.50942		GK|G|O	1534|29|6	AY.44	1569
2021_28	Jul 11, 21	T23284C|C25339T	1539	1.48056		GK|G|O|GR	1486|37|15|1	AY.3|AY.3.1|AY.44|B.1.617.2|AY.112|AY.42|AY.45|AY.46.6	1233|298|2|2|1|1|1|1
2021_28	Jul 11, 21	G2944A|G11365T|G12718T|T15882G|A18675G|G27566T|C27629A	1512	1.45459	G2944A|G11365T|G12718T|G27566T|C27629A;T15882G|A18675G	GK|G	1491|21	AY.7.1	1512
2021_28	Jul 11, 21	C5365T|C28170T	1162	1.11788		GK|G	1148|14	AY.29	1162
2021_28	Jul 11, 21	T1877G|G20718T	1097	1.05535		GK|G|O	1081|14|2	AY.14|AY.54|B.1.617.2	1095|1|1
2021_28	Jul 11, 21	A3948G|G11562T	1071	1.03033		GK|G|O	1058|9|4	AY.25.1	1071
2021_28	Jul 11, 21	G2336A|G17331T	1070	1.02937		GK|G|O	1003|58|9	AY.6|AY.43|AY.5	1067|2|1
2021_28	Jul 11, 21	G5164T|C12049T|G28326T	1024	0.985117		GK|GV|O|G	1005|13|5|1	AY.47	1024
2021_28	Jul 11, 21	G5437T|C7768T|C22314T	1021	0.982231		GK|G|O|GH	986|30|4|1	AY.98.1|AY.98	1016|5
2021_28	Jul 11, 21	G9203A|T9678C|C11005A|A17496G|A20396G|A21792C	962	0.925472	G9203A|T9678C|C11005A|A17496G|A20396G|A21792C	GK|G|O	955|4|3	B.1.617.2|AY.48|AY.35	705|155|102
2021_28	Jul 11, 21	A3428G|C4878T|C6037T|A11451G|A13057T|C17491T|C18877T|T19035C|C20148T|T21995A|G22599A|A26492T|C27925A|C28005T|A28272T	926	0.890839	A26492T|C28005T;.21990TAC|A3428G|C4878T|C6037T|A11451G|A13057T|C17491T|T19035C|C20148T|A21993C|T21995A|G22599A|C27925A	GH|G|GK|O	923|1|1|1	B.1.621|B.1.621.1|BB.2|B.1.621.2|AY.42	732|106|69|18|1
2021_29	Jul 18, 21	G210T|C241T|C3037T|G4181T|C6402T|C7124T|C8986T|G9053T|C10029T|A11201G|A11332G|C14408T|G15451A|C16466T|C19220T|C21618G|AGTTCA22029.|T22917G|C22995A|A23403G|C23604G|G24410A|C25469T|T26767C|T27638C|C27752T|C27874T|GATTTC28248.|A28273.|A28461G|G28881T|G28916T|G29402T|G29742T	71645	52.366	G4181T|C8986T|G9053T|A11332G|C19220T|C27874T|G28916T|C6402T|A11201G;C23604G|C25469T|T27638C|G28881T|G29742T;C241T|C3037T|C14408T|A23403G;G15451A|C16466T|C21618G|A28461G;G210T|C27752T|G29402T;C22995A|G24410A;T22917G|T26767C;AGTTCA22029.|GATTTC28248.;C7124T|C10029T	GK|G|O|GH|GR	71540|58|37|9|1	AY.4|AY.43|AY.44|AY.103|AY.29|AY.25|AY.122|AY.3|AY.5|AY.25.1|B.1.617.2|AY.42|AY.20|AY.98.1|AY.125|AY.6|AY.119|AY.100|AY.23|AY.120|AY.118|AY.7.1|AY.98|AY.39|AY.4.5|AY.112|AY.4.7|AY.34|AY.110|AY.45|AY.4.2|AY.116.1|AY.3.1|AY.33|AY.7|AY.39.1|AY.124|AY.114|AY.29.1|AY.94|AY.117|AY.7.2|AY.93|AY.99.2|AY.111|AY.126|AY.119.2|AY.46.4|AY.5.4|AY.46|AY.46.5|AY.120.2.1|AY.34.1|AY.113|AY.46.6|AY.107|AY.87|AY.120…	18136|6255|6048|4744|3854|3130|2891|2060|1998|1924|1846|1627|1157|1135|1086|930|898|855|740|700|683|606|590|548|455|403|302|294|267|263|259|248|240|214|214|212|183|173|165|150|148|146|129|121|104|99|98|98|96|95|92|86|86|83|82|78|76|73|70|69|68|63|63|54|52|51|40|38|38|36|32|31|29|28|27|26|24|24|24|23|23|23|21|21|21|20|20|20|18|18|15|14|13|13|13|12|12|12|12|10|10|10|9|8|8|6|6|6|6|6|6|6|5|4|4|4|3|3|…
2021_29	Jul 18, 21	C5184T|C9891T|T11418C	19230	14.0554	C5184T|T11418C	GK|GV|G|O|GH|GR	18738|242|149|87|10|4	AY.9.2|AY.26|AY.47|AY.75|AY.14|B.1.617.2|AY.54|AY.9|AY.70|AY.13|AY.53|AY.2|AY.68|AY.27|AY.69|AY.67|AY.37|AY.74|AY.61|AY.63|AY.30|AY.24|AY.62|AY.52|AY.40|AY.38|AY.59|AY.64|AY.16|AY.60|AY.71|AY.58|AY.65|AY.66|AY.50|AY.8|AY.55|AY.16.1|AY.73|AY.15|AY.57|AY.51|AY.75.3|AY.10|AY.49|AY.75.2|AY.56|AY.17|AY.19|AY.11|AY.28|AY.20|AY.24.1|AY.31|AY.43|AY.92|AY.103|AY.18|AY.25|AY.44|AY.72|B.1.1	2880|2475|1824|1600|1379|1280|928|823|661|643|451|380|342|287|270|231|230|206|190|186|181|169|164|160|141|90|85|85|82|79|74|71|67|64|59|54|46|39|39|32|27|25|24|15|15|14|12|9|9|6|6|4|4|3|2|2|1|1|1|1|1|1
2021_29	Jul 18, 21	A5584G|C11514T|C13019T|C22227T	12225	8.93536		GK|GV|O|G|GH	11959|171|60|30|5	AY.9.2|AY.26|AY.47|AY.75|AY.9|B.1.617.2|AY.70|AY.2|AY.68|AY.27|AY.69|AY.67|AY.37|AY.74|AY.63|AY.61|AY.62|AY.24|AY.64|AY.59|AY.58|AY.60|AY.66|AY.71|AY.38|AY.65|AY.73|AY.75.3|AY.10|AY.56|AY.55|AY.75.2|AY.28|AY.11|AY.24.1|AY.43	2299|2043|1669|1398|741|565|555|341|289|283|259|218|205|190|185|137|134|130|77|68|60|58|57|56|54|44|28|24|15|12|9|7|6|4|4|1
2021_29	Jul 18, 21	C15952A|A28299T	8847	6.46635		GK|G|O	8741|62|44	AY.43|AY.43.8|AY.44|AY.43.1|AY.43.2|AY.125|AY.42	8822|15|4|2|2|1|1
2021_29	Jul 18, 21	TCTGGTTTT11288.|G28881A|G28882A|G28883C	8428	6.1601	G28881A|G28882A|G28883C	GR|GRY|O|G	7964|431|20|13	B.1.1.7|P.1|C.37|P.1.14|P.1.7|P.1.17|P.1.15|P.1.4|P.1.17.1|P.1.10|Q.3|P.1.12|P.1.7.1|P.1.6|B.1.1.318|Q.6|C.1.2|P.1.8|C.37.1|P.1.2|P.1.9|AZ.2|B.1.1|P.1.11|Q.8|AZ.5|P.1.1|B.1.526|P.1.13|Q.7|AZ.1|B.1.1.528|P.1.12.1|P.1.16|AZ.4|Q.1|AY.43|AY.44|B.1.1.28|P.3|Q.4	4554|1926|347|317|275|219|154|89|67|65|58|53|46|37|33|24|22|21|13|13|13|10|10|8|8|7|6|4|4|4|3|3|3|3|2|2|1|1|1|1|1
2021_29	Jul 18, 21	C6040T|C7926T|T14014G|A29700G	7112	5.19822	C6040T|C7926T|T14014G	GK|G|O	7020|77|15	AY.44	7112
2021_29	Jul 18, 21	G26107C|A27507C	6861	5.01476		GK|G|O	6787|46|28	AY.25|AY.25.1|AY.25.3|AY.4	4378|2443|37|3
2021_29	Jul 18, 21	C1191T|C1267T	6500	4.75091		GK|G|O|GH|GR	6349|117|24|6|4	B.1.617.2|AY.14|AY.54|AY.13|AY.53|AY.48|AY.35|AY.30|AY.52|AY.40|AY.16|AY.50|AY.8|AY.16.1|AY.15|AY.51|AY.49|AY.75|AY.17|AY.19|AY.31|AY.103|AY.100|AY.18|AY.25|AY.25.1|AY.3|AY.4|AY.43|AY.44|AY.74|AY.9.2|B.1.1	1810|1386|930|646|456|231|191|183|161|141|90|59|57|39|32|25|16|13|9|9|3|2|1|1|1|1|1|1|1|1|1|1|1
2021_29	Jul 18, 21	A17236G|C24208T	6261	4.57622		GK|G|O|GH	6165|66|27|3	AY.103|AY.4	6260|1
2021_29	Jul 18, 21	C5239T|T5514C	4233	3.09394		GK|G|O|GR	4181|49|2|1	AY.29|AY.29.1|AY.111|AY.29.2|B.1.1.7	4053|176|2|1|1
2021_29	Jul 18, 21	C913T|C3267T|C5388A|C5986T|T6954C|C14676T|C15279T|T16176C|TACATG21765.|ATT21993.|C23271A|C23709T|T24506G|G24914C|C27972T|G28048T|A28111G|G28280C|A28281T|T28282A|C28977T	4210	3.07713	C913T|C3267T|C5388A|C5986T|T6954C|C14676T|C15279T|T16176C|TACATG21765.|ATT21993.|A23063T|C23271A|C23604A|C23709T|T24506G|G24914C|C27972T|G28048T|A28111G|G28280C|A28281T|T28282A|C28977T	GR|GRY|G|O	3783|400|21|6	B.1.1.7|Q.3|Q.6|Q.8|Q.7|AY.43|Q.1	4123|50|23|8|4|1|1
2021_29	Jul 18, 21	A11456G|G29050A|C29509T	4187	3.06031		GK|G|O|GH	4117|54|15|1	AY.3|AY.3.1|AY.103|AY.112|AY.44|AY.110|AY.45|AY.46|B.1.617.2	3725|452|2|2|2|1|1|1|1
2021_29	Jul 18, 21	T12946C|C18176T|A20262G|C27739T	4015	2.9346	T12946C|C27739T;C18176T|A20262G	GK|G|O|GH|GR	3928|64|17|5|1	AY.14|AY.54|AY.13|AY.53|B.1.617.2|AY.52|AY.16|AY.50|AY.8|AY.16.1|AY.15|AY.51|AY.75|AY.49|AY.17|AY.19|AY.18|AY.9.2	1329|868|621|442|256|158|83|57|55|39|31|25|17|14|9|9|1|1
2021_29	Jul 18, 21	G1729A|G14030A|C18086T	2857	2.08821		GK|GV|O|G|GH	2786|39|24|7|1	AY.9.2|AY.70	2855|2
2021_29	Jul 18, 21	G24928T|C29253T	2799	2.04581		GK|G|O|GH	2715|64|19|1	AY.5|AY.5.4|AY.5.3|AY.5.1|AY.5.2|AY.5.5|AY.4|AY.98.1|AY.44	2475|162|55|29|29|28|18|2|1
2021_29	Jul 18, 21	C6638T|C16726T|G28073T	2744	2.00561		GK|G|O	2704|34|6	AY.44	2744
2021_29	Jul 18, 21	T23284C|C25339T	2604	1.90329		GK|G|O	2563|29|12	AY.3|AY.3.1|B.1.617.2|AY.44|AY.45|AY.100|AY.112|AY.46	2129|463|4|3|2|1|1|1
2021_29	Jul 18, 21	.28268CAAA|T733C|C2749T|C3828T|A5648C|A6319G|A6613G|C12778T|C13860T|G17259T|C21614T|C21621A|C21638T|G21974T|G22132T|A22812C|C23525T|C24642T|G25088T|T26149C|G28167A|C28512G|A28877T|G28878C	2548	1.86236	.28268CAAA|T733C|C2749T|C3828T|A5648C|A6319G|A6613G|C12778T|C13860T|G17259T|C21621A|C21638T|G21974T|G22132T|A22812C|C23525T|C24642T|G25088T|T26149C|G28167A|C28512G;A28877T|G28878C	GR|G|O	2536|7|5	P.1|P.1.14|P.1.7|P.1.17|P.1.15|P.1.4|P.1.10|P.1.12|P.1.17.1|P.1.6|P.1.7.1|P.1.8|P.1.9|P.1.2|P.1.1|P.1.11|P.1.13|P.1.16	1470|264|209|152|121|85|48|44|41|33|25|20|11|10|5|5|4|1
2021_29	Jul 18, 21	C5365T|C28170T	2472	1.80681		GK|G	2439|33	AY.29|AY.29.1|AY.111|AY.29.2	2466|3|2|1
2021_29	Jul 18, 21	A3948G|G11562T	2335	1.70667		GK|G|O	2317|13|5	AY.25.1|AY.25|AY.4	2333|1|1
2021_29	Jul 18, 21	G2258A|C12073T|C15237T|C25872T	2067	1.51079		GK|G|O	2027|26|14	AY.42|AY.42.1	2059|8
2021_29	Jul 18, 21	G5164T|C12049T|G22427A|G28326T	1673	1.22281	G5164T|C12049T|G28326T	GK|O|GV|G	1664|6|2|1	AY.47	1673
2021_29	Jul 18, 21	G2518T|G5437T|C7768T|C22314T	1596	1.16653	G5437T|C7768T|C22314T	GK|G|O	1565|17|14	AY.98.1|AY.98	1595|1
2021_29	Jul 18, 21	A18360G|C25702T|G28895T	1503	1.09856		GK|G|O	1487|12|4	AY.103	1503
2021_29	Jul 18, 21	G2944A|G11365T|G12718T|T15882G|G27566T|C27629A	1442	1.05397	G2944A|G11365T|G12718T|G27566T|C27629A	GK|G|O	1431|10|1	AY.7.1|AY.7|AY.7.2	984|246|212
2021_29	Jul 18, 21	T1877G|G20718T	1366	0.998421		GK|G|O	1346|17|3	AY.14|AY.54|AY.103|AY.122|AY.74|B.1.617.2	1358|4|1|1|1|1
2021_29	Jul 18, 21	C745T|C6730T|G15906T|G25471T|A26786G	1338	0.977956		GK|G|O	1319|15|4	AY.125	1338
2021_29	Jul 18, 21	G9203A|T9678C|C11005A|A17496G|A20396G|A21792C	1309	0.956759		GK|G|O	1302|4|3	B.1.617.2|AY.48|AY.35	979|181|149
2021_30	Jul 25, 21	G210T|C241T|C3037T|G4181T|C6402T|C7124T|C8986T|G9053T|C10029T|A11201G|A11332G|C14408T|G15451A|C16466T|C19220T|C21618G|AGTTCA22029.|T22917G|C22995A|A23403G|C23604G|G24410A|C25469T|T26767C|T27638C|C27752T|C27874T|GATTTC28248.|A28273.|A28461G|G28881T|G28916T|G29402T|G29742T	88124	54.7613	G4181T|C8986T|G9053T|A11332G|C19220T|C27874T|G28916T|C6402T|A11201G;C23604G|C25469T|T27638C|G28881T|G29742T;C241T|C3037T|C14408T|A23403G;G15451A|C16466T|C21618G|A28461G;G210T|C27752T|G29402T;C22995A|G24410A;T22917G|T26767C;AGTTCA22029.|GATTTC28248.;C7124T|C10029T	GK|O|GH|G	88058|36|22|8	AY.4|AY.44|AY.103|AY.29|AY.43|AY.25|AY.25.1|AY.122|AY.3|AY.5|B.1.617.2|AY.100|AY.42|AY.6|AY.20|AY.119|AY.118|AY.125|AY.98.1|AY.39|AY.120|AY.23|AY.98|AY.7.1|AY.4.5|AY.112|AY.3.1|AY.110|AY.29.1|AY.4.2|AY.126|AY.7|AY.33|AY.99.2|AY.116.1|AY.34|AY.39.1|AY.114|AY.4.7|AY.36|AY.45|AY.119.2|AY.124|AY.117|AY.93|AY.120.2.1|AY.1|AY.46.4|AY.120.1|AY.121|AY.46|AY.113|AY.46.6|AY.5.4|AY.94|AY.34.1|AY.7.2|AY.107|…	20766|8006|6815|6797|6025|4031|3178|3138|3062|2107|1882|1480|1344|1277|1264|1166|1008|957|943|912|874|679|675|498|456|369|358|357|346|342|310|305|295|293|287|280|259|238|234|205|202|195|188|180|180|170|162|149|146|146|142|123|116|113|109|107|103|93|81|76|71|70|68|58|58|57|56|51|49|48|48|45|43|39|36|35|33|33|31|30|30|24|23|23|22|21|20|19|17|17|15|15|15|15|15|15|14|14|14|14|14|13|11|10|10|9|9|9|9|9…
2021_30	Jul 25, 21	C5184T|C9891T|T11418C	21809	13.5524	C5184T|T11418C	GK|O|GV|G|GH|GR	21167|271|224|133|9|5	AY.26|AY.9.2|AY.47|AY.75|B.1.617.2|AY.14|AY.54|AY.9|AY.13|AY.27|AY.70|AY.69|AY.2|AY.53|AY.37|AY.68|AY.74|AY.67|AY.63|AY.62|AY.61|AY.52|AY.24|AY.30|AY.16|AY.59|AY.64|AY.71|AY.40|AY.38|AY.60|AY.65|AY.66|AY.51|AY.50|AY.73|AY.8|AY.15|AY.75.3|AY.58|AY.57|AY.16.1|AY.75.2|AY.55|AY.49|AY.56|AY.10|AY.28|AY.17|AY.72|AY.11|AY.20|AY.9.2.1|AY.19|AY.31|AY.43|AY.116|AY.122|AY.24.1|AY.25|AY.26.1|AY.4.7|AY.92	3109|2901|2852|1974|1560|1553|1082|657|651|484|410|374|351|317|310|294|287|249|221|190|168|154|151|148|133|100|97|91|88|87|73|71|60|51|50|50|48|44|39|36|31|30|30|28|22|20|17|15|12|11|5|5|4|3|2|2|1|1|1|1|1|1|1
2021_30	Jul 25, 21	A5584G|C11514T|C13019T|C22227T	14439	8.97256		GK|O|GV|G|GH	14058|188|165|24|4	AY.47|AY.26|AY.9.2|AY.75|B.1.617.2|AY.9|AY.27|AY.70|AY.69|AY.2|AY.37|AY.74|AY.68|AY.67|AY.63|AY.62|AY.24|AY.61|AY.59|AY.64|AY.71|AY.38|AY.66|AY.60|AY.65|AY.73|AY.75.3|AY.58|AY.56|AY.75.2|AY.28|AY.72|AY.10|AY.55|AY.11|AY.9.2.1|AY.24.1|AY.26.1	2601|2548|2467|1703|671|634|478|361|353|311|277|273|256|226|221|161|130|102|87|87|75|62|56|50|50|40|39|34|16|15|14|11|10|10|4|4|1|1
2021_30	Jul 25, 21	G26107C|A27507C	9895	6.14887		GK|O|G|GH	9684|108|102|1	AY.25|AY.25.1|AY.25.3|AY.25.2|AY.114|AY.122|AY.25.1.1	5759|4066|63|4|1|1|1
2021_30	Jul 25, 21	C6040T|C7926T|T14014G|A29700G	9335	5.80087	C6040T|C7926T|T14014G	GK|G|O	9100|133|102	AY.44	9335
2021_30	Jul 25, 21	A17236G|C24208T	9101	5.65546		GK|G|O|GH	8877|116|103|5	AY.103|AY.4|B.1	9099|1|1
2021_30	Jul 25, 21	C15952A|A28299T	8597	5.34227		GK|G|O|GH	8420|135|41|1	AY.43|AY.43.8|AY.43.1|AY.43.2|AY.43.3|AY.44	8549|23|10|9|5|1
2021_30	Jul 25, 21	C5239T|T5514C	7519	4.67239		GK|G|O|GH	7458|53|6|2	AY.29|AY.29.1|AY.112|AY.113	7140|372|6|1
2021_30	Jul 25, 21	TCTGGTTTT11288.|G28881A|G28882A|G28883C	7261	4.51207	G28881A|G28882A|G28883C	GR|GRY|O|G	6821|404|25|11	B.1.1.7|P.1|P.1.7|C.37|P.1.14|P.1.15|P.1.17|P.1.10|B.1.1.318|P.1.17.1|Q.3|P.1.12|P.1.8|P.1.2|P.1.7.1|AZ.2|C.1.2|P.1.9|C.37.1|AZ.5|P.1.4|Q.8|P.1.11|P.1.16|Q.1|B.1.1|AZ.3|P.1.1|P.1.6|AZ.1|AZ.4|P.1.12.1|Q.6|AY.44|B.1.1.28|B.1.526	3896|1734|301|250|231|204|169|71|47|45|40|36|30|26|26|20|18|18|16|14|12|12|10|6|5|4|3|3|3|2|2|2|2|1|1|1
2021_30	Jul 25, 21	C1191T|C1267T	6968	4.32999		GK|G|O|GR|GH	6774|107|81|4|2	B.1.617.2|AY.14|AY.54|AY.13|AY.53|AY.48|AY.35|AY.30|AY.52|AY.16|AY.40|AY.51|AY.50|AY.15|AY.8|AY.16.1|AY.49|AY.17|AY.75|AY.103|AY.19|AY.122|AY.31|AY.9.2|AY.119|AY.4|AY.44	2146|1545|1088|652|320|216|175|156|152|142|88|55|50|46|45|31|22|12|9|6|3|2|2|2|1|1|1
2021_30	Jul 25, 21	A11456G|G29050A|C29509T	6363	3.95404		GK|G|O|GR	6208|86|68|1	AY.3|AY.3.1|AY.45|AY.100|AY.103|AY.112|AY.120|AY.4|AY.46.6|B.1.617.2|AY.44	5648|689|8|3|3|3|2|2|2|2|1
2021_30	Jul 25, 21	T12946C|C18176T|A20262G|C27739T	4329	2.69009	T12946C|C27739T;C18176T|A20262G	GK|G|O|GH|GR	4220|63|43|2|1	AY.14|AY.54|AY.13|B.1.617.2|AY.53|AY.52|AY.16|AY.51|AY.8|AY.15|AY.50|AY.16.1|AY.49|AY.75|AY.17|AY.46|AY.19|AY.9.2|AY.98	1487|1028|630|325|304|149|135|52|47|45|37|29|22|13|12|8|3|2|1
2021_30	Jul 25, 21	T23284C|C25339T	3989	2.47881		GK|G|O|GR	3886|58|43|2	AY.3|AY.3.1|B.1.617.2|AY.45|AY.46.6|AY.112|AY.120|AY.42|AY.100|AY.103|AY.39|AY.44	3243|709|15|9|3|2|2|2|1|1|1|1
2021_30	Jul 25, 21	C5365T|C28170T	3923	2.4378		GK|G|GH	3898|24|1	AY.29|AY.29.1|AY.113	3920|2|1
2021_30	Jul 25, 21	A3948G|G11562T	3915	2.43283		GK|O|G	3843|39|33	AY.25.1|AY.25.1.1	3914|1
2021_30	Jul 25, 21	C6638T|C16726T|G28073T	3894	2.41978		GK|G|O	3802|52|40	AY.44	3894
2021_30	Jul 25, 21	C913T|C3267T|C5388A|C5986T|T6954C|C14676T|C15279T|T16176C|TACATG21765.|ATT21993.|C23271A|C23709T|T24506G|G24914C|C27972T|G28048T|A28111G|G28280C|A28281T|T28282A|C28977T	3566	2.21595	C913T|C3267T|C5388A|C5986T|T6954C|C14676T|C15279T|T16176C|TACATG21765.|ATT21993.|A23063T|C23271A|C23604A|C23709T|T24506G|G24914C|C27972T|G28048T|A28111G|G28280C|A28281T|T28282A|C28977T	GR|GRY|G|O	3187|361|14|4	B.1.1.7|Q.3|Q.8|Q.1|Q.6	3516|35|10|4|1
2021_30	Jul 25, 21	G24928T|C29253T	3166	1.96739		GK|G|O|GH	3049|99|17|1	AY.5|AY.5.4|AY.5.3|AY.5.5|AY.4|AY.5.2|AY.5.1|AY.122|AY.39.1|AY.42|AY.5.6|AY.9.2|AY.98.1	2727|177|86|70|68|17|15|1|1|1|1|1|1
2021_30	Jul 25, 21	G1729A|G14030A|C18086T	2869	1.78283		GK|GV|O|G|GH	2794|45|25|4|1	AY.9.2|AY.9.2.1|AY.43	2864|4|1
2021_30	Jul 25, 21	C1684T|G5164T|C12049T|G22427A|G28326T	2552	1.58584	G5164T|C12049T|G28326T;C1684T|G22427A	GK|O|GV|G	2495|49|7|1	AY.47	2552
2021_30	Jul 25, 21	.28268CAAA|T733C|C2749T|C3828T|A5648C|A6319G|A6613G|C12778T|C13860T|G17259T|C21614T|C21621A|C21638T|G21974T|G22132T|A22812C|C23525T|C24642T|G25088T|T26149C|G28167A|C28512G|A28877T|G28878C	2256	1.4019	.28268CAAA|T733C|C2749T|C3828T|A5648C|A6319G|A6613G|C12778T|C13860T|G17259T|C21621A|C21638T|G21974T|G22132T|A22812C|C23525T|C24642T|G25088T|T26149C|G28167A|C28512G;A28877T|G28878C	GR|G|O	2245|6|5	P.1|P.1.7|P.1.14|P.1.15|P.1.17|P.1.10|P.1.17.1|P.1.8|P.1.12|P.1.2|P.1.9|P.1.4|P.1.7.1|P.1.11|P.1.16|P.1.6|P.1.1	1347|231|175|155|123|55|45|28|24|22|12|11|11|8|4|3|2
2021_30	Jul 25, 21	A18360G|C25702T|G28895T	2072	1.28756		GK|O|G|GH	2034|23|14|1	AY.103	2072
2021_30	Jul 25, 21	C9559T|G17122T|T28007C	2028	1.26022		GK|O|G	1978|29|21	AY.100	2028
2021_30	Jul 25, 21	C8829T|G19006T	1766	1.09741		GK|O|G	1723|28|15	AY.119|AY.119.2	1486|280
2021_30	Jul 25, 21	C6408T|A25003G	1733	1.07691		GK|G|O|GH	1691|29|11|2	AY.120|AY.120.2.1|AY.120.1|AY.120.2	1129|325|261|18
2021_30	Jul 25, 21	G2258A|C12073T|C15237T|C25872T	1730	1.07504		GK|O|G	1661|44|25	AY.42|AY.42.1	1721|9
2021_30	Jul 25, 21	G2336A|G17331T	1639	1.01849		GK|G|O	1613|22|4	AY.6|AY.112|AY.43	1636|2|1
2021_30	Jul 25, 21	G9203A|T9678C|C11005A|A17496G|A20396G	1628	1.01166	G9203A|T9678C|C11005A|A17496G|A20396G|A21792C	GK|O|G	1591|19|18	B.1.617.2|AY.48|AY.35	1265|204|159
2021_30	Jul 25, 21	G2944A|G11365T|G12718T	1590	0.988044	G2944A|G11365T|G12718T|G27566T|C27629A	GK|G|O	1569|15|6	AY.7.1|AY.7|AY.7.2	1019|375|196
2021_30	Jul 25, 21	G7393T|G26062T|G27112A|G27516A	1583	0.983694		GK|O|GV|G	1542|24|10|7	AY.75	1583
2021_30	Jul 25, 21	G2518T|G5437T|C22314T	1542	0.958216	G5437T|C7768T|C22314T	GK|O|G	1491|40|11	AY.98.1|AY.98	1430|112
2021_31	Aug 01, 21	G210T|C241T|C3037T|G4181T|C6402T|C7124T|C8986T|G9053T|C10029T|A11201G|A11332G|C14408T|G15451A|C16466T|C19220T|C21618G|AGTTCA22029.|T22917G|C22995A|A23403G|C23604G|G24410A|C25469T|T26767C|T27638C|C27752T|C27874T|GATTTC28248.|A28273.|A28461G|G28881T|G28916T|G29402T|G29742T	93833	52.7042	G4181T|C8986T|G9053T|A11332G|C19220T|C27874T|G28916T|C6402T|A11201G;C23604G|C25469T|T27638C|G28881T|G29742T;C241T|C3037T|C14408T|A23403G;G15451A|C16466T|C21618G|A28461G;G210T|C27752T|G29402T;C22995A|G24410A;T22917G|T26767C;AGTTCA22029.|GATTTC28248.;C7124T|C10029T	GK|O|GH|G|GR	93718|58|47|7|3	AY.4|AY.44|AY.103|AY.29|AY.43|AY.25|AY.25.1|AY.3|AY.122|AY.100|B.1.617.2|AY.5|AY.20|AY.119|AY.42|AY.39|AY.118|AY.6|AY.125|AY.120|AY.98.1|AY.23|AY.98|AY.4.5|AY.33|AY.99.2|AY.112|AY.3.1|AY.126|AY.110|AY.29.1|AY.39.1|AY.4.2|AY.7.1|AY.4.7|AY.34|AY.113|AY.116.1|AY.114|AY.117|AY.119.2|AY.120.1|AY.7|AY.45|AY.124|AY.36|AY.1|AY.46|AY.46.6|AY.93|AY.5.4|AY.121|AY.46.4|AY.94|AY.129|AY.120.2.1|AY.34.1|AY.101|…	18953|8740|8002|6288|5771|5096|4414|4009|3759|2277|1968|1837|1466|1273|1263|1135|1085|1062|899|883|819|682|602|582|502|465|440|439|367|362|330|329|327|309|287|270|265|265|260|256|245|232|223|218|214|208|203|203|175|172|169|162|154|152|150|149|116|108|98|95|91|90|89|87|84|77|70|65|62|59|58|57|57|55|54|53|49|42|42|38|38|37|37|35|34|33|32|31|30|28|27|25|19|18|17|17|17|17|16|14|14|14|13|12|12|12|11|1…
2021_31	Aug 01, 21	C5184T|C9891T|T11418C	23542	13.2231	C5184T|T11418C	GK|O|GV|G|GH|GR	22820|315|276|116|14|1	AY.26|AY.47|AY.9.2|AY.75|B.1.617.2|AY.14|AY.54|AY.27|AY.13|AY.9|AY.74|AY.69|AY.53|AY.2|AY.40|AY.70|AY.37|AY.67|AY.62|AY.68|AY.63|AY.24|AY.61|AY.71|AY.59|AY.64|AY.16|AY.52|AY.65|AY.60|AY.51|AY.30|AY.66|AY.38|AY.57|AY.73|AY.55|AY.15|AY.50|AY.28|AY.75.2|AY.58|AY.75.3|AY.72|AY.56|AY.9.2.1|AY.16.1|AY.19|AY.49|AY.8|AY.11|AY.10|AY.20|AY.17|AY.103|AY.31|AY.100|AY.110|AY.25.3|AY.42|AY.48	3553|3319|3199|2083|1643|1628|1093|776|759|475|336|308|294|285|267|262|254|215|202|188|187|177|151|144|138|133|128|122|115|111|100|92|83|80|67|64|58|52|50|48|40|37|36|27|24|24|19|19|19|19|13|7|7|3|2|2|1|1|1|1|1
2021_31	Aug 01, 21	A5584G|C11514T|C13019T|C22227T	15537	8.72684		GK|GV|O|G|GH	15047|235|222|28|5	AY.47|AY.26|AY.9.2|AY.75|AY.27|B.1.617.2|AY.9|AY.74|AY.2|AY.69|AY.37|AY.70|AY.63|AY.67|AY.62|AY.68|AY.24|AY.64|AY.71|AY.59|AY.65|AY.60|AY.61|AY.66|AY.38|AY.73|AY.28|AY.75.3|AY.58|AY.75.2|AY.56|AY.72|AY.11|AY.55|AY.10	3000|2925|2680|1829|765|759|428|318|270|262|217|215|187|185|169|167|160|128|128|118|106|74|74|72|60|51|48|36|29|22|21|18|11|3|2
2021_31	Aug 01, 21	G26107C|A27507C	12820	7.20075		GK|O|G|GR	12493|164|160|3	AY.25|AY.25.1|AY.25.3|AY.25.2|AY.122|AY.25.1.1|AY.25.1.2|AY.4	7119|5545|136|14|3|1|1|1
2021_31	Aug 01, 21	A17236G|C24208T	10859	6.09929		GK|G|O|GH|GR	10496|190|165|6|2	AY.103|AY.122|AY.44	10857|1|1
2021_31	Aug 01, 21	C6040T|C7926T|T14014G|A29700G	10037	5.63759	C6040T|C7926T|T14014G	GK|G|O|GH	9764|140|130|3	AY.44	10037
2021_31	Aug 01, 21	C15952A|A28299T	8708	4.89112		GK|G|O|GH|GR|GV	8545|125|26|10|1|1	AY.43|AY.43.8|AY.43.2|AY.43.1|AY.42|AY.43.3	8593|87|14|12|1|1
2021_31	Aug 01, 21	A11456G|G29050A|C29509T	8496	4.77204		GK|O|G|GH|GR	8273|114|107|1|1	AY.3|AY.3.1|AY.103|AY.100|AY.112|AY.5|AY.116|B.1.617.2|AY.118|AY.119|AY.3.2|AY.39|AY.44|AY.46.6	7448|1015|10|6|4|3|2|2|1|1|1|1|1|1
2021_31	Aug 01, 21	C1191T|C1267T	7426	4.17104		GK|O|G|GH|GR	7214|102|100|9|1	B.1.617.2|AY.14|AY.54|AY.13|AY.53|AY.40|AY.48|AY.35|AY.16|AY.52|AY.51|AY.30|AY.15|AY.50|AY.8|AY.16.1|AY.19|AY.49|B.1|AY.126|AY.75|AY.103|AY.17|AY.31|AY.62|AY.9.2|AY.43|AY.44|AY.45|AY.47|B	2366|1626|1099|764|299|267|170|157|139|124|102|92|52|51|23|20|19|19|10|5|5|3|3|2|2|2|1|1|1|1|1
2021_31	Aug 01, 21	C5239T|T5514C	6837	3.84021		GK|O|G|GH	6818|12|6|1	AY.29|AY.29.1|AY.112|AY.29.2|AY.111|AY.124|AY.4|B.1.617.2|AY.103|AY.119	6469|347|8|3|2|2|2|2|1|1
2021_31	Aug 01, 21	G28881A|G28882A|G28883C	6406	3.59813		GR|GRY|O|G|GRA	6092|255|44|13|2	B.1.1.7|P.1|B.1.1|P.1.7|C.37|P.1.15|P.1.14|P.1.4|P.1.17|P.1.12|P.1.2|AZ.2|P.1.7.1|P.1.10|P.1.6|P.1.11|P.3|C.1.2|P.1.9|P.1.8|B.1.1.317|C.36.3|B.1.1.318|Q.3|P.1.12.1|B.1.1.28|P.1.1|R.1|B.1.1.419|B.1.1.189|B.1.1.282|B.1.1.288|C.37.1|Q.6|B.1.1.205|P.1.17.1|AT.1|AY.103|AY.43|B.1.1.274|B.1.1.519|C.36.3.1|P.1.13|Q.7|Q.8|AH.3|AV.1|AY.100|AY.25|AY.4|AY.53|AZ.3|B.1.1.141|B.1.1.33|B.1.1.398|B.1.1.431|B.1.1.…	2068|1715|635|433|340|230|217|124|97|74|47|41|41|39|35|26|23|22|21|20|17|14|13|13|11|9|6|6|5|4|4|4|4|4|3|3|2|2|2|2|2|2|2|2|2|1|1|1|1|1|1|1|1|1|1|1|1|1|1|1|1|1|1|1|1
2021_31	Aug 01, 21	T23284C|C25339T	5473	3.07408		GK|G|O	5285|95|93	AY.3|AY.3.1|B.1.617.2|AY.100|AY.112|AY.42|AY.44|AY.103|AY.116|AY.118|AY.25|AY.5|AY.110|AY.24|AY.39|AY.4|AY.46|AY.55|B|B.1|B.1.1.7	4379|1047|10|6|6|3|3|2|2|2|2|2|1|1|1|1|1|1|1|1|1
2021_31	Aug 01, 21	A3948G|G11562T	5431	3.05049		GK|O|G|GR	5328|52|50|1	AY.25.1|AY.25.1.1|AY.25.1.2|AY.4	5428|1|1|1
2021_31	Aug 01, 21	C6638T|C16726T|G28073T	4535	2.54722		GK|O|G|GH	4410|63|60|2	AY.44	4535
2021_31	Aug 01, 21	T12946C|C18176T|A20262G|C27739T	4419	2.48207	T12946C|C27739T;C18176T|A20262G	GK|O|G|GH	4314|50|47|8	AY.14|AY.54|AY.13|B.1.617.2|AY.53|AY.16|AY.52|AY.51|AY.50|AY.15|AY.8|AY.16.1|AY.49|AY.19|AY.46|AY.75|AY.17|AY.9.2	1565|1034|724|329|219|133|117|100|51|48|24|19|19|18|8|6|3|2
2021_31	Aug 01, 21	C5365T|C28170T	3385	1.90129		GK|G|GH	3382|2|1	AY.29|AY.29.2|AY.4|B.1.617.2|AY.103|AY.29.1	3376|3|2|2|1|1
2021_31	Aug 01, 21	C9559T|T28007C	3219	1.80805	C9559T|G17122T|T28007C	GK|G|O|GR	3128|46|44|1	AY.100|AY.101|B.1.617.2|AY.92	2995|214|9|1
2021_31	Aug 01, 21	G1729A|G14030A|C18086T|C22792T	3129	1.7575	G1729A|G14030A|C18086T	GK|GV|O|G|GH	3066|41|14|6|2	AY.9.2|AY.9.2.1	3106|23
2021_31	Aug 01, 21	G24928T|C29253T	3027	1.70021		GK|G|O	2972|44|11	AY.5|AY.5.4|AY.5.3|AY.4|AY.5.5|AY.5.1|AY.5.2|AY.98|AY.39.1	2422|276|129|93|79|13|12|2|1
2021_31	Aug 01, 21	C1684T|G5164T|C12049T|G22427A|G28326T	2949	1.6564	G5164T|C12049T|G28326T;C1684T|G22427A	GK|O|GV|G	2868|61|18|2	AY.47	2949
2021_31	Aug 01, 21	.28268CAAA|T733C|C2749T|C3828T|A5648C|A6319G|A6613G|C12778T|C13860T|G17259T|C21614T|C21621A|C21638T|G21974T|G22132T|A22812C|C23525T|C24642T|G25088T|T26149C|G28167A|C28512G|A28877T|G28878C	2437	1.36882	.28268CAAA|T733C|C2749T|C3828T|A5648C|A6319G|A6613G|C12778T|C13860T|G17259T|C21621A|C21638T|G21974T|G22132T|A22812C|C23525T|C24642T|G25088T|T26149C|G28167A|C28512G;A28877T|G28878C	GR|O|G	2396|30|11	P.1|P.1.7|P.1.15|P.1.14|P.1.4|P.1.17|P.1.12|P.1.2|P.1.10|P.1.6|P.1.11|P.1.7.1|P.1.9|P.1.8|P.1.1|P.1.17.1|P.1.13|P.1.16	1312|350|191|169|113|63|53|38|32|32|23|18|18|16|3|3|2|1
2021_31	Aug 01, 21	A18360G|C25702T|G28895T	2135	1.19919		GK|G|O|GH	2086|24|22|3	AY.103	2135
2021_31	Aug 01, 21	C8829T|G19006T	1993	1.11943		GK|O|G	1929|43|21	AY.119|AY.119.2|AY.103|AY.25|AY.26|AY.46.6	1600|389|1|1|1|1
2021_31	Aug 01, 21	C913T|C3267T|C5388A|C5986T|T6954C|C14676T|C15279T|T16176C|C23271A|C23709T|T24506G|G24914C|C27972T|G28048T|A28111G|G28280C|A28281T|T28282A|C28977T	1911	1.07337	C913T|C3267T|C5388A|C5986T|T6954C|C14676T|C15279T|T16176C|TACATG21765.|ATT21993.|A23063T|C23271A|C23604A|C23709T|T24506G|G24914C|C27972T|G28048T|A28111G|G28280C|A28281T|T28282A|C28977T	GR|GRY|G|O	1696|204|8|3	B.1.1.7|Q.3|Q.6|Q.7|Q.8|AY.43	1889|13|4|2|2|1
2021_31	Aug 01, 21	C6408T|A25003G	1805	1.01383		GK|G|O	1774|25|6	AY.120|AY.120.1|AY.120.2.1|AY.120.2	1157|329|303|16
2021_31	Aug 01, 21	G9203A|T9678C|C11005A|A17496G|A20396G	1796	1.00878	G9203A|T9678C|C11005A|A17496G|A20396G|A21792C	GK|O|G|GH	1760|18|17|1	B.1.617.2|AY.48|AY.35	1491|165|140
2021_31	Aug 01, 21	G7393T|G26062T	1739	0.976763	G7393T|G26062T|G27112A|G27516A	GK|O|GV|G	1680|36|19|4	AY.75|AY.103	1738|1
[truncated: 565 more rows]

## Sheet: SF3
Supplementary Table 3. Weekly counting statistics in co-mutation discovery
Week no.	Week	Viral genomes	Mutation events	Mutations	Mutations with freq. >1%	Co-mutation pairs (CP)	Mutations included in CPs	Homogeneous CPs (HoCP)	Mutations included in HoCPs	Co-mutation communities
1	2020-03-01	2798	17611	1934	40	128	40	20	18	6
2	2020-03-08	7501	50607	4331	50	180	50	43	29	9
3	2020-03-15	14453	103782	7468	52	222	52	45	33	11
4	2020-03-22	18217	134078	8919	49	195	48	43	29	9
5	2020-03-29	17322	136169	9372	49	198	48	23	24	9
6	2020-04-05	14198	119387	8938	53	226	53	22	25	10
7	2020-04-12	12055	108533	8213	67	379	67	54	40	13
8	2020-04-19	9810	91303	7704	62	344	61	37	33	12
9	2020-04-26	8767	84179	7799	57	262	57	36	33	12
10	2020-05-03	7033	70067	6982	56	255	55	30	25	9
11	2020-05-10	6329	66315	6854	63	243	62	35	34	13
12	2020-05-17	5875	62819	6779	67	275	66	23	29	12
13	2020-05-24	4472	50054	6317	66	247	65	21	24	9
14	2020-05-31	4575	54693	7174	70	256	69	32	38	14
15	2020-06-07	6405	76148	7519	67	269	65	37	30	11
16	2020-06-14	8613	101296	8573	65	253	65	27	34	14
17	2020-06-21	7304	90382	8719	79	335	79	65	53	17
18	2020-06-28	8115	103505	9413	90	437	89	57	53	19
19	2020-07-05	8202	106760	8747	79	400	79	62	50	17
20	2020-07-12	9736	155614	31213	87	430	86	53	40	13
21	2020-07-19	9453	176129	45503	78	437	78	49	39	14
[truncated: 99 more rows]

## Sheet: ST4
Supplementary Table 4. Major WHO-named SARS-CoV-2 variants and their feature communities captured by co-mutation network framework using worldwide data
[truncated: 7 more rows]

[truncated: 3 more sheets: ST5, ST6, ST7]
